# Supplementary material for: Effects of Single-Nucleotide Polymorphisms in Calmodulin-Dependent Protein Kinase Kinase 2 (CAMKK2): A Comprehensive Study
Source: Comput Math Methods Med. 2020 Oct 6;2020:7419512. doi: 10.1155/2020/7419512 (PMC7559224; doi:10.1155/2020/7419512)
Supplement: Supplementary Materials — Table S1 lists down the SNPs that are predicted from SNPNexus (SIFT and PolyPhen). Table S2 shows the deleterious SNPs predicted from the PROVEAN tool. Table S3 summarizes the results from the Mutation Assessor tool that has a function prediction category as medium, low, and high. Table S4 shows the combined SNPs that are predicted as damaging from Meta-SNP, PredictSNP, and SNPs&GO. Table S5 has the list of SNPs that are predicted as destabilizing the protein structure and function. Table S6 shows the SNPs that are predicted as evolutionary conserved from the ConSurf tool. Table S7 shows the disease causing mutations from MutPred. Table S8 shows the interacting residues generated from PLIP for wildtype and mutant docked complexes. [file 7419512.f1.zip › Tabe S8.xlsx]

## Sheet: Sheet1
Table S8 : Intearcting Residues generated from PLIP for wildtype and mutant docked complexes.
Wildtype CAMKK2-PRKAG1
Index	Residue	AA	Distance H-A	Distance D-A	Donor Angle	Protein donor?	Sidechain	Donor Atom	Acceptor Atom
1	162A	ASN	2.86	3.6	133.32			1248 [Nam]	1333 [O2]
2	171A	ARG	3.03	3.86	143.05			1313 [Nam]	1334 [O3]
3	174A	CYS	2.77	3.35	118.54			1341 [Nam]	1330 [O2]
Mutant R311C-PRKAG1
Index	Residue	AA	Distance H-A	Distance D-A	Donor Angle	Protein donor?	Sidechain	Donor Atom	Acceptor Atom
1	162C	ASN	2.8	3.57	134.97			6032 [Nam]	6117 [O3]
2	171C	ARG	2.93	3.8	147.73			6097 [Nam]	6118 [O2]
3	174C	CYS	2.94	3.41	110.38			6125 [Nam]	6114 [O2]
4	190C	TYR	1.58	2.5	165.98			6247 [O3]	6114 [O2]
Mutant P389T-PRKAG1
index	Residue	AA	Distance H-A	Distance D-A	Donor Angle	Protein donor?	Sidechain	Donor Atom	Acceptor Atom
1	21A	THR	2.72	3.6	152.15			3698 [O3]	104 [O3]
2	109B	HIS	2.19	3.09	151.1			3701 [Nam]	3699 [O3]
3	110B	ASN	2.35	3.33	172.92			3711 [Nam]	3699 [O3]
4	111B	ASN	1.94	2.89	161.58			3691 [N3]	3726 [O2]
5	111B	ASN	2.62	3.47	145.14			3719 [Nam]	3699 [O3]
6	111B	ASN	1.84	2.82	173.59			3724 [Nam]	3699 [O3]
Mutant W445C-PRKAG1
Index	Residue	AA	Distance H-A	Distance D-A	Donor Angle	Protein donor?	Sidechain	Donor Atom	Acceptor Atom
1	162C	ASN	2.8	3.57	134.97			6032 [Nam]	6117 [O3]
2	171C	ARG	2.93	3.8	147.73			6097 [Nam]	6118 [O2]
3	174C	CYS	2.94	3.41	110.38			6125 [Nam]	6114 [O2]
4	190C	TYR	1.58	2.5	165.98			6247 [O3]	6114 [O2]
Mutant F366T-PRKAG1
Index	Residue	AA	Distance H-A	Distance D-A	Donor Angle	Protein donor?	Sidechain	Donor Atom	Acceptor Atom
1	162A	ASN	2.86	3.6	133.32			1248 [Nam]	1333 [O2]
2	171A	ARG	3.03	3.86	143.05			1313 [Nam]	1334 [O3]
3	174A	CYS	2.77	3.35	118.54			1341 [Nam]	1330 [O2]
Mutant V195A-PRKAG1
index	Residue	AA	Distance H-A	Distance D-A	Donor Angle	Protein donor?	Sidechain	Donor Atom	Acceptor Atom
1	21A	THR	2.72	3.6	152.15			3698 [O3]	104 [O3]
2	109B	HIS	2.19	3.09	151.1			3701 [Nam]	3699 [O3]
3	110B	ASN	2.35	3.33	172.92			3711 [Nam]	3699 [O3]
4	111B	ASN	1.94	2.89	161.58			3691 [N3]	3726 [O2]
5	111B	ASN	2.62	3.47	145.14			3719 [Nam]	3699 [O3]
6	111B	ASN	1.84	2.82	173.59			3724 [Nam]	3699 [O3
Mutant V249M-PRKAG1
index	Residue	AA	Distance H-A	Distance D-A	Donor Angle	Protein donor?	Sidechain	Donor Atom	Acceptor Atom
1	21A	THR	2.72	3.6	152.15			3698 [O3]	104 [O3]
2	109B	HIS	2.19	3.09	151.1			3701 [Nam]	3699 [O3]
3	110B	ASN	2.35	3.33	172.92			3711 [Nam]	3699 [O3]
4	111B	ASN	1.94	2.89	161.58			3691 [N3]	3726 [O2]
5	111B	ASN	2.62	3.47	145.14			3719 [Nam]	3699 [O3]
6	111B	ASN	1.84	2.82	173.59			3724 [Nam]	3699 [O3]
