# Supplementary material for: Effects of Single-Nucleotide Polymorphisms in Calmodulin-Dependent Protein Kinase Kinase 2 (CAMKK2): A Comprehensive Study
Source: Comput Math Methods Med. 2020 Oct 6;2020:7419512. doi: 10.1155/2020/7419512 (PMC7559224; doi:10.1155/2020/7419512)
Supplement: Supplementary Materials — Table S1 lists down the SNPs that are predicted from SNPNexus (SIFT and PolyPhen). Table S2 shows the deleterious SNPs predicted from the PROVEAN tool. Table S3 summarizes the results from the Mutation Assessor tool that has a function prediction category as medium, low, and high. Table S4 shows the combined SNPs that are predicted as damaging from Meta-SNP, PredictSNP, and SNPs&GO. Table S5 has the list of SNPs that are predicted as destabilizing the protein structure and function. Table S6 shows the SNPs that are predicted as evolutionary conserved from the ConSurf tool. Table S7 shows the disease causing mutations from MutPred. Table S8 shows the interacting residues generated from PLIP for wildtype and mutant docked complexes. [file 7419512.f1.zip › Table S1.xlsx]

## Sheet: SIFT
Table S1 Results obatined from SNPNexus
rs757417301	chr12	121240834	rs757417301	T/C	ENST00000337174	CAMKK2	530	D	G	0.01	Deleterious
rs757417301	chr12	121240834	rs757417301	T/C	ENST00000412367	CAMKK2	530	D	G	0.01	Deleterious
rs867021883	chr12	121244601	rs867021883	C/A	ENST00000324774	CAMKK2	523	R	M	0.02	Deleterious
rs867021883	chr12	121244601	rs867021883	C/A	ENST00000402834	CAMKK2	523	R	M	0.02	Deleterious
rs867021883	chr12	121244601	rs867021883	C/A	ENST00000404169	CAMKK2	523	R	M	0.02	Deleterious
rs544274688	chr12	121245144	rs544274688	G/C	ENST00000337174	CAMKK2	517	L	V	0.03	Deleterious
rs544274688	chr12	121245144	rs544274688	G/C	ENST00000412367	CAMKK2	517	L	V	0.03	Deleterious
rs544274688	chr12	121245144	rs544274688	G/C	ENST00000538733	CAMKK2	474	L	V	0.04	Deleterious
rs757917913	chr12	121245158	rs757917913	G/A	ENST00000324774	CAMKK2	512	A	V	0.05	Deleterious
rs757917913	chr12	121245158	rs757917913	G/A	ENST00000337174	CAMKK2	512	A	V	0.03	Deleterious
rs757917913	chr12	121245158	rs757917913	G/A	ENST00000347034	CAMKK2	469	A	V	0.05	Deleterious
rs757917913	chr12	121245158	rs757917913	G/A	ENST00000392473	CAMKK2	512	A	V	0.03	Deleterious
rs757917913	chr12	121245158	rs757917913	G/A	ENST00000392474	CAMKK2	512	A	V	0.04	Deleterious
rs757917913	chr12	121245158	rs757917913	G/A	ENST00000402834	CAMKK2	512	A	V	0.05	Deleterious
rs757917913	chr12	121245158	rs757917913	G/A	ENST00000404169	CAMKK2	512	A	V	0.05	Deleterious
rs757917913	chr12	121245158	rs757917913	G/A	ENST00000412367	CAMKK2	512	A	V	0.03	Deleterious
rs757917913	chr12	121245158	rs757917913	G/A	ENST00000446440	CAMKK2	469	A	V	0.04	Deleterious
rs757917913	chr12	121245158	rs757917913	G/A	ENST00000538733	CAMKK2	469	A	V	0.03	Deleterious
rs757917913	chr12	121245158	rs757917913	G/A	ENST00000545538	CAMKK2	299	A	V	0.04	Deleterious
rs1475813808	chr12	121245164	rs1475813808	A/G	ENST00000324774	CAMKK2	510	L	P	0.04	Deleterious
rs1475813808	chr12	121245164	rs1475813808	A/G	ENST00000337174	CAMKK2	510	L	P	0.05	Deleterious
rs1475813808	chr12	121245164	rs1475813808	A/G	ENST00000347034	CAMKK2	467	L	P	0.04	Deleterious
rs1475813808	chr12	121245164	rs1475813808	A/G	ENST00000392473	CAMKK2	510	L	P	0.04	Deleterious
rs1475813808	chr12	121245164	rs1475813808	A/G	ENST00000392474	CAMKK2	510	L	P	0.04	Deleterious
rs1475813808	chr12	121245164	rs1475813808	A/G	ENST00000402834	CAMKK2	510	L	P	0.04	Deleterious
rs1475813808	chr12	121245164	rs1475813808	A/G	ENST00000404169	CAMKK2	510	L	P	0.04	Deleterious
rs1475813808	chr12	121245164	rs1475813808	A/G	ENST00000412367	CAMKK2	510	L	P	0.05	Deleterious
rs1475813808	chr12	121245164	rs1475813808	A/G	ENST00000446440	CAMKK2	467	L	P	0.02	Deleterious
rs1475813808	chr12	121245164	rs1475813808	A/G	ENST00000538733	CAMKK2	467	L	P	0.03	Deleterious
rs568977744	chr12	121245170	rs568977744	C/T	ENST00000324774	CAMKK2	508	R	H	0.01	Deleterious
rs568977744	chr12	121245170	rs568977744	C/T	ENST00000337174	CAMKK2	508	R	H	0	Deleterious
rs568977744	chr12	121245170	rs568977744	C/T	ENST00000347034	CAMKK2	465	R	H	0.02	Deleterious
rs568977744	chr12	121245170	rs568977744	C/T	ENST00000392473	CAMKK2	508	R	H	0.02	Deleterious
rs568977744	chr12	121245170	rs568977744	C/T	ENST00000392474	CAMKK2	508	R	H	0.02	Deleterious
rs568977744	chr12	121245170	rs568977744	C/T	ENST00000402834	CAMKK2	508	R	H	0.01	Deleterious
rs568977744	chr12	121245170	rs568977744	C/T	ENST00000404169	CAMKK2	508	R	H	0.01	Deleterious
rs568977744	chr12	121245170	rs568977744	C/T	ENST00000412367	CAMKK2	508	R	H	0	Deleterious
rs568977744	chr12	121245170	rs568977744	C/T	ENST00000446440	CAMKK2	465	R	H	0	Deleterious
rs568977744	chr12	121245170	rs568977744	C/T	ENST00000538733	CAMKK2	465	R	H	0	Deleterious
rs568977744	chr12	121245170	rs568977744	C/T	ENST00000545538	CAMKK2	295	R	H	0.02	Deleterious
rs201470961	chr12	121245171	rs201470961	G/A	ENST00000324774	CAMKK2	508	R	C	0	Deleterious
rs201470961	chr12	121245171	rs201470961	G/A	ENST00000337174	CAMKK2	508	R	C	0	Deleterious
rs201470961	chr12	121245171	rs201470961	G/A	ENST00000347034	CAMKK2	465	R	C	0	Deleterious
rs201470961	chr12	121245171	rs201470961	G/A	ENST00000392473	CAMKK2	508	R	C	0	Deleterious
rs201470961	chr12	121245171	rs201470961	G/A	ENST00000392474	CAMKK2	508	R	C	0	Deleterious
rs201470961	chr12	121245171	rs201470961	G/A	ENST00000402834	CAMKK2	508	R	C	0	Deleterious
rs201470961	chr12	121245171	rs201470961	G/A	ENST00000404169	CAMKK2	508	R	C	0	Deleterious
rs201470961	chr12	121245171	rs201470961	G/A	ENST00000412367	CAMKK2	508	R	C	0	Deleterious
rs201470961	chr12	121245171	rs201470961	G/A	ENST00000446440	CAMKK2	465	R	C	0	Deleterious
rs201470961	chr12	121245171	rs201470961	G/A	ENST00000538733	CAMKK2	465	R	C	0	Deleterious
rs201470961	chr12	121245171	rs201470961	G/A	ENST00000545538	CAMKK2	295	R	C	0	Deleterious
rs1377699388	chr12	121245174	rs1377699388	C/G	ENST00000347034	CAMKK2	464	E	Q	0.04	Deleterious
rs756471943	chr12	121245176	rs756471943	T/A	ENST00000324774	CAMKK2	506	E	V	0	Deleterious
rs756471943	chr12	121245176	rs756471943	T/A	ENST00000337174	CAMKK2	506	E	V	0.01	Deleterious
rs756471943	chr12	121245176	rs756471943	T/A	ENST00000347034	CAMKK2	463	E	V	0	Deleterious
rs756471943	chr12	121245176	rs756471943	T/A	ENST00000392473	CAMKK2	506	E	V	0.01	Deleterious
rs756471943	chr12	121245176	rs756471943	T/A	ENST00000392474	CAMKK2	506	E	V	0.01	Deleterious
rs756471943	chr12	121245176	rs756471943	T/A	ENST00000402834	CAMKK2	506	E	V	0	Deleterious
rs756471943	chr12	121245176	rs756471943	T/A	ENST00000404169	CAMKK2	506	E	V	0	Deleterious
rs756471943	chr12	121245176	rs756471943	T/A	ENST00000412367	CAMKK2	506	E	V	0.01	Deleterious
rs756471943	chr12	121245176	rs756471943	T/A	ENST00000446440	CAMKK2	463	E	V	0	Deleterious
rs756471943	chr12	121245176	rs756471943	T/A	ENST00000538733	CAMKK2	463	E	V	0.01	Deleterious
rs756471943	chr12	121245176	rs756471943	T/A	ENST00000545538	CAMKK2	293	E	V	0.01	Deleterious
rs1327544155	chr12	121245177	rs1327544155	C/T	ENST00000324774	CAMKK2	506	E	K	0.05	Deleterious
rs1327544155	chr12	121245177	rs1327544155	C/T	ENST00000347034	CAMKK2	463	E	K	0.04	Deleterious
rs1327544155	chr12	121245177	rs1327544155	C/T	ENST00000392474	CAMKK2	506	E	K	0.05	Deleterious
rs1327544155	chr12	121245177	rs1327544155	C/T	ENST00000402834	CAMKK2	506	E	K	0.05	Deleterious
rs1327544155	chr12	121245177	rs1327544155	C/T	ENST00000404169	CAMKK2	506	E	K	0.05	Deleterious
rs1327544155	chr12	121245177	rs1327544155	C/T	ENST00000446440	CAMKK2	463	E	K	0.05	Deleterious
rs778228293	chr12	121245179	rs778228293	C/T	ENST00000324774	CAMKK2	505	R	Q	0.05	Deleterious
rs778228293	chr12	121245179	rs778228293	C/T	ENST00000392473	CAMKK2	505	R	Q	0.05	Deleterious
rs778228293	chr12	121245179	rs778228293	C/T	ENST00000392474	CAMKK2	505	R	Q	0.04	Deleterious
rs778228293	chr12	121245179	rs778228293	C/T	ENST00000402834	CAMKK2	505	R	Q	0.05	Deleterious
rs778228293	chr12	121245179	rs778228293	C/T	ENST00000404169	CAMKK2	505	R	Q	0.05	Deleterious
rs778228293	chr12	121245179	rs778228293	C/T	ENST00000446440	CAMKK2	462	R	Q	0.05	Deleterious
rs778228293	chr12	121245179	rs778228293	C/T	ENST00000538733	CAMKK2	462	R	Q	0.05	Deleterious
rs778228293	chr12	121245179	rs778228293	C/T	ENST00000545538	CAMKK2	292	R	Q	0.03	Deleterious
rs199796954	chr12	121245180	rs199796954	G/A	ENST00000324774	CAMKK2	505	R	W	0	Deleterious
rs199796954	chr12	121245180	rs199796954	G/A	ENST00000337174	CAMKK2	505	R	W	0	Deleterious
rs199796954	chr12	121245180	rs199796954	G/A	ENST00000347034	CAMKK2	462	R	W	0	Deleterious
rs199796954	chr12	121245180	rs199796954	G/A	ENST00000392473	CAMKK2	505	R	W	0	Deleterious
rs199796954	chr12	121245180	rs199796954	G/A	ENST00000392474	CAMKK2	505	R	W	0	Deleterious
rs199796954	chr12	121245180	rs199796954	G/A	ENST00000402834	CAMKK2	505	R	W	0	Deleterious
rs199796954	chr12	121245180	rs199796954	G/A	ENST00000404169	CAMKK2	505	R	W	0	Deleterious
rs199796954	chr12	121245180	rs199796954	G/A	ENST00000412367	CAMKK2	505	R	W	0	Deleterious
rs199796954	chr12	121245180	rs199796954	G/A	ENST00000446440	CAMKK2	462	R	W	0	Deleterious
rs199796954	chr12	121245180	rs199796954	G/A	ENST00000538733	CAMKK2	462	R	W	0	Deleterious
rs199796954	chr12	121245180	rs199796954	G/A	ENST00000545538	CAMKK2	292	R	W	0	Deleterious
rs371330172	chr12	121245182	rs371330172	C/T	ENST00000324774	CAMKK2	504	R	Q	0.04	Deleterious
rs371330172	chr12	121245182	rs371330172	C/T	ENST00000347034	CAMKK2	461	R	Q	0.02	Deleterious
rs371330172	chr12	121245182	rs371330172	C/T	ENST00000402834	CAMKK2	504	R	Q	0.04	Deleterious
rs371330172	chr12	121245182	rs371330172	C/T	ENST00000404169	CAMKK2	504	R	Q	0.04	Deleterious
rs371330172	chr12	121245182	rs371330172	C/T	ENST00000446440	CAMKK2	461	R	Q	0.03	Deleterious
rs371330172	chr12	121245182	rs371330172	C/T	ENST00000538733	CAMKK2	461	R	Q	0.02	Deleterious
rs536416352	chr12	121245183	rs536416352	G/A	ENST00000324774	CAMKK2	504	R	W	0	Deleterious
rs536416352	chr12	121245183	rs536416352	G/A	ENST00000337174	CAMKK2	504	R	W	0	Deleterious
rs536416352	chr12	121245183	rs536416352	G/A	ENST00000347034	CAMKK2	461	R	W	0	Deleterious
rs536416352	chr12	121245183	rs536416352	G/A	ENST00000392473	CAMKK2	504	R	W	0	Deleterious
rs536416352	chr12	121245183	rs536416352	G/A	ENST00000392474	CAMKK2	504	R	W	0	Deleterious
rs536416352	chr12	121245183	rs536416352	G/A	ENST00000402834	CAMKK2	504	R	W	0	Deleterious
rs536416352	chr12	121245183	rs536416352	G/A	ENST00000404169	CAMKK2	504	R	W	0	Deleterious
rs536416352	chr12	121245183	rs536416352	G/A	ENST00000412367	CAMKK2	504	R	W	0	Deleterious
rs536416352	chr12	121245183	rs536416352	G/A	ENST00000446440	CAMKK2	461	R	W	0	Deleterious
rs536416352	chr12	121245183	rs536416352	G/A	ENST00000538733	CAMKK2	461	R	W	0	Deleterious
rs536416352	chr12	121245183	rs536416352	G/A	ENST00000545538	CAMKK2	291	R	W	0	Deleterious
rs56277702	chr12	121245184	rs56277702	G/C	ENST00000324774	CAMKK2	503	S	R	0.03	Deleterious
rs56277702	chr12	121245184	rs56277702	G/C	ENST00000347034	CAMKK2	460	S	R	0.01	Deleterious
rs56277702	chr12	121245184	rs56277702	G/C	ENST00000392473	CAMKK2	503	S	R	0.04	Deleterious
rs56277702	chr12	121245184	rs56277702	G/C	ENST00000392474	CAMKK2	503	S	R	0.03	Deleterious
rs56277702	chr12	121245184	rs56277702	G/C	ENST00000402834	CAMKK2	503	S	R	0.03	Deleterious
rs56277702	chr12	121245184	rs56277702	G/C	ENST00000404169	CAMKK2	503	S	R	0.03	Deleterious
rs56277702	chr12	121245184	rs56277702	G/C	ENST00000446440	CAMKK2	460	S	R	0.02	Deleterious
rs56277702	chr12	121245184	rs56277702	G/C	ENST00000538733	CAMKK2	460	S	R	0.04	Deleterious
rs114204054	chr12	121245193	rs114204054	G/T	ENST00000337174	CAMKK2	500	F	L	0.04	Deleterious
rs114204054	chr12	121245193	rs114204054	G/T	ENST00000347034	CAMKK2	457	F	L	0.03	Deleterious
rs114204054	chr12	121245193	rs114204054	G/T	ENST00000392473	CAMKK2	500	F	L	0.04	Deleterious
rs114204054	chr12	121245193	rs114204054	G/T	ENST00000392474	CAMKK2	500	F	L	0.04	Deleterious
rs114204054	chr12	121245193	rs114204054	G/T	ENST00000412367	CAMKK2	500	F	L	0.04	Deleterious
rs114204054	chr12	121245193	rs114204054	G/T	ENST00000446440	CAMKK2	457	F	L	0.01	Deleterious
rs114204054	chr12	121245193	rs114204054	G/T	ENST00000538733	CAMKK2	457	F	L	0.01	Deleterious
rs1447513942	chr12	121245198	rs1447513942	G/A	ENST00000324774	CAMKK2	499	P	S	0.05	Deleterious
rs1447513942	chr12	121245198	rs1447513942	G/A	ENST00000337174	CAMKK2	499	P	S	0	Deleterious
rs1447513942	chr12	121245198	rs1447513942	G/A	ENST00000347034	CAMKK2	456	P	S	0	Deleterious
rs1447513942	chr12	121245198	rs1447513942	G/A	ENST00000392473	CAMKK2	499	P	S	0.01	Deleterious
rs1447513942	chr12	121245198	rs1447513942	G/A	ENST00000392474	CAMKK2	499	P	S	0	Deleterious
rs1447513942	chr12	121245198	rs1447513942	G/A	ENST00000402834	CAMKK2	499	P	S	0.05	Deleterious
rs1447513942	chr12	121245198	rs1447513942	G/A	ENST00000404169	CAMKK2	499	P	S	0.05	Deleterious
rs1447513942	chr12	121245198	rs1447513942	G/A	ENST00000412367	CAMKK2	499	P	S	0	Deleterious
rs1447513942	chr12	121245198	rs1447513942	G/A	ENST00000446440	CAMKK2	456	P	S	0	Deleterious
rs1447513942	chr12	121245198	rs1447513942	G/A	ENST00000538733	CAMKK2	456	P	S	0	Deleterious
rs1251240622	chr12	121245203	rs1251240622	C/T	ENST00000324774	CAMKK2	497	G	E	0.01	Deleterious
rs1251240622	chr12	121245203	rs1251240622	C/T	ENST00000337174	CAMKK2	497	G	E	0.01	Deleterious
rs1251240622	chr12	121245203	rs1251240622	C/T	ENST00000347034	CAMKK2	454	G	E	0.02	Deleterious
rs1251240622	chr12	121245203	rs1251240622	C/T	ENST00000392473	CAMKK2	497	G	E	0.01	Deleterious
rs1251240622	chr12	121245203	rs1251240622	C/T	ENST00000392474	CAMKK2	497	G	E	0.01	Deleterious
rs1251240622	chr12	121245203	rs1251240622	C/T	ENST00000402834	CAMKK2	497	G	E	0.01	Deleterious
rs1251240622	chr12	121245203	rs1251240622	C/T	ENST00000404169	CAMKK2	497	G	E	0.01	Deleterious
rs1251240622	chr12	121245203	rs1251240622	C/T	ENST00000412367	CAMKK2	497	G	E	0.01	Deleterious
rs1251240622	chr12	121245203	rs1251240622	C/T	ENST00000446440	CAMKK2	454	G	E	0.01	Deleterious
rs1251240622	chr12	121245203	rs1251240622	C/T	ENST00000538733	CAMKK2	454	G	E	0.01	Deleterious
rs1251240622	chr12	121245203	rs1251240622	C/T	ENST00000545538	CAMKK2	284	G	E	0.01	Deleterious
rs113036883	chr12	121245206	rs113036883	A/C	ENST00000324774	CAMKK2	496	F	C	0	Deleterious
rs113036883	chr12	121245206	rs113036883	A/C	ENST00000337174	CAMKK2	496	F	C	0	Deleterious
rs113036883	chr12	121245206	rs113036883	A/C	ENST00000347034	CAMKK2	453	F	C	0	Deleterious
rs113036883	chr12	121245206	rs113036883	A/C	ENST00000392473	CAMKK2	496	F	C	0	Deleterious
rs113036883	chr12	121245206	rs113036883	A/C	ENST00000392474	CAMKK2	496	F	C	0	Deleterious
rs113036883	chr12	121245206	rs113036883	A/C	ENST00000402834	CAMKK2	496	F	C	0	Deleterious
rs113036883	chr12	121245206	rs113036883	A/C	ENST00000404169	CAMKK2	496	F	C	0	Deleterious
rs113036883	chr12	121245206	rs113036883	A/C	ENST00000412367	CAMKK2	496	F	C	0	Deleterious
rs113036883	chr12	121245206	rs113036883	A/C	ENST00000446440	CAMKK2	453	F	C	0	Deleterious
rs113036883	chr12	121245206	rs113036883	A/C	ENST00000538733	CAMKK2	453	F	C	0	Deleterious
rs113036883	chr12	121245206	rs113036883	A/C	ENST00000545538	CAMKK2	283	F	C	0	Deleterious
rs369888217	chr12	121245213	rs369888217	G/A	ENST00000324774	CAMKK2	494	R	C	0	Deleterious
rs369888217	chr12	121245213	rs369888217	G/A	ENST00000337174	CAMKK2	494	R	C	0	Deleterious
rs369888217	chr12	121245213	rs369888217	G/A	ENST00000347034	CAMKK2	451	R	C	0	Deleterious
rs369888217	chr12	121245213	rs369888217	G/A	ENST00000392473	CAMKK2	494	R	C	0	Deleterious
rs369888217	chr12	121245213	rs369888217	G/A	ENST00000392474	CAMKK2	494	R	C	0	Deleterious
rs369888217	chr12	121245213	rs369888217	G/A	ENST00000402834	CAMKK2	494	R	C	0	Deleterious
rs369888217	chr12	121245213	rs369888217	G/A	ENST00000404169	CAMKK2	494	R	C	0	Deleterious
rs369888217	chr12	121245213	rs369888217	G/A	ENST00000412367	CAMKK2	494	R	C	0	Deleterious
rs369888217	chr12	121245213	rs369888217	G/A	ENST00000446440	CAMKK2	451	R	C	0	Deleterious
rs369888217	chr12	121245213	rs369888217	G/A	ENST00000538733	CAMKK2	451	R	C	0	Deleterious
rs369888217	chr12	121245213	rs369888217	G/A	ENST00000545538	CAMKK2	281	R	C	0	Deleterious
rs34129994	chr12	121245218	rs34129994	C/T	ENST00000347034	CAMKK2	449	R	H	0.04	Deleterious
rs1451826262	chr12	121245219	rs1451826262	G/A	ENST00000324774	CAMKK2	492	R	C	0	Deleterious
rs1451826262	chr12	121245219	rs1451826262	G/A	ENST00000337174	CAMKK2	492	R	C	0	Deleterious
rs1451826262	chr12	121245219	rs1451826262	G/A	ENST00000347034	CAMKK2	449	R	C	0	Deleterious
rs1451826262	chr12	121245219	rs1451826262	G/A	ENST00000392473	CAMKK2	492	R	C	0	Deleterious
rs1451826262	chr12	121245219	rs1451826262	G/A	ENST00000392474	CAMKK2	492	R	C	0	Deleterious
rs1451826262	chr12	121245219	rs1451826262	G/A	ENST00000402834	CAMKK2	492	R	C	0	Deleterious
rs1451826262	chr12	121245219	rs1451826262	G/A	ENST00000404169	CAMKK2	492	R	C	0	Deleterious
rs1451826262	chr12	121245219	rs1451826262	G/A	ENST00000412367	CAMKK2	492	R	C	0	Deleterious
rs1451826262	chr12	121245219	rs1451826262	G/A	ENST00000446440	CAMKK2	449	R	C	0	Deleterious
rs1451826262	chr12	121245219	rs1451826262	G/A	ENST00000538733	CAMKK2	449	R	C	0	Deleterious
rs1451826262	chr12	121245219	rs1451826262	G/A	ENST00000545538	CAMKK2	279	R	C	0	Deleterious
rs764988160	chr12	121245234	rs764988160	C/A	ENST00000324774	CAMKK2	487	V	L	0.03	Deleterious
rs764988160	chr12	121245234	rs764988160	C/T	ENST00000324774	CAMKK2	487	V	M	0.01	Deleterious
rs764988160	chr12	121245234	rs764988160	C/A	ENST00000337174	CAMKK2	487	V	L	0.02	Deleterious
rs764988160	chr12	121245234	rs764988160	C/T	ENST00000337174	CAMKK2	487	V	M	0.01	Deleterious
rs764988160	chr12	121245234	rs764988160	C/A	ENST00000347034	CAMKK2	444	V	L	0	Deleterious
rs764988160	chr12	121245234	rs764988160	C/T	ENST00000347034	CAMKK2	444	V	M	0.01	Deleterious
rs764988160	chr12	121245234	rs764988160	C/A	ENST00000392473	CAMKK2	487	V	L	0.02	Deleterious
rs764988160	chr12	121245234	rs764988160	C/T	ENST00000392473	CAMKK2	487	V	M	0.01	Deleterious
rs764988160	chr12	121245234	rs764988160	C/A	ENST00000392474	CAMKK2	487	V	L	0.02	Deleterious
rs764988160	chr12	121245234	rs764988160	C/T	ENST00000392474	CAMKK2	487	V	M	0	Deleterious
rs764988160	chr12	121245234	rs764988160	C/A	ENST00000402834	CAMKK2	487	V	L	0.03	Deleterious
rs764988160	chr12	121245234	rs764988160	C/T	ENST00000402834	CAMKK2	487	V	M	0.01	Deleterious
rs764988160	chr12	121245234	rs764988160	C/A	ENST00000404169	CAMKK2	487	V	L	0.03	Deleterious
rs764988160	chr12	121245234	rs764988160	C/T	ENST00000404169	CAMKK2	487	V	M	0.01	Deleterious
rs764988160	chr12	121245234	rs764988160	C/A	ENST00000412367	CAMKK2	487	V	L	0.02	Deleterious
rs764988160	chr12	121245234	rs764988160	C/T	ENST00000412367	CAMKK2	487	V	M	0.01	Deleterious
rs764988160	chr12	121245234	rs764988160	C/A	ENST00000446440	CAMKK2	444	V	L	0	Deleterious
rs764988160	chr12	121245234	rs764988160	C/T	ENST00000446440	CAMKK2	444	V	M	0.01	Deleterious
rs764988160	chr12	121245234	rs764988160	C/A	ENST00000538733	CAMKK2	444	V	L	0	Deleterious
rs764988160	chr12	121245234	rs764988160	C/T	ENST00000538733	CAMKK2	444	V	M	0.01	Deleterious
rs764988160	chr12	121245234	rs764988160	C/T	ENST00000545538	CAMKK2	274	V	M	0.01	Deleterious
rs747012116	chr12	121248608	rs747012116	C/T	ENST00000324774	CAMKK2	484	V	M	0.01	Deleterious
rs747012116	chr12	121248608	rs747012116	C/T	ENST00000324774	CAMKK2	484	V	M	0.01	Deleterious
rs747012116	chr12	121248608	rs747012116	C/T	ENST00000337174	CAMKK2	484	V	M	0.02	Deleterious
rs747012116	chr12	121248608	rs747012116	C/T	ENST00000337174	CAMKK2	484	V	M	0.02	Deleterious
rs747012116	chr12	121248608	rs747012116	C/T	ENST00000392473	CAMKK2	484	V	M	0.01	Deleterious
rs747012116	chr12	121248608	rs747012116	C/T	ENST00000392473	CAMKK2	484	V	M	0.01	Deleterious
rs747012116	chr12	121248608	rs747012116	C/T	ENST00000392474	CAMKK2	484	V	M	0.02	Deleterious
rs747012116	chr12	121248608	rs747012116	C/T	ENST00000392474	CAMKK2	484	V	M	0.02	Deleterious
rs747012116	chr12	121248608	rs747012116	C/T	ENST00000402834	CAMKK2	484	V	M	0.01	Deleterious
rs747012116	chr12	121248608	rs747012116	C/T	ENST00000402834	CAMKK2	484	V	M	0.01	Deleterious
rs747012116	chr12	121248608	rs747012116	C/T	ENST00000404169	CAMKK2	484	V	M	0.01	Deleterious
rs747012116	chr12	121248608	rs747012116	C/T	ENST00000404169	CAMKK2	484	V	M	0.01	Deleterious
rs747012116	chr12	121248608	rs747012116	C/T	ENST00000412367	CAMKK2	484	V	M	0.02	Deleterious
rs747012116	chr12	121248608	rs747012116	C/T	ENST00000412367	CAMKK2	484	V	M	0.02	Deleterious
rs747012116	chr12	121248608	rs747012116	C/T	ENST00000545538	CAMKK2	271	V	M	0.02	Deleterious
rs747012116	chr12	121248608	rs747012116	C/T	ENST00000545538	CAMKK2	271	V	M	0.02	Deleterious
rs200503109	chr12	121248673	rs200503109	G/A	ENST00000324774	CAMKK2	462	T	M	0.03	Deleterious
rs200503109	chr12	121248673	rs200503109	G/A	ENST00000402834	CAMKK2	462	T	M	0.03	Deleterious
rs200503109	chr12	121248673	rs200503109	G/A	ENST00000404169	CAMKK2	462	T	M	0.03	Deleterious
rs1009556571	chr12	121248674	rs1009556571	T/G	ENST00000324774	CAMKK2	462	T	P	0.02	Deleterious
rs1009556571	chr12	121248674	rs1009556571	T/G	ENST00000392473	CAMKK2	462	T	P	0.05	Deleterious
rs1009556571	chr12	121248674	rs1009556571	T/G	ENST00000392474	CAMKK2	462	T	P	0.04	Deleterious
rs1009556571	chr12	121248674	rs1009556571	T/G	ENST00000402834	CAMKK2	462	T	P	0.02	Deleterious
rs1009556571	chr12	121248674	rs1009556571	T/G	ENST00000404169	CAMKK2	462	T	P	0.02	Deleterious
rs1009556571	chr12	121248674	rs1009556571	T/G	ENST00000545538	CAMKK2	249	T	P	0.04	Deleterious
rs751093762	chr12	121248677	rs751093762	A/T	ENST00000324774	CAMKK2	461	C	S	0.01	Deleterious
rs751093762	chr12	121248677	rs751093762	A/T	ENST00000337174	CAMKK2	461	C	S	0.02	Deleterious
rs751093762	chr12	121248677	rs751093762	A/T	ENST00000392473	CAMKK2	461	C	S	0.02	Deleterious
rs751093762	chr12	121248677	rs751093762	A/T	ENST00000392474	CAMKK2	461	C	S	0.02	Deleterious
rs751093762	chr12	121248677	rs751093762	A/T	ENST00000402834	CAMKK2	461	C	S	0.01	Deleterious
rs751093762	chr12	121248677	rs751093762	A/T	ENST00000404169	CAMKK2	461	C	S	0.01	Deleterious
rs751093762	chr12	121248677	rs751093762	A/T	ENST00000412367	CAMKK2	461	C	S	0.02	Deleterious
rs751093762	chr12	121248677	rs751093762	A/T	ENST00000545538	CAMKK2	248	C	S	0.01	Deleterious
rs1475836092	chr12	121248678	rs1475836092	G/C	ENST00000337174	CAMKK2	460	N	K	0	Deleterious
rs1475836092	chr12	121248678	rs1475836092	G/C	ENST00000392473	CAMKK2	460	N	K	0	Deleterious
rs1475836092	chr12	121248678	rs1475836092	G/C	ENST00000392474	CAMKK2	460	N	K	0	Deleterious
rs1475836092	chr12	121248678	rs1475836092	G/C	ENST00000402834	CAMKK2	460	N	K	0	Deleterious
rs1475836092	chr12	121248678	rs1475836092	G/C	ENST00000404169	CAMKK2	460	N	K	0	Deleterious
rs1475836092	chr12	121248678	rs1475836092	G/C	ENST00000412367	CAMKK2	460	N	K	0	Deleterious
rs1475836092	chr12	121248678	rs1475836092	G/C	ENST00000545538	CAMKK2	247	N	K	0	Deleterious
rs1475836092	chr12	121248678	rs1475836092	G/C	ENST00000324774	CAMKK2	460	N	K	0	Deleterious
rs1427750562	chr12	121248683	rs1427750562	C/T	ENST00000324774	CAMKK2	459	E	K	0.01	Deleterious
rs1427750562	chr12	121248683	rs1427750562	C/T	ENST00000337174	CAMKK2	459	E	K	0.03	Deleterious
rs1427750562	chr12	121248683	rs1427750562	C/T	ENST00000392473	CAMKK2	459	E	K	0.03	Deleterious
rs1427750562	chr12	121248683	rs1427750562	C/T	ENST00000392474	CAMKK2	459	E	K	0.03	Deleterious
rs1427750562	chr12	121248683	rs1427750562	C/T	ENST00000402834	CAMKK2	459	E	K	0.01	Deleterious
rs1427750562	chr12	121248683	rs1427750562	C/T	ENST00000404169	CAMKK2	459	E	K	0.01	Deleterious
rs1427750562	chr12	121248683	rs1427750562	C/T	ENST00000412367	CAMKK2	459	E	K	0.03	Deleterious
rs1427750562	chr12	121248683	rs1427750562	C/T	ENST00000545538	CAMKK2	246	E	K	0.02	Deleterious
rs1167669086	chr12	121248686	rs1167669086	C/G	ENST00000324774	CAMKK2	458	D	H	0	Deleterious
rs1167669086	chr12	121248686	rs1167669086	C/G	ENST00000337174	CAMKK2	458	D	H	0	Deleterious
rs1167669086	chr12	121248686	rs1167669086	C/G	ENST00000392473	CAMKK2	458	D	H	0	Deleterious
rs1167669086	chr12	121248686	rs1167669086	C/G	ENST00000392474	CAMKK2	458	D	H	0	Deleterious
rs1167669086	chr12	121248686	rs1167669086	C/G	ENST00000402834	CAMKK2	458	D	H	0	Deleterious
rs1167669086	chr12	121248686	rs1167669086	C/G	ENST00000404169	CAMKK2	458	D	H	0	Deleterious
rs1167669086	chr12	121248686	rs1167669086	C/G	ENST00000412367	CAMKK2	458	D	H	0	Deleterious
rs1167669086	chr12	121248686	rs1167669086	C/G	ENST00000545538	CAMKK2	245	D	H	0	Deleterious
rs200053670	chr12	121248700	rs200053670	G/T	ENST00000324774	CAMKK2	453	P	Q	0.01	Deleterious
rs200053670	chr12	121248700	rs200053670	G/T	ENST00000337174	CAMKK2	453	P	Q	0	Deleterious
rs200053670	chr12	121248700	rs200053670	G/T	ENST00000392473	CAMKK2	453	P	Q	0	Deleterious
rs200053670	chr12	121248700	rs200053670	G/T	ENST00000392474	CAMKK2	453	P	Q	0	Deleterious
rs200053670	chr12	121248700	rs200053670	G/T	ENST00000402834	CAMKK2	453	P	Q	0.01	Deleterious
rs200053670	chr12	121248700	rs200053670	G/T	ENST00000404169	CAMKK2	453	P	Q	0.01	Deleterious
rs200053670	chr12	121248700	rs200053670	G/T	ENST00000412367	CAMKK2	453	P	Q	0	Deleterious
rs200053670	chr12	121248700	rs200053670	G/T	ENST00000545538	CAMKK2	240	P	Q	0.01	Deleterious
rs565357862	chr12	121248701	rs565357862	G/A	ENST00000324774	CAMKK2	453	P	S	0.03	Deleterious
rs565357862	chr12	121248701	rs565357862	G/A	ENST00000337174	CAMKK2	453	P	S	0.03	Deleterious
rs565357862	chr12	121248701	rs565357862	G/A	ENST00000392473	CAMKK2	453	P	S	0.03	Deleterious
rs565357862	chr12	121248701	rs565357862	G/A	ENST00000392474	CAMKK2	453	P	S	0.03	Deleterious
rs565357862	chr12	121248701	rs565357862	G/A	ENST00000402834	CAMKK2	453	P	S	0.03	Deleterious
rs565357862	chr12	121248701	rs565357862	G/A	ENST00000404169	CAMKK2	453	P	S	0.03	Deleterious
rs565357862	chr12	121248701	rs565357862	G/A	ENST00000412367	CAMKK2	453	P	S	0.03	Deleterious
rs565357862	chr12	121248701	rs565357862	G/A	ENST00000545538	CAMKK2	240	P	S	0.04	Deleterious
rs201016179	chr12	121248722	rs201016179	C/T	ENST00000392473	CAMKK2	446	V	I	0.05	Deleterious
rs1219582970	chr12	121248723	rs1219582970	C/A	ENST00000324774	CAMKK2	445	W	C	0	Deleterious
rs1219582970	chr12	121248723	rs1219582970	C/A	ENST00000337174	CAMKK2	445	W	C	0	Deleterious
rs1219582970	chr12	121248723	rs1219582970	C/A	ENST00000392473	CAMKK2	445	W	C	0	Deleterious
rs1219582970	chr12	121248723	rs1219582970	C/A	ENST00000392474	CAMKK2	445	W	C	0	Deleterious
rs1219582970	chr12	121248723	rs1219582970	C/A	ENST00000402834	CAMKK2	445	W	C	0	Deleterious
rs1219582970	chr12	121248723	rs1219582970	C/A	ENST00000404169	CAMKK2	445	W	C	0	Deleterious
rs1219582970	chr12	121248723	rs1219582970	C/A	ENST00000412367	CAMKK2	445	W	C	0	Deleterious
rs1219582970	chr12	121248723	rs1219582970	C/A	ENST00000545538	CAMKK2	232	W	C	0	Deleterious
rs202232880	chr12	121248727	rs202232880	G/A	ENST00000324774	CAMKK2	444	P	L	0	Deleterious
rs202232880	chr12	121248727	rs202232880	G/A	ENST00000337174	CAMKK2	444	P	L	0	Deleterious
rs202232880	chr12	121248727	rs202232880	G/A	ENST00000392473	CAMKK2	444	P	L	0	Deleterious
rs202232880	chr12	121248727	rs202232880	G/A	ENST00000392474	CAMKK2	444	P	L	0	Deleterious
rs202232880	chr12	121248727	rs202232880	G/A	ENST00000402834	CAMKK2	444	P	L	0	Deleterious
rs202232880	chr12	121248727	rs202232880	G/A	ENST00000404169	CAMKK2	444	P	L	0	Deleterious
rs202232880	chr12	121248727	rs202232880	G/A	ENST00000412367	CAMKK2	444	P	L	0	Deleterious
rs202232880	chr12	121248727	rs202232880	G/A	ENST00000545538	CAMKK2	231	P	L	0	Deleterious
rs199837469	chr12	121248730	rs199837469	T/A	ENST00000324774	CAMKK2	443	H	L	0	Deleterious
rs199837469	chr12	121248730	rs199837469	T/A	ENST00000337174	CAMKK2	443	H	L	0.01	Deleterious
rs199837469	chr12	121248730	rs199837469	T/A	ENST00000392473	CAMKK2	443	H	L	0.01	Deleterious
rs199837469	chr12	121248730	rs199837469	T/A	ENST00000392474	CAMKK2	443	H	L	0.01	Deleterious
rs199837469	chr12	121248730	rs199837469	T/A	ENST00000402834	CAMKK2	443	H	L	0	Deleterious
rs199837469	chr12	121248730	rs199837469	T/A	ENST00000404169	CAMKK2	443	H	L	0	Deleterious
rs199837469	chr12	121248730	rs199837469	T/A	ENST00000412367	CAMKK2	443	H	L	0.01	Deleterious
rs199837469	chr12	121248730	rs199837469	T/A	ENST00000545538	CAMKK2	230	H	L	0	Deleterious
rs762593990	chr12	121248731	rs762593990	G/A	ENST00000324774	CAMKK2	443	H	Y	0	Deleterious
rs762593990	chr12	121248731	rs762593990	G/A	ENST00000337174	CAMKK2	443	H	Y	0	Deleterious
rs762593990	chr12	121248731	rs762593990	G/A	ENST00000392473	CAMKK2	443	H	Y	0	Deleterious
rs762593990	chr12	121248731	rs762593990	G/A	ENST00000392474	CAMKK2	443	H	Y	0	Deleterious
rs762593990	chr12	121248731	rs762593990	G/A	ENST00000402834	CAMKK2	443	H	Y	0	Deleterious
rs762593990	chr12	121248731	rs762593990	G/A	ENST00000404169	CAMKK2	443	H	Y	0	Deleterious
rs762593990	chr12	121248731	rs762593990	G/A	ENST00000412367	CAMKK2	443	H	Y	0	Deleterious
rs762593990	chr12	121248731	rs762593990	G/A	ENST00000545538	CAMKK2	230	H	Y	0	Deleterious
rs201551718	chr12	121249797	rs201551718	G/A	ENST00000324774	CAMKK2	438	P	L	0.02	Deleterious
rs201551718	chr12	121249797	rs201551718	G/C	ENST00000324774	CAMKK2	438	P	R	0.03	Deleterious
rs201551718	chr12	121249797	rs201551718	G/A	ENST00000337174	CAMKK2	438	P	L	0.02	Deleterious
rs201551718	chr12	121249797	rs201551718	G/C	ENST00000337174	CAMKK2	438	P	R	0.05	Deleterious
rs201551718	chr12	121249797	rs201551718	G/A	ENST00000347034	CAMKK2	438	P	L	0.03	Deleterious
rs201551718	chr12	121249797	rs201551718	G/C	ENST00000347034	CAMKK2	438	P	R	0.02	Deleterious
rs201551718	chr12	121249797	rs201551718	G/A	ENST00000392473	CAMKK2	438	P	L	0.02	Deleterious
rs201551718	chr12	121249797	rs201551718	G/C	ENST00000392473	CAMKK2	438	P	R	0.03	Deleterious
rs201551718	chr12	121249797	rs201551718	G/A	ENST00000392474	CAMKK2	438	P	L	0.02	Deleterious
rs201551718	chr12	121249797	rs201551718	G/C	ENST00000392474	CAMKK2	438	P	R	0.05	Deleterious
rs201551718	chr12	121249797	rs201551718	G/A	ENST00000402834	CAMKK2	438	P	L	0.02	Deleterious
rs201551718	chr12	121249797	rs201551718	G/C	ENST00000402834	CAMKK2	438	P	R	0.03	Deleterious
rs201551718	chr12	121249797	rs201551718	G/A	ENST00000404169	CAMKK2	438	P	L	0.02	Deleterious
rs201551718	chr12	121249797	rs201551718	G/C	ENST00000404169	CAMKK2	438	P	R	0.03	Deleterious
rs201551718	chr12	121249797	rs201551718	G/A	ENST00000412367	CAMKK2	438	P	L	0.02	Deleterious
rs201551718	chr12	121249797	rs201551718	G/C	ENST00000412367	CAMKK2	438	P	R	0.05	Deleterious
rs201551718	chr12	121249797	rs201551718	G/A	ENST00000446440	CAMKK2	438	P	L	0.03	Deleterious
rs201551718	chr12	121249797	rs201551718	G/C	ENST00000446440	CAMKK2	438	P	R	0.02	Deleterious
rs201551718	chr12	121249797	rs201551718	G/A	ENST00000538733	CAMKK2	438	P	L	0.03	Deleterious
rs201551718	chr12	121249797	rs201551718	G/C	ENST00000538733	CAMKK2	438	P	R	0.03	Deleterious
rs201551718	chr12	121249797	rs201551718	G/A	ENST00000545538	CAMKK2	225	P	L	0.02	Deleterious
rs201551718	chr12	121249797	rs201551718	G/C	ENST00000545538	CAMKK2	225	P	R	0.05	Deleterious
rs751909766	chr12	121249807	rs751909766	T/C	ENST00000324774	CAMKK2	435	I	V	0	Deleterious
rs751909766	chr12	121249807	rs751909766	T/C	ENST00000337174	CAMKK2	435	I	V	0.01	Deleterious
rs751909766	chr12	121249807	rs751909766	T/C	ENST00000347034	CAMKK2	435	I	V	0.01	Deleterious
rs751909766	chr12	121249807	rs751909766	T/C	ENST00000392473	CAMKK2	435	I	V	0.01	Deleterious
rs751909766	chr12	121249807	rs751909766	T/C	ENST00000392474	CAMKK2	435	I	V	0.01	Deleterious
rs751909766	chr12	121249807	rs751909766	T/C	ENST00000402834	CAMKK2	435	I	V	0	Deleterious
rs751909766	chr12	121249807	rs751909766	T/C	ENST00000404169	CAMKK2	435	I	V	0	Deleterious
rs751909766	chr12	121249807	rs751909766	T/C	ENST00000412367	CAMKK2	435	I	V	0.01	Deleterious
rs751909766	chr12	121249807	rs751909766	T/C	ENST00000446440	CAMKK2	435	I	V	0.01	Deleterious
rs751909766	chr12	121249807	rs751909766	T/C	ENST00000538733	CAMKK2	435	I	V	0.01	Deleterious
rs751909766	chr12	121249807	rs751909766	T/C	ENST00000545538	CAMKK2	222	I	V	0	Deleterious
rs866315012	chr12	121249812	rs866315012	GA/AC	ENST00000324774	CAMKK2	433	S	V	0.04	Deleterious
rs866315012	chr12	121249812	rs866315012	GA/AC	ENST00000347034	CAMKK2	433	S	V	0.02	Deleterious
rs866315012	chr12	121249812	rs866315012	GA/AC	ENST00000402834	CAMKK2	433	S	V	0.04	Deleterious
rs866315012	chr12	121249812	rs866315012	GA/AC	ENST00000404169	CAMKK2	433	S	V	0.04	Deleterious
rs866315012	chr12	121249812	rs866315012	GA/AC	ENST00000446440	CAMKK2	433	S	V	0.04	Deleterious
rs866315012	chr12	121249812	rs866315012	GA/AC	ENST00000538733	CAMKK2	433	S	V	0.04	Deleterious
rs1465910940	chr12	121249819	rs1465910940	G/C	ENST00000324774	CAMKK2	431	P	A	0.03	Deleterious
rs1465910940	chr12	121249819	rs1465910940	G/T	ENST00000324774	CAMKK2	431	P	T	0	Deleterious
rs1465910940	chr12	121249819	rs1465910940	G/C	ENST00000337174	CAMKK2	431	P	A	0.02	Deleterious
rs1465910940	chr12	121249819	rs1465910940	G/T	ENST00000337174	CAMKK2	431	P	T	0	Deleterious
rs1465910940	chr12	121249819	rs1465910940	G/C	ENST00000347034	CAMKK2	431	P	A	0.03	Deleterious
rs1465910940	chr12	121249819	rs1465910940	G/T	ENST00000347034	CAMKK2	431	P	T	0	Deleterious
rs1465910940	chr12	121249819	rs1465910940	G/C	ENST00000392473	CAMKK2	431	P	A	0.02	Deleterious
rs1465910940	chr12	121249819	rs1465910940	G/T	ENST00000392473	CAMKK2	431	P	T	0	Deleterious
rs1465910940	chr12	121249819	rs1465910940	G/C	ENST00000392474	CAMKK2	431	P	A	0.02	Deleterious
rs1465910940	chr12	121249819	rs1465910940	G/T	ENST00000392474	CAMKK2	431	P	T	0	Deleterious
rs1465910940	chr12	121249819	rs1465910940	G/C	ENST00000402834	CAMKK2	431	P	A	0.03	Deleterious
rs1465910940	chr12	121249819	rs1465910940	G/T	ENST00000402834	CAMKK2	431	P	T	0	Deleterious
rs1465910940	chr12	121249819	rs1465910940	G/C	ENST00000404169	CAMKK2	431	P	A	0.03	Deleterious
rs1465910940	chr12	121249819	rs1465910940	G/T	ENST00000404169	CAMKK2	431	P	T	0	Deleterious
rs1465910940	chr12	121249819	rs1465910940	G/C	ENST00000412367	CAMKK2	431	P	A	0.02	Deleterious
rs1465910940	chr12	121249819	rs1465910940	G/T	ENST00000412367	CAMKK2	431	P	T	0	Deleterious
rs1465910940	chr12	121249819	rs1465910940	G/C	ENST00000446440	CAMKK2	431	P	A	0.02	Deleterious
rs1465910940	chr12	121249819	rs1465910940	G/T	ENST00000446440	CAMKK2	431	P	T	0	Deleterious
rs1465910940	chr12	121249819	rs1465910940	G/C	ENST00000538733	CAMKK2	431	P	A	0.02	Deleterious
rs1465910940	chr12	121249819	rs1465910940	G/T	ENST00000538733	CAMKK2	431	P	T	0	Deleterious
rs1465910940	chr12	121249819	rs1465910940	G/C	ENST00000545538	CAMKK2	218	P	A	0.03	Deleterious
rs1465910940	chr12	121249819	rs1465910940	G/T	ENST00000545538	CAMKK2	218	P	T	0	Deleterious
rs199903262	chr12	121249820	rs199903262	G/T	ENST00000324774	CAMKK2	430	N	K	0.03	Deleterious
rs199903262	chr12	121249820	rs199903262	G/T	ENST00000347034	CAMKK2	430	N	K	0.04	Deleterious
rs199903262	chr12	121249820	rs199903262	G/T	ENST00000392473	CAMKK2	430	N	K	0.05	Deleterious
rs199903262	chr12	121249820	rs199903262	G/T	ENST00000392474	CAMKK2	430	N	K	0.05	Deleterious
rs199903262	chr12	121249820	rs199903262	G/T	ENST00000402834	CAMKK2	430	N	K	0.03	Deleterious
rs199903262	chr12	121249820	rs199903262	G/T	ENST00000404169	CAMKK2	430	N	K	0.03	Deleterious
rs199903262	chr12	121249820	rs199903262	G/T	ENST00000545538	CAMKK2	217	N	K	0.03	Deleterious
rs756258369	chr12	121249822	rs756258369	T/A	ENST00000324774	CAMKK2	430	N	Y	0	Deleterious
rs756258369	chr12	121249822	rs756258369	T/A	ENST00000337174	CAMKK2	430	N	Y	0	Deleterious
rs756258369	chr12	121249822	rs756258369	T/A	ENST00000347034	CAMKK2	430	N	Y	0	Deleterious
rs756258369	chr12	121249822	rs756258369	T/A	ENST00000392473	CAMKK2	430	N	Y	0	Deleterious
rs756258369	chr12	121249822	rs756258369	T/A	ENST00000392474	CAMKK2	430	N	Y	0	Deleterious
rs756258369	chr12	121249822	rs756258369	T/A	ENST00000402834	CAMKK2	430	N	Y	0	Deleterious
rs756258369	chr12	121249822	rs756258369	T/A	ENST00000404169	CAMKK2	430	N	Y	0	Deleterious
rs756258369	chr12	121249822	rs756258369	T/A	ENST00000412367	CAMKK2	430	N	Y	0	Deleterious
rs756258369	chr12	121249822	rs756258369	T/A	ENST00000446440	CAMKK2	430	N	Y	0	Deleterious
rs756258369	chr12	121249822	rs756258369	T/A	ENST00000538733	CAMKK2	430	N	Y	0	Deleterious
rs756258369	chr12	121249822	rs756258369	T/A	ENST00000545538	CAMKK2	217	N	Y	0	Deleterious
rs201318802	chr12	121249836	rs201318802	C/T	ENST00000324774	CAMKK2	425	R	H	0.04	Deleterious
rs201318802	chr12	121249836	rs201318802	C/T	ENST00000337174	CAMKK2	425	R	H	0.04	Deleterious
rs201318802	chr12	121249836	rs201318802	C/T	ENST00000347034	CAMKK2	425	R	H	0.04	Deleterious
rs201318802	chr12	121249836	rs201318802	C/T	ENST00000392473	CAMKK2	425	R	H	0.04	Deleterious
rs201318802	chr12	121249836	rs201318802	C/T	ENST00000392474	CAMKK2	425	R	H	0.04	Deleterious
rs201318802	chr12	121249836	rs201318802	C/T	ENST00000402834	CAMKK2	425	R	H	0.04	Deleterious
rs201318802	chr12	121249836	rs201318802	C/T	ENST00000404169	CAMKK2	425	R	H	0.04	Deleterious
rs201318802	chr12	121249836	rs201318802	C/T	ENST00000412367	CAMKK2	425	R	H	0.04	Deleterious
rs201318802	chr12	121249836	rs201318802	C/T	ENST00000446440	CAMKK2	425	R	H	0.05	Deleterious
rs201318802	chr12	121249836	rs201318802	C/T	ENST00000538733	CAMKK2	425	R	H	0.05	Deleterious
rs201318802	chr12	121249836	rs201318802	C/T	ENST00000545538	CAMKK2	212	R	H	0.02	Deleterious
rs778606038	chr12	121249837	rs778606038	G/A	ENST00000324774	CAMKK2	425	R	C	0	Deleterious
rs778606038	chr12	121249837	rs778606038	G/A	ENST00000337174	CAMKK2	425	R	C	0	Deleterious
rs778606038	chr12	121249837	rs778606038	G/A	ENST00000347034	CAMKK2	425	R	C	0.01	Deleterious
rs778606038	chr12	121249837	rs778606038	G/A	ENST00000392473	CAMKK2	425	R	C	0	Deleterious
rs778606038	chr12	121249837	rs778606038	G/A	ENST00000392474	CAMKK2	425	R	C	0	Deleterious
rs778606038	chr12	121249837	rs778606038	G/A	ENST00000402834	CAMKK2	425	R	C	0	Deleterious
rs778606038	chr12	121249837	rs778606038	G/A	ENST00000404169	CAMKK2	425	R	C	0	Deleterious
rs778606038	chr12	121249837	rs778606038	G/A	ENST00000412367	CAMKK2	425	R	C	0	Deleterious
rs778606038	chr12	121249837	rs778606038	G/A	ENST00000446440	CAMKK2	425	R	C	0	Deleterious
rs778606038	chr12	121249837	rs778606038	G/A	ENST00000538733	CAMKK2	425	R	C	0	Deleterious
rs778606038	chr12	121249837	rs778606038	G/A	ENST00000545538	CAMKK2	212	R	C	0	Deleterious
rs1159826368	chr12	121249847	rs1159826368	G/T	ENST00000545538	CAMKK2	208	D	E	0.05	Deleterious
rs1459757320	chr12	121249855	rs1459757320	A/T	ENST00000324774	CAMKK2	419	L	M	0.01	Deleterious
rs1459757320	chr12	121249855	rs1459757320	A/T	ENST00000337174	CAMKK2	419	L	M	0.02	Deleterious
rs1459757320	chr12	121249855	rs1459757320	A/T	ENST00000347034	CAMKK2	419	L	M	0.01	Deleterious
rs1459757320	chr12	121249855	rs1459757320	A/T	ENST00000392473	CAMKK2	419	L	M	0.02	Deleterious
rs1459757320	chr12	121249855	rs1459757320	A/T	ENST00000392474	CAMKK2	419	L	M	0.02	Deleterious
rs1459757320	chr12	121249855	rs1459757320	A/T	ENST00000402834	CAMKK2	419	L	M	0.01	Deleterious
rs1459757320	chr12	121249855	rs1459757320	A/T	ENST00000404169	CAMKK2	419	L	M	0.01	Deleterious
rs1459757320	chr12	121249855	rs1459757320	A/T	ENST00000412367	CAMKK2	419	L	M	0.02	Deleterious
rs1459757320	chr12	121249855	rs1459757320	A/T	ENST00000446440	CAMKK2	419	L	M	0.02	Deleterious
rs1459757320	chr12	121249855	rs1459757320	A/T	ENST00000538733	CAMKK2	419	L	M	0.02	Deleterious
rs1459757320	chr12	121249855	rs1459757320	A/T	ENST00000545538	CAMKK2	206	L	M	0.01	Deleterious
rs765156471	chr12	121249965	rs765156471	C/G	ENST00000324774	CAMKK2	411	D	H	0	Deleterious
rs765156471	chr12	121249965	rs765156471	C/G	ENST00000337174	CAMKK2	411	D	H	0.01	Deleterious
rs765156471	chr12	121249965	rs765156471	C/G	ENST00000347034	CAMKK2	411	D	H	0.02	Deleterious
rs765156471	chr12	121249965	rs765156471	C/G	ENST00000392473	CAMKK2	411	D	H	0.01	Deleterious
rs765156471	chr12	121249965	rs765156471	C/G	ENST00000392474	CAMKK2	411	D	H	0.01	Deleterious
rs765156471	chr12	121249965	rs765156471	C/G	ENST00000402834	CAMKK2	411	D	H	0	Deleterious
rs765156471	chr12	121249965	rs765156471	C/G	ENST00000404169	CAMKK2	411	D	H	0	Deleterious
rs765156471	chr12	121249965	rs765156471	C/G	ENST00000412367	CAMKK2	411	D	H	0.01	Deleterious
rs765156471	chr12	121249965	rs765156471	C/G	ENST00000446440	CAMKK2	411	D	H	0	Deleterious
rs765156471	chr12	121249965	rs765156471	C/G	ENST00000538733	CAMKK2	411	D	H	0.01	Deleterious
rs765156471	chr12	121249965	rs765156471	C/G	ENST00000545538	CAMKK2	198	D	H	0	Deleterious
rs1418849004	chr12	121249986	rs1418849004	T/C	ENST00000324774	CAMKK2	404	S	G	0.04	Deleterious
rs1418849004	chr12	121249986	rs1418849004	T/C	ENST00000337174	CAMKK2	404	S	G	0.05	Deleterious
rs1418849004	chr12	121249986	rs1418849004	T/C	ENST00000347034	CAMKK2	404	S	G	0.02	Deleterious
rs1418849004	chr12	121249986	rs1418849004	T/C	ENST00000392473	CAMKK2	404	S	G	0.05	Deleterious
rs1418849004	chr12	121249986	rs1418849004	T/C	ENST00000392474	CAMKK2	404	S	G	0.04	Deleterious
rs1418849004	chr12	121249986	rs1418849004	T/C	ENST00000402834	CAMKK2	404	S	G	0.04	Deleterious
rs1418849004	chr12	121249986	rs1418849004	T/C	ENST00000404169	CAMKK2	404	S	G	0.04	Deleterious
rs1418849004	chr12	121249986	rs1418849004	T/C	ENST00000412367	CAMKK2	404	S	G	0.05	Deleterious
rs1418849004	chr12	121249986	rs1418849004	T/C	ENST00000446440	CAMKK2	404	S	G	0.04	Deleterious
rs1418849004	chr12	121249986	rs1418849004	T/C	ENST00000538733	CAMKK2	404	S	G	0.05	Deleterious
rs1418849004	chr12	121249986	rs1418849004	T/C	ENST00000545538	CAMKK2	191	S	G	0.05	Deleterious
rs1170690274	chr12	121249995	rs1170690274	T/C	ENST00000324774	CAMKK2	401	K	E	0.04	Deleterious
rs1170690274	chr12	121249995	rs1170690274	T/C	ENST00000337174	CAMKK2	401	K	E	0.02	Deleterious
rs1170690274	chr12	121249995	rs1170690274	T/C	ENST00000347034	CAMKK2	401	K	E	0.02	Deleterious
rs1170690274	chr12	121249995	rs1170690274	T/C	ENST00000392473	CAMKK2	401	K	E	0.02	Deleterious
rs1170690274	chr12	121249995	rs1170690274	T/C	ENST00000392474	CAMKK2	401	K	E	0.01	Deleterious
rs1170690274	chr12	121249995	rs1170690274	T/C	ENST00000402834	CAMKK2	401	K	E	0.04	Deleterious
rs1170690274	chr12	121249995	rs1170690274	T/C	ENST00000404169	CAMKK2	401	K	E	0.04	Deleterious
rs1170690274	chr12	121249995	rs1170690274	T/C	ENST00000412367	CAMKK2	401	K	E	0.02	Deleterious
rs1170690274	chr12	121249995	rs1170690274	T/C	ENST00000446440	CAMKK2	401	K	E	0.01	Deleterious
rs1170690274	chr12	121249995	rs1170690274	T/C	ENST00000538733	CAMKK2	401	K	E	0.01	Deleterious
rs540716908	chr12	121249998	rs540716908	T/C	ENST00000545538	CAMKK2	187	S	G	0.05	Deleterious
rs1205871215	chr12	121250009	rs1205871215	A/T	ENST00000324774	CAMKK2	396	M	K	0.02	Deleterious
rs1205871215	chr12	121250009	rs1205871215	A/T	ENST00000337174	CAMKK2	396	M	K	0.04	Deleterious
rs1205871215	chr12	121250009	rs1205871215	A/T	ENST00000347034	CAMKK2	396	M	K	0.02	Deleterious
rs1205871215	chr12	121250009	rs1205871215	A/T	ENST00000392473	CAMKK2	396	M	K	0.04	Deleterious
rs1205871215	chr12	121250009	rs1205871215	A/T	ENST00000392474	CAMKK2	396	M	K	0.03	Deleterious
rs1205871215	chr12	121250009	rs1205871215	A/T	ENST00000402834	CAMKK2	396	M	K	0.02	Deleterious
rs1205871215	chr12	121250009	rs1205871215	A/T	ENST00000404169	CAMKK2	396	M	K	0.02	Deleterious
rs1205871215	chr12	121250009	rs1205871215	A/T	ENST00000412367	CAMKK2	396	M	K	0.04	Deleterious
rs1205871215	chr12	121250009	rs1205871215	A/T	ENST00000446440	CAMKK2	396	M	K	0.03	Deleterious
rs1205871215	chr12	121250009	rs1205871215	A/T	ENST00000538733	CAMKK2	396	M	K	0.04	Deleterious
rs1205871215	chr12	121250009	rs1205871215	A/T	ENST00000545538	CAMKK2	183	M	K	0.02	Deleterious
rs780828018	chr12	121250019	rs780828018	C/T	ENST00000324774	CAMKK2	393	E	K	0.04	Deleterious
rs780828018	chr12	121250019	rs780828018	C/T	ENST00000347034	CAMKK2	393	E	K	0.04	Deleterious
rs780828018	chr12	121250019	rs780828018	C/T	ENST00000392474	CAMKK2	393	E	K	0.05	Deleterious
rs780828018	chr12	121250019	rs780828018	C/T	ENST00000402834	CAMKK2	393	E	K	0.04	Deleterious
rs780828018	chr12	121250019	rs780828018	C/T	ENST00000404169	CAMKK2	393	E	K	0.04	Deleterious
rs780828018	chr12	121250019	rs780828018	C/T	ENST00000446440	CAMKK2	393	E	K	0.04	Deleterious
rs780828018	chr12	121250019	rs780828018	C/T	ENST00000538733	CAMKK2	393	E	K	0.05	Deleterious
rs769333324	chr12	121250030	rs769333324	G/A	ENST00000324774	CAMKK2	389	P	L	0.02	Deleterious
rs769333324	chr12	121250030	rs769333324	G/A	ENST00000337174	CAMKK2	389	P	L	0.01	Deleterious
rs769333324	chr12	121250030	rs769333324	G/A	ENST00000347034	CAMKK2	389	P	L	0.01	Deleterious
rs769333324	chr12	121250030	rs769333324	G/A	ENST00000392473	CAMKK2	389	P	L	0.01	Deleterious
rs769333324	chr12	121250030	rs769333324	G/A	ENST00000392474	CAMKK2	389	P	L	0.01	Deleterious
rs769333324	chr12	121250030	rs769333324	G/A	ENST00000402834	CAMKK2	389	P	L	0.02	Deleterious
rs769333324	chr12	121250030	rs769333324	G/A	ENST00000404169	CAMKK2	389	P	L	0.02	Deleterious
rs769333324	chr12	121250030	rs769333324	G/A	ENST00000412367	CAMKK2	389	P	L	0.01	Deleterious
rs769333324	chr12	121250030	rs769333324	G/A	ENST00000446440	CAMKK2	389	P	L	0.01	Deleterious
rs769333324	chr12	121250030	rs769333324	G/A	ENST00000538733	CAMKK2	389	P	L	0.01	Deleterious
rs769333324	chr12	121250030	rs769333324	G/A	ENST00000545538	CAMKK2	176	P	L	0.01	Deleterious
rs779609974	chr12	121250031	rs779609974	G/T	ENST00000324774	CAMKK2	389	P	T	0	Deleterious
rs779609974	chr12	121250031	rs779609974	G/T	ENST00000337174	CAMKK2	389	P	T	0	Deleterious
rs779609974	chr12	121250031	rs779609974	G/T	ENST00000347034	CAMKK2	389	P	T	0	Deleterious
rs779609974	chr12	121250031	rs779609974	G/T	ENST00000392473	CAMKK2	389	P	T	0	Deleterious
rs779609974	chr12	121250031	rs779609974	G/T	ENST00000392474	CAMKK2	389	P	T	0	Deleterious
rs779609974	chr12	121250031	rs779609974	G/T	ENST00000402834	CAMKK2	389	P	T	0	Deleterious
rs779609974	chr12	121250031	rs779609974	G/T	ENST00000404169	CAMKK2	389	P	T	0	Deleterious
rs779609974	chr12	121250031	rs779609974	G/T	ENST00000412367	CAMKK2	389	P	T	0	Deleterious
rs779609974	chr12	121250031	rs779609974	G/T	ENST00000446440	CAMKK2	389	P	T	0	Deleterious
rs779609974	chr12	121250031	rs779609974	G/T	ENST00000538733	CAMKK2	389	P	T	0	Deleterious
rs779609974	chr12	121250031	rs779609974	G/T	ENST00000545538	CAMKK2	176	P	T	0	Deleterious
rs1465444503	chr12	121252665	rs1465444503	C/T	ENST00000324774	CAMKK2	386	G	D	0	Deleterious
rs1465444503	chr12	121252665	rs1465444503	C/T	ENST00000337174	CAMKK2	386	G	D	0	Deleterious
rs1465444503	chr12	121252665	rs1465444503	C/T	ENST00000347034	CAMKK2	386	G	D	0	Deleterious
rs1465444503	chr12	121252665	rs1465444503	C/T	ENST00000392473	CAMKK2	386	G	D	0	Deleterious
rs1465444503	chr12	121252665	rs1465444503	C/T	ENST00000392474	CAMKK2	386	G	D	0	Deleterious
rs1465444503	chr12	121252665	rs1465444503	C/T	ENST00000402834	CAMKK2	386	G	D	0	Deleterious
rs1465444503	chr12	121252665	rs1465444503	C/T	ENST00000404169	CAMKK2	386	G	D	0	Deleterious
rs1465444503	chr12	121252665	rs1465444503	C/T	ENST00000412367	CAMKK2	386	G	D	0	Deleterious
rs1465444503	chr12	121252665	rs1465444503	C/T	ENST00000446440	CAMKK2	386	G	D	0	Deleterious
rs1465444503	chr12	121252665	rs1465444503	C/T	ENST00000538733	CAMKK2	386	G	D	0	Deleterious
rs1465444503	chr12	121252665	rs1465444503	C/T	ENST00000545538	CAMKK2	173	G	D	0	Deleterious
rs1379774278	chr12	121252696	rs1379774278	T/C	ENST00000324774	CAMKK2	376	M	V	0.01	Deleterious
rs1379774278	chr12	121252696	rs1379774278	T/C	ENST00000337174	CAMKK2	376	M	V	0.01	Deleterious
rs1379774278	chr12	121252696	rs1379774278	T/C	ENST00000347034	CAMKK2	376	M	V	0.01	Deleterious
rs1379774278	chr12	121252696	rs1379774278	T/C	ENST00000392473	CAMKK2	376	M	V	0.01	Deleterious
rs1379774278	chr12	121252696	rs1379774278	T/C	ENST00000392474	CAMKK2	376	M	V	0.01	Deleterious
rs1379774278	chr12	121252696	rs1379774278	T/C	ENST00000402834	CAMKK2	376	M	V	0.01	Deleterious
rs1379774278	chr12	121252696	rs1379774278	T/C	ENST00000404169	CAMKK2	376	M	V	0.01	Deleterious
rs1379774278	chr12	121252696	rs1379774278	T/C	ENST00000412367	CAMKK2	376	M	V	0.01	Deleterious
rs1379774278	chr12	121252696	rs1379774278	T/C	ENST00000446440	CAMKK2	376	M	V	0.01	Deleterious
rs1379774278	chr12	121252696	rs1379774278	T/C	ENST00000538733	CAMKK2	376	M	V	0.01	Deleterious
rs1379774278	chr12	121252696	rs1379774278	T/C	ENST00000545538	CAMKK2	163	M	V	0.01	Deleterious
rs201880301	chr12	121252699	rs201880301	C/T	ENST00000324774	CAMKK2	375	A	T	0	Deleterious
rs201880301	chr12	121252699	rs201880301	C/T	ENST00000337174	CAMKK2	375	A	T	0	Deleterious
rs201880301	chr12	121252699	rs201880301	C/T	ENST00000347034	CAMKK2	375	A	T	0	Deleterious
rs201880301	chr12	121252699	rs201880301	C/T	ENST00000392473	CAMKK2	375	A	T	0	Deleterious
rs201880301	chr12	121252699	rs201880301	C/T	ENST00000392474	CAMKK2	375	A	T	0	Deleterious
rs201880301	chr12	121252699	rs201880301	C/T	ENST00000402834	CAMKK2	375	A	T	0	Deleterious
rs201880301	chr12	121252699	rs201880301	C/T	ENST00000404169	CAMKK2	375	A	T	0	Deleterious
rs201880301	chr12	121252699	rs201880301	C/T	ENST00000412367	CAMKK2	375	A	T	0	Deleterious
rs201880301	chr12	121252699	rs201880301	C/T	ENST00000446440	CAMKK2	375	A	T	0	Deleterious
rs201880301	chr12	121252699	rs201880301	C/T	ENST00000538733	CAMKK2	375	A	T	0	Deleterious
rs201880301	chr12	121252699	rs201880301	C/T	ENST00000545538	CAMKK2	162	A	T	0	Deleterious
rs780765704	chr12	121253280	rs780765704	G/A	ENST00000324774	CAMKK2	367	S	F	0.01	Deleterious
rs780765704	chr12	121253280	rs780765704	G/A	ENST00000337174	CAMKK2	367	S	F	0.01	Deleterious
rs780765704	chr12	121253280	rs780765704	G/A	ENST00000347034	CAMKK2	367	S	F	0.01	Deleterious
rs780765704	chr12	121253280	rs780765704	G/A	ENST00000392473	CAMKK2	367	S	F	0.01	Deleterious
rs780765704	chr12	121253280	rs780765704	G/A	ENST00000392474	CAMKK2	367	S	F	0.01	Deleterious
rs780765704	chr12	121253280	rs780765704	G/A	ENST00000402834	CAMKK2	367	S	F	0.01	Deleterious
rs780765704	chr12	121253280	rs780765704	G/A	ENST00000404169	CAMKK2	367	S	F	0.01	Deleterious
rs780765704	chr12	121253280	rs780765704	G/A	ENST00000412367	CAMKK2	367	S	F	0.01	Deleterious
rs780765704	chr12	121253280	rs780765704	G/A	ENST00000446440	CAMKK2	367	S	F	0	Deleterious
rs780765704	chr12	121253280	rs780765704	G/A	ENST00000538733	CAMKK2	367	S	F	0.01	Deleterious
rs780765704	chr12	121253280	rs780765704	G/A	ENST00000545538	CAMKK2	154	S	F	0	Deleterious
rs748416243	chr12	121253289	rs748416243	T/G	ENST00000337174	CAMKK2	364	K	T	0.05	Deleterious
rs748416243	chr12	121253289	rs748416243	T/G	ENST00000392474	CAMKK2	364	K	T	0.04	Deleterious
rs748416243	chr12	121253289	rs748416243	T/G	ENST00000412367	CAMKK2	364	K	T	0.05	Deleterious
rs748416243	chr12	121253289	rs748416243	T/G	ENST00000446440	CAMKK2	364	K	T	0.05	Deleterious
rs748416243	chr12	121253289	rs748416243	T/G	ENST00000538733	CAMKK2	364	K	T	0.04	Deleterious
rs770005277	chr12	121253292	rs770005277	C/A	ENST00000324774	CAMKK2	363	R	L	0.04	Deleterious
rs770005277	chr12	121253292	rs770005277	C/A	ENST00000347034	CAMKK2	363	R	L	0.03	Deleterious
rs770005277	chr12	121253292	rs770005277	C/A	ENST00000402834	CAMKK2	363	R	L	0.04	Deleterious
rs770005277	chr12	121253292	rs770005277	C/A	ENST00000404169	CAMKK2	363	R	L	0.04	Deleterious
rs770005277	chr12	121253292	rs770005277	C/A	ENST00000545538	CAMKK2	150	R	L	0.04	Deleterious
rs1132780	chr12	121253293	rs1132780	G/A	ENST00000324774	CAMKK2	363	R	C	0.04	Deleterious
rs1132780	chr12	121253293	rs1132780	G/A	ENST00000347034	CAMKK2	363	R	C	0.04	Deleterious
rs1132780	chr12	121253293	rs1132780	G/A	ENST00000392473	CAMKK2	363	R	C	0.05	Deleterious
rs1132780	chr12	121253293	rs1132780	G/A	ENST00000392474	CAMKK2	363	R	C	0.05	Deleterious
rs1132780	chr12	121253293	rs1132780	G/A	ENST00000402834	CAMKK2	363	R	C	0.04	Deleterious
rs1132780	chr12	121253293	rs1132780	G/A	ENST00000404169	CAMKK2	363	R	C	0.04	Deleterious
rs1132780	chr12	121253293	rs1132780	G/A	ENST00000446440	CAMKK2	363	R	C	0.04	Deleterious
rs1132780	chr12	121253293	rs1132780	G/A	ENST00000538733	CAMKK2	363	R	C	0.05	Deleterious
rs1132780	chr12	121253293	rs1132780	G/A	ENST00000545538	CAMKK2	150	R	C	0.04	Deleterious
rs775368084	chr12	121253311	rs775368084	C/T	ENST00000324774	CAMKK2	357	E	K	0	Deleterious
rs775368084	chr12	121253311	rs775368084	C/T	ENST00000337174	CAMKK2	357	E	K	0	Deleterious
rs775368084	chr12	121253311	rs775368084	C/T	ENST00000347034	CAMKK2	357	E	K	0	Deleterious
rs775368084	chr12	121253311	rs775368084	C/T	ENST00000392473	CAMKK2	357	E	K	0	Deleterious
rs775368084	chr12	121253311	rs775368084	C/T	ENST00000392474	CAMKK2	357	E	K	0	Deleterious
rs775368084	chr12	121253311	rs775368084	C/T	ENST00000402834	CAMKK2	357	E	K	0	Deleterious
rs775368084	chr12	121253311	rs775368084	C/T	ENST00000404169	CAMKK2	357	E	K	0	Deleterious
rs775368084	chr12	121253311	rs775368084	C/T	ENST00000412367	CAMKK2	357	E	K	0	Deleterious
rs775368084	chr12	121253311	rs775368084	C/T	ENST00000446440	CAMKK2	357	E	K	0	Deleterious
rs775368084	chr12	121253311	rs775368084	C/T	ENST00000538733	CAMKK2	357	E	K	0	Deleterious
rs775368084	chr12	121253311	rs775368084	C/T	ENST00000545538	CAMKK2	144	E	K	0	Deleterious
rs1167545698	chr12	121253316	rs1167545698	G/A	ENST00000324774	CAMKK2	355	A	V	0	Deleterious
rs1167545698	chr12	121253316	rs1167545698	G/A	ENST00000337174	CAMKK2	355	A	V	0	Deleterious
rs1167545698	chr12	121253316	rs1167545698	G/A	ENST00000347034	CAMKK2	355	A	V	0	Deleterious
rs1167545698	chr12	121253316	rs1167545698	G/A	ENST00000392473	CAMKK2	355	A	V	0	Deleterious
rs1167545698	chr12	121253316	rs1167545698	G/A	ENST00000392474	CAMKK2	355	A	V	0	Deleterious
rs1167545698	chr12	121253316	rs1167545698	G/A	ENST00000402834	CAMKK2	355	A	V	0	Deleterious
rs1167545698	chr12	121253316	rs1167545698	G/A	ENST00000404169	CAMKK2	355	A	V	0	Deleterious
rs1167545698	chr12	121253316	rs1167545698	G/A	ENST00000412367	CAMKK2	355	A	V	0	Deleterious
rs1167545698	chr12	121253316	rs1167545698	G/A	ENST00000446440	CAMKK2	355	A	V	0	Deleterious
rs1167545698	chr12	121253316	rs1167545698	G/A	ENST00000538733	CAMKK2	355	A	V	0	Deleterious
rs1167545698	chr12	121253316	rs1167545698	G/A	ENST00000545538	CAMKK2	142	A	V	0	Deleterious
rs763906764	chr12	121253326	rs763906764	C/T	ENST00000324774	CAMKK2	352	A	T	0	Deleterious
rs763906764	chr12	121253326	rs763906764	C/T	ENST00000337174	CAMKK2	352	A	T	0	Deleterious
rs763906764	chr12	121253326	rs763906764	C/T	ENST00000347034	CAMKK2	352	A	T	0.01	Deleterious
rs763906764	chr12	121253326	rs763906764	C/T	ENST00000392473	CAMKK2	352	A	T	0	Deleterious
rs763906764	chr12	121253326	rs763906764	C/T	ENST00000392474	CAMKK2	352	A	T	0	Deleterious
rs763906764	chr12	121253326	rs763906764	C/T	ENST00000402834	CAMKK2	352	A	T	0	Deleterious
rs763906764	chr12	121253326	rs763906764	C/T	ENST00000404169	CAMKK2	352	A	T	0	Deleterious
rs763906764	chr12	121253326	rs763906764	C/T	ENST00000412367	CAMKK2	352	A	T	0	Deleterious
rs763906764	chr12	121253326	rs763906764	C/T	ENST00000446440	CAMKK2	352	A	T	0	Deleterious
rs763906764	chr12	121253326	rs763906764	C/T	ENST00000538733	CAMKK2	352	A	T	0	Deleterious
rs763906764	chr12	121253326	rs763906764	C/T	ENST00000545538	CAMKK2	139	A	T	0	Deleterious
rs1396496439	chr12	121253331	rs1396496439	G/A	ENST00000324774	CAMKK2	350	T	M	0	Deleterious
rs1396496439	chr12	121253331	rs1396496439	G/A	ENST00000337174	CAMKK2	350	T	M	0	Deleterious
rs1396496439	chr12	121253331	rs1396496439	G/A	ENST00000347034	CAMKK2	350	T	M	0	Deleterious
rs1396496439	chr12	121253331	rs1396496439	G/A	ENST00000392473	CAMKK2	350	T	M	0	Deleterious
rs1396496439	chr12	121253331	rs1396496439	G/A	ENST00000392474	CAMKK2	350	T	M	0	Deleterious
rs1396496439	chr12	121253331	rs1396496439	G/A	ENST00000402834	CAMKK2	350	T	M	0	Deleterious
rs1396496439	chr12	121253331	rs1396496439	G/A	ENST00000404169	CAMKK2	350	T	M	0	Deleterious
rs1396496439	chr12	121253331	rs1396496439	G/A	ENST00000412367	CAMKK2	350	T	M	0	Deleterious
rs1396496439	chr12	121253331	rs1396496439	G/A	ENST00000446440	CAMKK2	350	T	M	0	Deleterious
rs1396496439	chr12	121253331	rs1396496439	G/A	ENST00000538733	CAMKK2	350	T	M	0	Deleterious
rs1396496439	chr12	121253331	rs1396496439	G/A	ENST00000545538	CAMKK2	137	T	M	0	Deleterious
rs149707360	chr12	121253338	rs149707360	C/A	ENST00000324774	CAMKK2	348	V	L	0.01	Deleterious
rs149707360	chr12	121253338	rs149707360	C/T	ENST00000324774	CAMKK2	348	V	M	0.01	Deleterious
rs149707360	chr12	121253338	rs149707360	C/A	ENST00000337174	CAMKK2	348	V	L	0.01	Deleterious
rs149707360	chr12	121253338	rs149707360	C/T	ENST00000337174	CAMKK2	348	V	M	0	Deleterious
rs149707360	chr12	121253338	rs149707360	C/A	ENST00000347034	CAMKK2	348	V	L	0.01	Deleterious
rs149707360	chr12	121253338	rs149707360	C/T	ENST00000347034	CAMKK2	348	V	M	0	Deleterious
rs149707360	chr12	121253338	rs149707360	C/A	ENST00000392473	CAMKK2	348	V	L	0.01	Deleterious
rs149707360	chr12	121253338	rs149707360	C/T	ENST00000392473	CAMKK2	348	V	M	0	Deleterious
rs149707360	chr12	121253338	rs149707360	C/A	ENST00000392474	CAMKK2	348	V	L	0.01	Deleterious
rs149707360	chr12	121253338	rs149707360	C/T	ENST00000392474	CAMKK2	348	V	M	0	Deleterious
rs149707360	chr12	121253338	rs149707360	C/A	ENST00000402834	CAMKK2	348	V	L	0.01	Deleterious
rs149707360	chr12	121253338	rs149707360	C/T	ENST00000402834	CAMKK2	348	V	M	0.01	Deleterious
rs149707360	chr12	121253338	rs149707360	C/A	ENST00000404169	CAMKK2	348	V	L	0.01	Deleterious
rs149707360	chr12	121253338	rs149707360	C/T	ENST00000404169	CAMKK2	348	V	M	0.01	Deleterious
rs149707360	chr12	121253338	rs149707360	C/A	ENST00000412367	CAMKK2	348	V	L	0.01	Deleterious
rs149707360	chr12	121253338	rs149707360	C/T	ENST00000412367	CAMKK2	348	V	M	0	Deleterious
rs149707360	chr12	121253338	rs149707360	C/A	ENST00000446440	CAMKK2	348	V	L	0.01	Deleterious
rs149707360	chr12	121253338	rs149707360	C/T	ENST00000446440	CAMKK2	348	V	M	0	Deleterious
rs149707360	chr12	121253338	rs149707360	C/A	ENST00000538733	CAMKK2	348	V	L	0.01	Deleterious
rs149707360	chr12	121253338	rs149707360	C/T	ENST00000538733	CAMKK2	348	V	M	0	Deleterious
rs149707360	chr12	121253338	rs149707360	C/A	ENST00000545538	CAMKK2	135	V	L	0.01	Deleterious
rs149707360	chr12	121253338	rs149707360	C/T	ENST00000545538	CAMKK2	135	V	M	0.01	Deleterious
rs1441968844	chr12	121253346	rs1441968844	G/A	ENST00000324774	CAMKK2	345	S	F	0	Deleterious
rs1441968844	chr12	121253346	rs1441968844	G/A	ENST00000337174	CAMKK2	345	S	F	0	Deleterious
rs1441968844	chr12	121253346	rs1441968844	G/A	ENST00000347034	CAMKK2	345	S	F	0	Deleterious
rs1441968844	chr12	121253346	rs1441968844	G/A	ENST00000392473	CAMKK2	345	S	F	0	Deleterious
rs1441968844	chr12	121253346	rs1441968844	G/A	ENST00000392474	CAMKK2	345	S	F	0	Deleterious
rs1441968844	chr12	121253346	rs1441968844	G/A	ENST00000402834	CAMKK2	345	S	F	0	Deleterious
rs1441968844	chr12	121253346	rs1441968844	G/A	ENST00000404169	CAMKK2	345	S	F	0	Deleterious
rs1441968844	chr12	121253346	rs1441968844	G/A	ENST00000412367	CAMKK2	345	S	F	0	Deleterious
rs1441968844	chr12	121253346	rs1441968844	G/A	ENST00000446440	CAMKK2	345	S	F	0	Deleterious
rs1441968844	chr12	121253346	rs1441968844	G/A	ENST00000538733	CAMKK2	345	S	F	0	Deleterious
rs1441968844	chr12	121253346	rs1441968844	G/A	ENST00000545538	CAMKK2	132	S	F	0	Deleterious
rs778015051	chr12	121253355	rs778015051	G/A	ENST00000324774	CAMKK2	342	A	V	0.03	Deleterious
rs778015051	chr12	121253355	rs778015051	G/A	ENST00000337174	CAMKK2	342	A	V	0.02	Deleterious
rs778015051	chr12	121253355	rs778015051	G/A	ENST00000392473	CAMKK2	342	A	V	0.02	Deleterious
rs778015051	chr12	121253355	rs778015051	G/A	ENST00000392474	CAMKK2	342	A	V	0.02	Deleterious
rs778015051	chr12	121253355	rs778015051	G/A	ENST00000402834	CAMKK2	342	A	V	0.03	Deleterious
rs778015051	chr12	121253355	rs778015051	G/A	ENST00000404169	CAMKK2	342	A	V	0.03	Deleterious
rs778015051	chr12	121253355	rs778015051	G/A	ENST00000412367	CAMKK2	342	A	V	0.02	Deleterious
rs778015051	chr12	121253355	rs778015051	G/A	ENST00000446440	CAMKK2	342	A	V	0.02	Deleterious
rs778015051	chr12	121253355	rs778015051	G/A	ENST00000538733	CAMKK2	342	A	V	0.02	Deleterious
rs749479203	chr12	121253356	rs749479203	C/T	ENST00000324774	CAMKK2	342	A	T	0.03	Deleterious
rs749479203	chr12	121253356	rs749479203	C/T	ENST00000337174	CAMKK2	342	A	T	0.01	Deleterious
rs749479203	chr12	121253356	rs749479203	C/T	ENST00000347034	CAMKK2	342	A	T	0.03	Deleterious
rs749479203	chr12	121253356	rs749479203	C/T	ENST00000392473	CAMKK2	342	A	T	0.01	Deleterious
rs749479203	chr12	121253356	rs749479203	C/T	ENST00000392474	CAMKK2	342	A	T	0.01	Deleterious
rs749479203	chr12	121253356	rs749479203	C/T	ENST00000402834	CAMKK2	342	A	T	0.03	Deleterious
rs749479203	chr12	121253356	rs749479203	C/T	ENST00000404169	CAMKK2	342	A	T	0.03	Deleterious
rs749479203	chr12	121253356	rs749479203	C/T	ENST00000412367	CAMKK2	342	A	T	0.01	Deleterious
rs749479203	chr12	121253356	rs749479203	C/T	ENST00000446440	CAMKK2	342	A	T	0.01	Deleterious
rs749479203	chr12	121253356	rs749479203	C/T	ENST00000538733	CAMKK2	342	A	T	0.01	Deleterious
rs567964739	chr12	121253367	rs567964739	T/G	ENST00000324774	CAMKK2	338	K	T	0.05	Deleterious
rs567964739	chr12	121253367	rs567964739	T/G	ENST00000402834	CAMKK2	338	K	T	0.05	Deleterious
rs567964739	chr12	121253367	rs567964739	T/G	ENST00000404169	CAMKK2	338	K	T	0.05	Deleterious
rs775286615	chr12	121253376	rs775286615	T/C	ENST00000324774	CAMKK2	335	N	S	0.04	Deleterious
rs775286615	chr12	121253376	rs775286615	T/C	ENST00000337174	CAMKK2	335	N	S	0.04	Deleterious
rs775286615	chr12	121253376	rs775286615	T/C	ENST00000347034	CAMKK2	335	N	S	0.03	Deleterious
rs775286615	chr12	121253376	rs775286615	T/C	ENST00000392473	CAMKK2	335	N	S	0.04	Deleterious
rs775286615	chr12	121253376	rs775286615	T/C	ENST00000392474	CAMKK2	335	N	S	0.04	Deleterious
rs775286615	chr12	121253376	rs775286615	T/C	ENST00000402834	CAMKK2	335	N	S	0.04	Deleterious
rs775286615	chr12	121253376	rs775286615	T/C	ENST00000404169	CAMKK2	335	N	S	0.04	Deleterious
rs775286615	chr12	121253376	rs775286615	T/C	ENST00000412367	CAMKK2	335	N	S	0.04	Deleterious
rs775286615	chr12	121253376	rs775286615	T/C	ENST00000446440	CAMKK2	335	N	S	0.04	Deleterious
rs775286615	chr12	121253376	rs775286615	T/C	ENST00000538733	CAMKK2	335	N	S	0.04	Deleterious
rs768551666	chr12	121253395	rs768551666	C/A	ENST00000324774	CAMKK2	329	A	S	0.03	Deleterious
rs768551666	chr12	121253395	rs768551666	C/T	ENST00000324774	CAMKK2	329	A	T	0.01	Deleterious
rs768551666	chr12	121253395	rs768551666	C/A	ENST00000337174	CAMKK2	329	A	S	0.03	Deleterious
rs768551666	chr12	121253395	rs768551666	C/T	ENST00000337174	CAMKK2	329	A	T	0.02	Deleterious
rs768551666	chr12	121253395	rs768551666	C/A	ENST00000392473	CAMKK2	329	A	S	0.03	Deleterious
rs768551666	chr12	121253395	rs768551666	C/T	ENST00000392473	CAMKK2	329	A	T	0.02	Deleterious
rs768551666	chr12	121253395	rs768551666	C/A	ENST00000392474	CAMKK2	329	A	S	0.03	Deleterious
rs768551666	chr12	121253395	rs768551666	C/T	ENST00000392474	CAMKK2	329	A	T	0.02	Deleterious
rs768551666	chr12	121253395	rs768551666	C/A	ENST00000402834	CAMKK2	329	A	S	0.03	Deleterious
rs768551666	chr12	121253395	rs768551666	C/T	ENST00000402834	CAMKK2	329	A	T	0.01	Deleterious
rs768551666	chr12	121253395	rs768551666	C/A	ENST00000404169	CAMKK2	329	A	S	0.03	Deleterious
rs768551666	chr12	121253395	rs768551666	C/T	ENST00000404169	CAMKK2	329	A	T	0.01	Deleterious
rs768551666	chr12	121253395	rs768551666	C/A	ENST00000412367	CAMKK2	329	A	S	0.03	Deleterious
rs768551666	chr12	121253395	rs768551666	C/T	ENST00000412367	CAMKK2	329	A	T	0.02	Deleterious
rs768551666	chr12	121253395	rs768551666	C/A	ENST00000446440	CAMKK2	329	A	S	0.03	Deleterious
rs768551666	chr12	121253395	rs768551666	C/T	ENST00000446440	CAMKK2	329	A	T	0.02	Deleterious
rs768551666	chr12	121253395	rs768551666	C/A	ENST00000538733	CAMKK2	329	A	S	0.03	Deleterious
rs768551666	chr12	121253395	rs768551666	C/T	ENST00000538733	CAMKK2	329	A	T	0.01	Deleterious
rs768551666	chr12	121253395	rs768551666	C/A	ENST00000545538	CAMKK2	116	A	S	0.04	Deleterious
rs768551666	chr12	121253395	rs768551666	C/T	ENST00000545538	CAMKK2	116	A	T	0.02	Deleterious
rs149343557	chr12	121253396	rs149343557	G/C	ENST00000324774	CAMKK2	328	I	M	0.01	Deleterious
rs149343557	chr12	121253396	rs149343557	G/C	ENST00000337174	CAMKK2	328	I	M	0	Deleterious
rs149343557	chr12	121253396	rs149343557	G/C	ENST00000347034	CAMKK2	328	I	M	0	Deleterious
rs149343557	chr12	121253396	rs149343557	G/C	ENST00000392473	CAMKK2	328	I	M	0	Deleterious
rs149343557	chr12	121253396	rs149343557	G/C	ENST00000392474	CAMKK2	328	I	M	0	Deleterious
rs149343557	chr12	121253396	rs149343557	G/C	ENST00000402834	CAMKK2	328	I	M	0.01	Deleterious
rs149343557	chr12	121253396	rs149343557	G/C	ENST00000404169	CAMKK2	328	I	M	0.01	Deleterious
rs149343557	chr12	121253396	rs149343557	G/C	ENST00000412367	CAMKK2	328	I	M	0	Deleterious
rs149343557	chr12	121253396	rs149343557	G/C	ENST00000446440	CAMKK2	328	I	M	0	Deleterious
rs149343557	chr12	121253396	rs149343557	G/C	ENST00000538733	CAMKK2	328	I	M	0	Deleterious
rs149343557	chr12	121253396	rs149343557	G/C	ENST00000545538	CAMKK2	115	I	M	0	Deleterious
rs1358308493	chr12	121253411	rs1358308493	A/T	ENST00000324774	CAMKK2	323	D	E	0.03	Deleterious
rs1358308493	chr12	121253411	rs1358308493	A/T	ENST00000337174	CAMKK2	323	D	E	0.02	Deleterious
rs1358308493	chr12	121253411	rs1358308493	A/T	ENST00000347034	CAMKK2	323	D	E	0.03	Deleterious
rs1358308493	chr12	121253411	rs1358308493	A/T	ENST00000392473	CAMKK2	323	D	E	0.03	Deleterious
rs1358308493	chr12	121253411	rs1358308493	A/T	ENST00000392474	CAMKK2	323	D	E	0.03	Deleterious
rs1358308493	chr12	121253411	rs1358308493	A/T	ENST00000402834	CAMKK2	323	D	E	0.03	Deleterious
rs1358308493	chr12	121253411	rs1358308493	A/T	ENST00000404169	CAMKK2	323	D	E	0.03	Deleterious
rs1358308493	chr12	121253411	rs1358308493	A/T	ENST00000412367	CAMKK2	323	D	E	0.02	Deleterious
rs1358308493	chr12	121253411	rs1358308493	A/T	ENST00000446440	CAMKK2	323	D	E	0.03	Deleterious
rs1358308493	chr12	121253411	rs1358308493	A/T	ENST00000538733	CAMKK2	323	D	E	0.02	Deleterious
rs1358308493	chr12	121253411	rs1358308493	A/T	ENST00000545538	CAMKK2	110	D	E	0.04	Deleterious
rs1466529785	chr12	121253419	rs1466529785	C/T	ENST00000324774	CAMKK2	321	G	R	0.01	Deleterious
rs1466529785	chr12	121253419	rs1466529785	C/T	ENST00000337174	CAMKK2	321	G	R	0.01	Deleterious
rs1466529785	chr12	121253419	rs1466529785	C/T	ENST00000347034	CAMKK2	321	G	R	0.01	Deleterious
rs1466529785	chr12	121253419	rs1466529785	C/T	ENST00000392473	CAMKK2	321	G	R	0.01	Deleterious
rs1466529785	chr12	121253419	rs1466529785	C/T	ENST00000392474	CAMKK2	321	G	R	0.01	Deleterious
rs1466529785	chr12	121253419	rs1466529785	C/T	ENST00000402834	CAMKK2	321	G	R	0.01	Deleterious
rs1466529785	chr12	121253419	rs1466529785	C/T	ENST00000404169	CAMKK2	321	G	R	0.01	Deleterious
rs1466529785	chr12	121253419	rs1466529785	C/T	ENST00000412367	CAMKK2	321	G	R	0.01	Deleterious
rs1466529785	chr12	121253419	rs1466529785	C/T	ENST00000446440	CAMKK2	321	G	R	0.01	Deleterious
rs1466529785	chr12	121253419	rs1466529785	C/T	ENST00000538733	CAMKK2	321	G	R	0.01	Deleterious
rs1466529785	chr12	121253419	rs1466529785	C/T	ENST00000545538	CAMKK2	108	G	R	0.02	Deleterious
rs1309944455	chr12	121253425	rs1309944455	G/C	ENST00000324774	CAMKK2	319	L	V	0	Deleterious
rs1309944455	chr12	121253425	rs1309944455	G/C	ENST00000337174	CAMKK2	319	L	V	0	Deleterious
rs1309944455	chr12	121253425	rs1309944455	G/C	ENST00000347034	CAMKK2	319	L	V	0	Deleterious
rs1309944455	chr12	121253425	rs1309944455	G/C	ENST00000392473	CAMKK2	319	L	V	0	Deleterious
rs1309944455	chr12	121253425	rs1309944455	G/C	ENST00000392474	CAMKK2	319	L	V	0	Deleterious
rs1309944455	chr12	121253425	rs1309944455	G/C	ENST00000402834	CAMKK2	319	L	V	0	Deleterious
rs1309944455	chr12	121253425	rs1309944455	G/C	ENST00000404169	CAMKK2	319	L	V	0	Deleterious
rs1309944455	chr12	121253425	rs1309944455	G/C	ENST00000412367	CAMKK2	319	L	V	0	Deleterious
rs1309944455	chr12	121253425	rs1309944455	G/C	ENST00000446440	CAMKK2	319	L	V	0	Deleterious
rs1309944455	chr12	121253425	rs1309944455	G/C	ENST00000538733	CAMKK2	319	L	V	0	Deleterious
rs1309944455	chr12	121253425	rs1309944455	G/C	ENST00000545538	CAMKK2	106	L	V	0	Deleterious
rs764751426	chr12	121253430	rs764751426	T/C	ENST00000324774	CAMKK2	317	N	S	0	Deleterious
rs764751426	chr12	121253430	rs764751426	T/C	ENST00000337174	CAMKK2	317	N	S	0	Deleterious
rs764751426	chr12	121253430	rs764751426	T/C	ENST00000347034	CAMKK2	317	N	S	0	Deleterious
rs764751426	chr12	121253430	rs764751426	T/C	ENST00000392473	CAMKK2	317	N	S	0	Deleterious
rs764751426	chr12	121253430	rs764751426	T/C	ENST00000392474	CAMKK2	317	N	S	0	Deleterious
rs764751426	chr12	121253430	rs764751426	T/C	ENST00000402834	CAMKK2	317	N	S	0	Deleterious
rs764751426	chr12	121253430	rs764751426	T/C	ENST00000404169	CAMKK2	317	N	S	0	Deleterious
rs764751426	chr12	121253430	rs764751426	T/C	ENST00000412367	CAMKK2	317	N	S	0	Deleterious
rs764751426	chr12	121253430	rs764751426	T/C	ENST00000446440	CAMKK2	317	N	S	0	Deleterious
rs764751426	chr12	121253430	rs764751426	T/C	ENST00000538733	CAMKK2	317	N	S	0	Deleterious
rs764751426	chr12	121253430	rs764751426	T/C	ENST00000545538	CAMKK2	104	N	S	0	Deleterious
rs1367628829	chr12	121253443	rs1367628829	T/C	ENST00000324774	CAMKK2	313	I	V	0.03	Deleterious
rs1367628829	chr12	121253443	rs1367628829	T/C	ENST00000337174	CAMKK2	313	I	V	0.04	Deleterious
rs1367628829	chr12	121253443	rs1367628829	T/C	ENST00000347034	CAMKK2	313	I	V	0.04	Deleterious
rs1367628829	chr12	121253443	rs1367628829	T/C	ENST00000392473	CAMKK2	313	I	V	0.04	Deleterious
rs1367628829	chr12	121253443	rs1367628829	T/C	ENST00000392474	CAMKK2	313	I	V	0.04	Deleterious
rs1367628829	chr12	121253443	rs1367628829	T/C	ENST00000402834	CAMKK2	313	I	V	0.03	Deleterious
rs1367628829	chr12	121253443	rs1367628829	T/C	ENST00000404169	CAMKK2	313	I	V	0.03	Deleterious
rs1367628829	chr12	121253443	rs1367628829	T/C	ENST00000412367	CAMKK2	313	I	V	0.04	Deleterious
rs1367628829	chr12	121253443	rs1367628829	T/C	ENST00000446440	CAMKK2	313	I	V	0.04	Deleterious
rs1367628829	chr12	121253443	rs1367628829	T/C	ENST00000538733	CAMKK2	313	I	V	0.04	Deleterious
rs1367628829	chr12	121253443	rs1367628829	T/C	ENST00000545538	CAMKK2	100	I	V	0.03	Deleterious
rs199889163	chr12	121253448	rs199889163	C/T	ENST00000324774	CAMKK2	311	R	H	0	Deleterious
rs199889163	chr12	121253448	rs199889163	C/T	ENST00000337174	CAMKK2	311	R	H	0	Deleterious
rs199889163	chr12	121253448	rs199889163	C/T	ENST00000347034	CAMKK2	311	R	H	0	Deleterious
rs199889163	chr12	121253448	rs199889163	C/T	ENST00000392473	CAMKK2	311	R	H	0	Deleterious
rs199889163	chr12	121253448	rs199889163	C/T	ENST00000392474	CAMKK2	311	R	H	0	Deleterious
rs199889163	chr12	121253448	rs199889163	C/T	ENST00000402834	CAMKK2	311	R	H	0	Deleterious
rs199889163	chr12	121253448	rs199889163	C/T	ENST00000404169	CAMKK2	311	R	H	0	Deleterious
rs199889163	chr12	121253448	rs199889163	C/T	ENST00000412367	CAMKK2	311	R	H	0	Deleterious
rs199889163	chr12	121253448	rs199889163	C/T	ENST00000446440	CAMKK2	311	R	H	0	Deleterious
rs199889163	chr12	121253448	rs199889163	C/T	ENST00000538733	CAMKK2	311	R	H	0	Deleterious
rs199889163	chr12	121253448	rs199889163	C/T	ENST00000545538	CAMKK2	98	R	H	0	Deleterious
rs1307905721	chr12	121253449	rs1307905721	G/A	ENST00000324774	CAMKK2	311	R	C	0	Deleterious
rs1307905721	chr12	121253449	rs1307905721	G/A	ENST00000337174	CAMKK2	311	R	C	0	Deleterious
rs1307905721	chr12	121253449	rs1307905721	G/A	ENST00000347034	CAMKK2	311	R	C	0.01	Deleterious
rs1307905721	chr12	121253449	rs1307905721	G/A	ENST00000392473	CAMKK2	311	R	C	0	Deleterious
rs1307905721	chr12	121253449	rs1307905721	G/A	ENST00000392474	CAMKK2	311	R	C	0	Deleterious
rs1307905721	chr12	121253449	rs1307905721	G/A	ENST00000402834	CAMKK2	311	R	C	0	Deleterious
rs1307905721	chr12	121253449	rs1307905721	G/A	ENST00000404169	CAMKK2	311	R	C	0	Deleterious
rs1307905721	chr12	121253449	rs1307905721	G/A	ENST00000412367	CAMKK2	311	R	C	0	Deleterious
rs1307905721	chr12	121253449	rs1307905721	G/A	ENST00000446440	CAMKK2	311	R	C	0	Deleterious
rs1307905721	chr12	121253449	rs1307905721	G/A	ENST00000538733	CAMKK2	311	R	C	0	Deleterious
rs1307905721	chr12	121253449	rs1307905721	G/A	ENST00000545538	CAMKK2	98	R	C	0	Deleterious
rs749966784	chr12	121253452	rs749966784	G/A	ENST00000324774	CAMKK2	310	H	Y	0	Deleterious
rs749966784	chr12	121253452	rs749966784	G/A	ENST00000337174	CAMKK2	310	H	Y	0	Deleterious
rs749966784	chr12	121253452	rs749966784	G/A	ENST00000347034	CAMKK2	310	H	Y	0	Deleterious
rs749966784	chr12	121253452	rs749966784	G/A	ENST00000392473	CAMKK2	310	H	Y	0	Deleterious
rs749966784	chr12	121253452	rs749966784	G/A	ENST00000392474	CAMKK2	310	H	Y	0	Deleterious
rs749966784	chr12	121253452	rs749966784	G/A	ENST00000402834	CAMKK2	310	H	Y	0	Deleterious
rs749966784	chr12	121253452	rs749966784	G/A	ENST00000404169	CAMKK2	310	H	Y	0	Deleterious
rs749966784	chr12	121253452	rs749966784	G/A	ENST00000412367	CAMKK2	310	H	Y	0	Deleterious
rs749966784	chr12	121253452	rs749966784	G/A	ENST00000446440	CAMKK2	310	H	Y	0	Deleterious
rs749966784	chr12	121253452	rs749966784	G/A	ENST00000538733	CAMKK2	310	H	Y	0	Deleterious
rs749966784	chr12	121253452	rs749966784	G/A	ENST00000545538	CAMKK2	97	H	Y	0	Deleterious
rs1411013049	chr12	121255554	rs1411013049	C/G	ENST00000324774	CAMKK2	301	E	D	0.01	Deleterious
rs1411013049	chr12	121255554	rs1411013049	C/G	ENST00000337174	CAMKK2	301	E	D	0.01	Deleterious
rs1411013049	chr12	121255554	rs1411013049	C/G	ENST00000347034	CAMKK2	301	E	D	0.03	Deleterious
rs1411013049	chr12	121255554	rs1411013049	C/G	ENST00000392473	CAMKK2	301	E	D	0.01	Deleterious
rs1411013049	chr12	121255554	rs1411013049	C/G	ENST00000392474	CAMKK2	301	E	D	0.01	Deleterious
rs1411013049	chr12	121255554	rs1411013049	C/G	ENST00000402834	CAMKK2	301	E	D	0.01	Deleterious
rs1411013049	chr12	121255554	rs1411013049	C/G	ENST00000404169	CAMKK2	301	E	D	0.01	Deleterious
rs1411013049	chr12	121255554	rs1411013049	C/G	ENST00000412367	CAMKK2	301	E	D	0.01	Deleterious
rs1411013049	chr12	121255554	rs1411013049	C/G	ENST00000446440	CAMKK2	301	E	D	0.01	Deleterious
rs1411013049	chr12	121255554	rs1411013049	C/G	ENST00000538733	CAMKK2	301	E	D	0.01	Deleterious
rs1411013049	chr12	121255554	rs1411013049	C/G	ENST00000545538	CAMKK2	88	E	D	0.01	Deleterious
rs1262075225	chr12	121255555	rs1262075225	T/C	ENST00000324774	CAMKK2	301	E	G	0.02	Deleterious
rs1262075225	chr12	121255555	rs1262075225	T/C	ENST00000337174	CAMKK2	301	E	G	0.02	Deleterious
rs1262075225	chr12	121255555	rs1262075225	T/C	ENST00000347034	CAMKK2	301	E	G	0.01	Deleterious
rs1262075225	chr12	121255555	rs1262075225	T/C	ENST00000392473	CAMKK2	301	E	G	0.02	Deleterious
rs1262075225	chr12	121255555	rs1262075225	T/C	ENST00000392474	CAMKK2	301	E	G	0.02	Deleterious
rs1262075225	chr12	121255555	rs1262075225	T/C	ENST00000402834	CAMKK2	301	E	G	0.02	Deleterious
rs1262075225	chr12	121255555	rs1262075225	T/C	ENST00000404169	CAMKK2	301	E	G	0.02	Deleterious
rs1262075225	chr12	121255555	rs1262075225	T/C	ENST00000412367	CAMKK2	301	E	G	0.02	Deleterious
rs1262075225	chr12	121255555	rs1262075225	T/C	ENST00000446440	CAMKK2	301	E	G	0.02	Deleterious
rs1262075225	chr12	121255555	rs1262075225	T/C	ENST00000538733	CAMKK2	301	E	G	0.02	Deleterious
rs1262075225	chr12	121255555	rs1262075225	T/C	ENST00000545538	CAMKK2	88	E	G	0.01	Deleterious
rs765553865	chr12	121255561	rs765553865	C/G	ENST00000324774	CAMKK2	299	G	A	0.02	Deleterious
rs765553865	chr12	121255561	rs765553865	C/G	ENST00000337174	CAMKK2	299	G	A	0	Deleterious
rs765553865	chr12	121255561	rs765553865	C/G	ENST00000347034	CAMKK2	299	G	A	0.02	Deleterious
rs765553865	chr12	121255561	rs765553865	C/G	ENST00000392473	CAMKK2	299	G	A	0	Deleterious
rs765553865	chr12	121255561	rs765553865	C/G	ENST00000392474	CAMKK2	299	G	A	0	Deleterious
rs765553865	chr12	121255561	rs765553865	C/G	ENST00000402834	CAMKK2	299	G	A	0.02	Deleterious
rs765553865	chr12	121255561	rs765553865	C/G	ENST00000404169	CAMKK2	299	G	A	0.02	Deleterious
rs765553865	chr12	121255561	rs765553865	C/G	ENST00000412367	CAMKK2	299	G	A	0	Deleterious
rs765553865	chr12	121255561	rs765553865	C/G	ENST00000446440	CAMKK2	299	G	A	0	Deleterious
rs765553865	chr12	121255561	rs765553865	C/G	ENST00000538733	CAMKK2	299	G	A	0	Deleterious
rs765553865	chr12	121255561	rs765553865	C/G	ENST00000545538	CAMKK2	86	G	A	0.02	Deleterious
rs139606987	chr12	121255566	rs139606987	G/C	ENST00000337174	CAMKK2	297	I	M	0.03	Deleterious
rs139606987	chr12	121255566	rs139606987	G/C	ENST00000392473	CAMKK2	297	I	M	0.02	Deleterious
rs139606987	chr12	121255566	rs139606987	G/C	ENST00000392474	CAMKK2	297	I	M	0.03	Deleterious
rs139606987	chr12	121255566	rs139606987	G/C	ENST00000412367	CAMKK2	297	I	M	0.03	Deleterious
rs139606987	chr12	121255566	rs139606987	G/C	ENST00000446440	CAMKK2	297	I	M	0.01	Deleterious
rs139606987	chr12	121255566	rs139606987	G/C	ENST00000538733	CAMKK2	297	I	M	0.01	Deleterious
rs1483990259	chr12	121255573	rs1483990259	T/A	ENST00000324774	CAMKK2	295	D	V	0	Deleterious
rs1483990259	chr12	121255573	rs1483990259	T/A	ENST00000337174	CAMKK2	295	D	V	0	Deleterious
rs1483990259	chr12	121255573	rs1483990259	T/A	ENST00000347034	CAMKK2	295	D	V	0	Deleterious
rs1483990259	chr12	121255573	rs1483990259	T/A	ENST00000392473	CAMKK2	295	D	V	0	Deleterious
rs1483990259	chr12	121255573	rs1483990259	T/A	ENST00000392474	CAMKK2	295	D	V	0	Deleterious
rs1483990259	chr12	121255573	rs1483990259	T/A	ENST00000402834	CAMKK2	295	D	V	0	Deleterious
rs1483990259	chr12	121255573	rs1483990259	T/A	ENST00000404169	CAMKK2	295	D	V	0	Deleterious
rs1483990259	chr12	121255573	rs1483990259	T/A	ENST00000412367	CAMKK2	295	D	V	0	Deleterious
rs1483990259	chr12	121255573	rs1483990259	T/A	ENST00000446440	CAMKK2	295	D	V	0	Deleterious
rs1483990259	chr12	121255573	rs1483990259	T/A	ENST00000538733	CAMKK2	295	D	V	0	Deleterious
rs1483990259	chr12	121255573	rs1483990259	T/A	ENST00000545538	CAMKK2	82	D	V	0	Deleterious
rs747039247	chr12	121255588	rs747039247	C/T	ENST00000324774	CAMKK2	290	R	H	0.02	Deleterious
rs747039247	chr12	121255588	rs747039247	C/T	ENST00000337174	CAMKK2	290	R	H	0.03	Deleterious
rs747039247	chr12	121255588	rs747039247	C/T	ENST00000347034	CAMKK2	290	R	H	0.02	Deleterious
rs747039247	chr12	121255588	rs747039247	C/T	ENST00000392473	CAMKK2	290	R	H	0.03	Deleterious
rs747039247	chr12	121255588	rs747039247	C/T	ENST00000392474	CAMKK2	290	R	H	0.04	Deleterious
rs747039247	chr12	121255588	rs747039247	C/T	ENST00000402834	CAMKK2	290	R	H	0.02	Deleterious
rs747039247	chr12	121255588	rs747039247	C/T	ENST00000404169	CAMKK2	290	R	H	0.02	Deleterious
rs747039247	chr12	121255588	rs747039247	C/T	ENST00000412367	CAMKK2	290	R	H	0.03	Deleterious
rs747039247	chr12	121255588	rs747039247	C/T	ENST00000446440	CAMKK2	290	R	H	0.04	Deleterious
rs747039247	chr12	121255588	rs747039247	C/T	ENST00000538733	CAMKK2	290	R	H	0.05	Deleterious
rs747039247	chr12	121255588	rs747039247	C/T	ENST00000545538	CAMKK2	77	R	H	0.01	Deleterious
rs754983449	chr12	121255589	rs754983449	G/A	ENST00000324774	CAMKK2	290	R	C	0	Deleterious
rs754983449	chr12	121255589	rs754983449	G/A	ENST00000337174	CAMKK2	290	R	C	0.01	Deleterious
rs754983449	chr12	121255589	rs754983449	G/A	ENST00000347034	CAMKK2	290	R	C	0.01	Deleterious
rs754983449	chr12	121255589	rs754983449	G/A	ENST00000392473	CAMKK2	290	R	C	0.01	Deleterious
rs754983449	chr12	121255589	rs754983449	G/A	ENST00000392474	CAMKK2	290	R	C	0	Deleterious
rs754983449	chr12	121255589	rs754983449	G/A	ENST00000402834	CAMKK2	290	R	C	0	Deleterious
rs754983449	chr12	121255589	rs754983449	G/A	ENST00000404169	CAMKK2	290	R	C	0	Deleterious
rs754983449	chr12	121255589	rs754983449	G/A	ENST00000412367	CAMKK2	290	R	C	0.01	Deleterious
rs754983449	chr12	121255589	rs754983449	G/A	ENST00000446440	CAMKK2	290	R	C	0.01	Deleterious
rs754983449	chr12	121255589	rs754983449	G/A	ENST00000538733	CAMKK2	290	R	C	0.01	Deleterious
rs754983449	chr12	121255589	rs754983449	G/A	ENST00000545538	CAMKK2	77	R	C	0	Deleterious
rs752145128	chr12	121255591	rs752145128	G/A	ENST00000324774	CAMKK2	289	A	V	0.01	Deleterious
rs752145128	chr12	121255591	rs752145128	G/A	ENST00000337174	CAMKK2	289	A	V	0.01	Deleterious
rs752145128	chr12	121255591	rs752145128	G/A	ENST00000347034	CAMKK2	289	A	V	0	Deleterious
rs752145128	chr12	121255591	rs752145128	G/A	ENST00000392473	CAMKK2	289	A	V	0.01	Deleterious
rs752145128	chr12	121255591	rs752145128	G/A	ENST00000392474	CAMKK2	289	A	V	0.01	Deleterious
rs752145128	chr12	121255591	rs752145128	G/A	ENST00000402834	CAMKK2	289	A	V	0.01	Deleterious
rs752145128	chr12	121255591	rs752145128	G/A	ENST00000404169	CAMKK2	289	A	V	0.01	Deleterious
rs752145128	chr12	121255591	rs752145128	G/A	ENST00000412367	CAMKK2	289	A	V	0.01	Deleterious
rs752145128	chr12	121255591	rs752145128	G/A	ENST00000446440	CAMKK2	289	A	V	0.01	Deleterious
rs752145128	chr12	121255591	rs752145128	G/A	ENST00000538733	CAMKK2	289	A	V	0.01	Deleterious
rs752145128	chr12	121255591	rs752145128	G/A	ENST00000545538	CAMKK2	76	A	V	0.01	Deleterious
rs748010012	chr12	121255601	rs748010012	C/T	ENST00000324774	CAMKK2	286	E	K	0	Deleterious
rs748010012	chr12	121255601	rs748010012	C/T	ENST00000337174	CAMKK2	286	E	K	0	Deleterious
rs748010012	chr12	121255601	rs748010012	C/T	ENST00000347034	CAMKK2	286	E	K	0	Deleterious
rs748010012	chr12	121255601	rs748010012	C/T	ENST00000392473	CAMKK2	286	E	K	0	Deleterious
rs748010012	chr12	121255601	rs748010012	C/T	ENST00000392474	CAMKK2	286	E	K	0	Deleterious
rs748010012	chr12	121255601	rs748010012	C/T	ENST00000402834	CAMKK2	286	E	K	0	Deleterious
rs748010012	chr12	121255601	rs748010012	C/T	ENST00000404169	CAMKK2	286	E	K	0	Deleterious
rs748010012	chr12	121255601	rs748010012	C/T	ENST00000412367	CAMKK2	286	E	K	0	Deleterious
rs748010012	chr12	121255601	rs748010012	C/T	ENST00000446440	CAMKK2	286	E	K	0	Deleterious
rs748010012	chr12	121255601	rs748010012	C/T	ENST00000538733	CAMKK2	286	E	K	0	Deleterious
rs748010012	chr12	121255601	rs748010012	C/T	ENST00000545538	CAMKK2	73	E	K	0	Deleterious
rs1407341397	chr12	121255618	rs1407341397	G/A	ENST00000324774	CAMKK2	280	T	I	0.02	Deleterious
rs1407341397	chr12	121255618	rs1407341397	G/A	ENST00000337174	CAMKK2	280	T	I	0.02	Deleterious
rs1407341397	chr12	121255618	rs1407341397	G/T	ENST00000337174	CAMKK2	280	T	N	0.05	Deleterious
rs1407341397	chr12	121255618	rs1407341397	G/A	ENST00000347034	CAMKK2	280	T	I	0.02	Deleterious
rs1407341397	chr12	121255618	rs1407341397	G/A	ENST00000392473	CAMKK2	280	T	I	0.02	Deleterious
rs1407341397	chr12	121255618	rs1407341397	G/T	ENST00000392473	CAMKK2	280	T	N	0.05	Deleterious
rs1407341397	chr12	121255618	rs1407341397	G/A	ENST00000392474	CAMKK2	280	T	I	0.03	Deleterious
rs1407341397	chr12	121255618	rs1407341397	G/T	ENST00000392474	CAMKK2	280	T	N	0.04	Deleterious
rs1407341397	chr12	121255618	rs1407341397	G/A	ENST00000402834	CAMKK2	280	T	I	0.02	Deleterious
rs1407341397	chr12	121255618	rs1407341397	G/A	ENST00000404169	CAMKK2	280	T	I	0.02	Deleterious
rs1407341397	chr12	121255618	rs1407341397	G/A	ENST00000412367	CAMKK2	280	T	I	0.02	Deleterious
rs1407341397	chr12	121255618	rs1407341397	G/T	ENST00000412367	CAMKK2	280	T	N	0.05	Deleterious
rs1407341397	chr12	121255618	rs1407341397	G/A	ENST00000446440	CAMKK2	280	T	I	0.02	Deleterious
rs1407341397	chr12	121255618	rs1407341397	G/T	ENST00000446440	CAMKK2	280	T	N	0.04	Deleterious
rs1407341397	chr12	121255618	rs1407341397	G/A	ENST00000538733	CAMKK2	280	T	I	0.02	Deleterious
rs1407341397	chr12	121255618	rs1407341397	G/T	ENST00000538733	CAMKK2	280	T	N	0.04	Deleterious
rs1407341397	chr12	121255618	rs1407341397	G/A	ENST00000545538	CAMKK2	67	T	I	0.03	Deleterious
rs1370401604	chr12	121255622	rs1370401604	G/A	ENST00000324774	CAMKK2	279	P	S	0.02	Deleterious
rs1370401604	chr12	121255622	rs1370401604	G/A	ENST00000337174	CAMKK2	279	P	S	0	Deleterious
rs1370401604	chr12	121255622	rs1370401604	G/A	ENST00000347034	CAMKK2	279	P	S	0.04	Deleterious
rs1370401604	chr12	121255622	rs1370401604	G/A	ENST00000392473	CAMKK2	279	P	S	0.01	Deleterious
rs1370401604	chr12	121255622	rs1370401604	G/A	ENST00000392474	CAMKK2	279	P	S	0	Deleterious
rs1370401604	chr12	121255622	rs1370401604	G/A	ENST00000402834	CAMKK2	279	P	S	0.02	Deleterious
rs1370401604	chr12	121255622	rs1370401604	G/A	ENST00000404169	CAMKK2	279	P	S	0.02	Deleterious
rs1370401604	chr12	121255622	rs1370401604	G/A	ENST00000412367	CAMKK2	279	P	S	0	Deleterious
rs1370401604	chr12	121255622	rs1370401604	G/A	ENST00000446440	CAMKK2	279	P	S	0.01	Deleterious
rs1370401604	chr12	121255622	rs1370401604	G/A	ENST00000538733	CAMKK2	279	P	S	0	Deleterious
rs1370401604	chr12	121255622	rs1370401604	G/A	ENST00000545538	CAMKK2	66	P	S	0.03	Deleterious
rs202190716	chr12	121255624	rs202190716	A/T	ENST00000324774	CAMKK2	278	V	E	0.01	Deleterious
rs202190716	chr12	121255624	rs202190716	A/T	ENST00000337174	CAMKK2	278	V	E	0.02	Deleterious
rs202190716	chr12	121255624	rs202190716	A/T	ENST00000347034	CAMKK2	278	V	E	0.03	Deleterious
rs202190716	chr12	121255624	rs202190716	A/T	ENST00000392473	CAMKK2	278	V	E	0.02	Deleterious
rs202190716	chr12	121255624	rs202190716	A/T	ENST00000392474	CAMKK2	278	V	E	0.02	Deleterious
rs202190716	chr12	121255624	rs202190716	A/T	ENST00000402834	CAMKK2	278	V	E	0.01	Deleterious
rs202190716	chr12	121255624	rs202190716	A/T	ENST00000404169	CAMKK2	278	V	E	0.01	Deleterious
rs202190716	chr12	121255624	rs202190716	A/T	ENST00000412367	CAMKK2	278	V	E	0.02	Deleterious
rs202190716	chr12	121255624	rs202190716	A/T	ENST00000446440	CAMKK2	278	V	E	0.01	Deleterious
rs202190716	chr12	121255624	rs202190716	A/T	ENST00000538733	CAMKK2	278	V	E	0.01	Deleterious
rs202190716	chr12	121255624	rs202190716	A/T	ENST00000545538	CAMKK2	65	V	E	0.01	Deleterious
rs1016081976	chr12	121255625	rs1016081976	C/T	ENST00000324774	CAMKK2	278	V	M	0.03	Deleterious
rs1016081976	chr12	121255625	rs1016081976	C/T	ENST00000337174	CAMKK2	278	V	M	0.03	Deleterious
rs1016081976	chr12	121255625	rs1016081976	C/T	ENST00000392473	CAMKK2	278	V	M	0.03	Deleterious
rs1016081976	chr12	121255625	rs1016081976	C/T	ENST00000392474	CAMKK2	278	V	M	0.03	Deleterious
rs1016081976	chr12	121255625	rs1016081976	C/T	ENST00000402834	CAMKK2	278	V	M	0.03	Deleterious
rs1016081976	chr12	121255625	rs1016081976	C/T	ENST00000404169	CAMKK2	278	V	M	0.03	Deleterious
rs1016081976	chr12	121255625	rs1016081976	C/T	ENST00000412367	CAMKK2	278	V	M	0.03	Deleterious
rs1016081976	chr12	121255625	rs1016081976	C/T	ENST00000446440	CAMKK2	278	V	M	0.03	Deleterious
rs1016081976	chr12	121255625	rs1016081976	C/T	ENST00000538733	CAMKK2	278	V	M	0.03	Deleterious
rs1016081976	chr12	121255625	rs1016081976	C/T	ENST00000545538	CAMKK2	65	V	M	0.01	Deleterious
rs371428001	chr12	121255630	rs371428001	A/G	ENST00000324774	CAMKK2	276	M	T	0	Deleterious
rs371428001	chr12	121255630	rs371428001	A/G	ENST00000337174	CAMKK2	276	M	T	0	Deleterious
rs371428001	chr12	121255630	rs371428001	A/G	ENST00000347034	CAMKK2	276	M	T	0	Deleterious
rs371428001	chr12	121255630	rs371428001	A/G	ENST00000392473	CAMKK2	276	M	T	0	Deleterious
rs371428001	chr12	121255630	rs371428001	A/G	ENST00000392474	CAMKK2	276	M	T	0	Deleterious
rs371428001	chr12	121255630	rs371428001	A/G	ENST00000402834	CAMKK2	276	M	T	0	Deleterious
rs371428001	chr12	121255630	rs371428001	A/G	ENST00000404169	CAMKK2	276	M	T	0	Deleterious
rs371428001	chr12	121255630	rs371428001	A/G	ENST00000412367	CAMKK2	276	M	T	0	Deleterious
rs371428001	chr12	121255630	rs371428001	A/G	ENST00000446440	CAMKK2	276	M	T	0	Deleterious
rs371428001	chr12	121255630	rs371428001	A/G	ENST00000538733	CAMKK2	276	M	T	0	Deleterious
rs371428001	chr12	121255630	rs371428001	A/G	ENST00000545538	CAMKK2	63	M	T	0	Deleterious
rs1354124033	chr12	121255634	rs1354124033	C/T	ENST00000324774	CAMKK2	275	V	M	0	Deleterious
rs1354124033	chr12	121255634	rs1354124033	C/T	ENST00000337174	CAMKK2	275	V	M	0	Deleterious
rs1354124033	chr12	121255634	rs1354124033	C/T	ENST00000347034	CAMKK2	275	V	M	0	Deleterious
rs1354124033	chr12	121255634	rs1354124033	C/T	ENST00000392473	CAMKK2	275	V	M	0	Deleterious
rs1354124033	chr12	121255634	rs1354124033	C/T	ENST00000392474	CAMKK2	275	V	M	0	Deleterious
rs1354124033	chr12	121255634	rs1354124033	C/T	ENST00000402834	CAMKK2	275	V	M	0	Deleterious
rs1354124033	chr12	121255634	rs1354124033	C/T	ENST00000404169	CAMKK2	275	V	M	0	Deleterious
rs1354124033	chr12	121255634	rs1354124033	C/T	ENST00000412367	CAMKK2	275	V	M	0	Deleterious
rs1354124033	chr12	121255634	rs1354124033	C/T	ENST00000446440	CAMKK2	275	V	M	0	Deleterious
rs1354124033	chr12	121255634	rs1354124033	C/T	ENST00000538733	CAMKK2	275	V	M	0	Deleterious
rs1354124033	chr12	121255634	rs1354124033	C/T	ENST00000545538	CAMKK2	62	V	M	0	Deleterious
rs759727042	chr12	121255789	rs759727042	T/A	ENST00000324774	CAMKK2	271	N	I	0.01	Deleterious
rs759727042	chr12	121255789	rs759727042	T/A	ENST00000337174	CAMKK2	271	N	I	0.01	Deleterious
rs759727042	chr12	121255789	rs759727042	T/A	ENST00000347034	CAMKK2	271	N	I	0.01	Deleterious
rs759727042	chr12	121255789	rs759727042	T/A	ENST00000392473	CAMKK2	271	N	I	0.01	Deleterious
rs759727042	chr12	121255789	rs759727042	T/A	ENST00000392474	CAMKK2	271	N	I	0.01	Deleterious
rs759727042	chr12	121255789	rs759727042	T/A	ENST00000402834	CAMKK2	271	N	I	0.01	Deleterious
rs759727042	chr12	121255789	rs759727042	T/A	ENST00000404169	CAMKK2	271	N	I	0.01	Deleterious
rs759727042	chr12	121255789	rs759727042	T/A	ENST00000412367	CAMKK2	271	N	I	0.01	Deleterious
rs759727042	chr12	121255789	rs759727042	T/A	ENST00000446440	CAMKK2	271	N	I	0.01	Deleterious
rs759727042	chr12	121255789	rs759727042	T/A	ENST00000538733	CAMKK2	271	N	I	0.01	Deleterious
rs759727042	chr12	121255789	rs759727042	T/A	ENST00000545538	CAMKK2	58	N	I	0.01	Deleterious
rs1473818454	chr12	121260321	rs1473818454	A/G	ENST00000324774	CAMKK2	265	M	T	0	Deleterious
rs1473818454	chr12	121260321	rs1473818454	A/G	ENST00000324774	CAMKK2	265	M	T	0	Deleterious
rs1473818454	chr12	121260321	rs1473818454	A/G	ENST00000337174	CAMKK2	265	M	T	0	Deleterious
rs1473818454	chr12	121260321	rs1473818454	A/G	ENST00000337174	CAMKK2	265	M	T	0	Deleterious
rs1473818454	chr12	121260321	rs1473818454	A/G	ENST00000347034	CAMKK2	265	M	T	0	Deleterious
rs1473818454	chr12	121260321	rs1473818454	A/G	ENST00000347034	CAMKK2	265	M	T	0	Deleterious
rs1473818454	chr12	121260321	rs1473818454	A/G	ENST00000392473	CAMKK2	265	M	T	0	Deleterious
rs1473818454	chr12	121260321	rs1473818454	A/G	ENST00000392473	CAMKK2	265	M	T	0	Deleterious
rs1473818454	chr12	121260321	rs1473818454	A/G	ENST00000392474	CAMKK2	265	M	T	0	Deleterious
rs1473818454	chr12	121260321	rs1473818454	A/G	ENST00000392474	CAMKK2	265	M	T	0	Deleterious
rs1473818454	chr12	121260321	rs1473818454	A/G	ENST00000402834	CAMKK2	265	M	T	0	Deleterious
rs1473818454	chr12	121260321	rs1473818454	A/G	ENST00000402834	CAMKK2	265	M	T	0	Deleterious
rs1473818454	chr12	121260321	rs1473818454	A/G	ENST00000404169	CAMKK2	265	M	T	0	Deleterious
rs1473818454	chr12	121260321	rs1473818454	A/G	ENST00000404169	CAMKK2	265	M	T	0	Deleterious
rs1473818454	chr12	121260321	rs1473818454	A/G	ENST00000412367	CAMKK2	265	M	T	0	Deleterious
rs1473818454	chr12	121260321	rs1473818454	A/G	ENST00000412367	CAMKK2	265	M	T	0	Deleterious
rs1473818454	chr12	121260321	rs1473818454	A/G	ENST00000446440	CAMKK2	265	M	T	0	Deleterious
rs1473818454	chr12	121260321	rs1473818454	A/G	ENST00000446440	CAMKK2	265	M	T	0	Deleterious
rs1473818454	chr12	121260321	rs1473818454	A/G	ENST00000538733	CAMKK2	265	M	T	0	Deleterious
rs1473818454	chr12	121260321	rs1473818454	A/G	ENST00000538733	CAMKK2	265	M	T	0	Deleterious
rs1473818454	chr12	121260321	rs1473818454	A/G	ENST00000545538	CAMKK2	52	M	T	0	Deleterious
rs1473818454	chr12	121260321	rs1473818454	A/G	ENST00000545538	CAMKK2	52	M	T	0	Deleterious
rs951504520	chr12	121260322	rs951504520	T/C	ENST00000324774	CAMKK2	265	M	V	0	Deleterious
rs951504520	chr12	121260322	rs951504520	T/C	ENST00000337174	CAMKK2	265	M	V	0	Deleterious
rs951504520	chr12	121260322	rs951504520	T/C	ENST00000347034	CAMKK2	265	M	V	0.01	Deleterious
rs951504520	chr12	121260322	rs951504520	T/C	ENST00000392473	CAMKK2	265	M	V	0	Deleterious
rs951504520	chr12	121260322	rs951504520	T/C	ENST00000392474	CAMKK2	265	M	V	0	Deleterious
rs951504520	chr12	121260322	rs951504520	T/C	ENST00000402834	CAMKK2	265	M	V	0	Deleterious
rs951504520	chr12	121260322	rs951504520	T/C	ENST00000404169	CAMKK2	265	M	V	0	Deleterious
rs951504520	chr12	121260322	rs951504520	T/C	ENST00000412367	CAMKK2	265	M	V	0	Deleterious
rs951504520	chr12	121260322	rs951504520	T/C	ENST00000446440	CAMKK2	265	M	V	0	Deleterious
rs951504520	chr12	121260322	rs951504520	T/C	ENST00000538733	CAMKK2	265	M	V	0	Deleterious
rs951504520	chr12	121260322	rs951504520	T/C	ENST00000545538	CAMKK2	52	M	V	0	Deleterious
rs1366156021	chr12	121260330	rs1366156021	T/C	ENST00000324774	CAMKK2	262	H	R	0.02	Deleterious
rs1366156021	chr12	121260330	rs1366156021	T/C	ENST00000337174	CAMKK2	262	H	R	0.01	Deleterious
rs1366156021	chr12	121260330	rs1366156021	T/C	ENST00000347034	CAMKK2	262	H	R	0.04	Deleterious
rs1366156021	chr12	121260330	rs1366156021	T/C	ENST00000392473	CAMKK2	262	H	R	0.01	Deleterious
rs1366156021	chr12	121260330	rs1366156021	T/C	ENST00000392474	CAMKK2	262	H	R	0.01	Deleterious
rs1366156021	chr12	121260330	rs1366156021	T/C	ENST00000402834	CAMKK2	262	H	R	0.02	Deleterious
rs1366156021	chr12	121260330	rs1366156021	T/C	ENST00000404169	CAMKK2	262	H	R	0.02	Deleterious
rs1366156021	chr12	121260330	rs1366156021	T/C	ENST00000412367	CAMKK2	262	H	R	0.01	Deleterious
rs1366156021	chr12	121260330	rs1366156021	T/C	ENST00000446440	CAMKK2	262	H	R	0.01	Deleterious
rs1366156021	chr12	121260330	rs1366156021	T/C	ENST00000538733	CAMKK2	262	H	R	0.01	Deleterious
rs1170585723	chr12	121263806	rs1170585723	C/G	ENST00000324774	CAMKK2	253	E	D	0	Deleterious
rs1170585723	chr12	121263806	rs1170585723	C/G	ENST00000324774	CAMKK2	253	E	D	0	Deleterious
rs1170585723	chr12	121263806	rs1170585723	C/G	ENST00000337174	CAMKK2	253	E	D	0	Deleterious
rs1170585723	chr12	121263806	rs1170585723	C/G	ENST00000337174	CAMKK2	253	E	D	0	Deleterious
rs1170585723	chr12	121263806	rs1170585723	C/G	ENST00000347034	CAMKK2	253	E	D	0.01	Deleterious
rs1170585723	chr12	121263806	rs1170585723	C/G	ENST00000347034	CAMKK2	253	E	D	0.01	Deleterious
rs1170585723	chr12	121263806	rs1170585723	C/G	ENST00000392473	CAMKK2	253	E	D	0	Deleterious
rs1170585723	chr12	121263806	rs1170585723	C/G	ENST00000392473	CAMKK2	253	E	D	0	Deleterious
rs1170585723	chr12	121263806	rs1170585723	C/G	ENST00000392474	CAMKK2	253	E	D	0	Deleterious
rs1170585723	chr12	121263806	rs1170585723	C/G	ENST00000392474	CAMKK2	253	E	D	0	Deleterious
rs1170585723	chr12	121263806	rs1170585723	C/G	ENST00000402834	CAMKK2	253	E	D	0	Deleterious
rs1170585723	chr12	121263806	rs1170585723	C/G	ENST00000402834	CAMKK2	253	E	D	0	Deleterious
rs1170585723	chr12	121263806	rs1170585723	C/G	ENST00000404169	CAMKK2	253	E	D	0	Deleterious
rs1170585723	chr12	121263806	rs1170585723	C/G	ENST00000404169	CAMKK2	253	E	D	0	Deleterious
rs1170585723	chr12	121263806	rs1170585723	C/G	ENST00000412367	CAMKK2	253	E	D	0	Deleterious
rs1170585723	chr12	121263806	rs1170585723	C/G	ENST00000412367	CAMKK2	253	E	D	0	Deleterious
rs1170585723	chr12	121263806	rs1170585723	C/G	ENST00000446440	CAMKK2	253	E	D	0	Deleterious
rs1170585723	chr12	121263806	rs1170585723	C/G	ENST00000446440	CAMKK2	253	E	D	0	Deleterious
rs1170585723	chr12	121263806	rs1170585723	C/G	ENST00000538733	CAMKK2	253	E	D	0	Deleterious
rs1170585723	chr12	121263806	rs1170585723	C/G	ENST00000538733	CAMKK2	253	E	D	0	Deleterious
rs200059037	chr12	121263820	rs200059037	C/T	ENST00000324774	CAMKK2	249	V	M	0	Deleterious
rs200059037	chr12	121263820	rs200059037	C/T	ENST00000337174	CAMKK2	249	V	M	0	Deleterious
rs200059037	chr12	121263820	rs200059037	C/T	ENST00000347034	CAMKK2	249	V	M	0	Deleterious
rs200059037	chr12	121263820	rs200059037	C/T	ENST00000392473	CAMKK2	249	V	M	0	Deleterious
rs200059037	chr12	121263820	rs200059037	C/T	ENST00000392474	CAMKK2	249	V	M	0	Deleterious
rs200059037	chr12	121263820	rs200059037	C/T	ENST00000402834	CAMKK2	249	V	M	0	Deleterious
rs200059037	chr12	121263820	rs200059037	C/T	ENST00000404169	CAMKK2	249	V	M	0	Deleterious
rs200059037	chr12	121263820	rs200059037	C/T	ENST00000412367	CAMKK2	249	V	M	0	Deleterious
rs200059037	chr12	121263820	rs200059037	C/T	ENST00000446440	CAMKK2	249	V	M	0	Deleterious
rs200059037	chr12	121263820	rs200059037	C/T	ENST00000538733	CAMKK2	249	V	M	0	Deleterious
rs767021876	chr12	121263825	rs767021876	T/C	ENST00000324774	CAMKK2	247	N	S	0	Deleterious
rs767021876	chr12	121263825	rs767021876	T/C	ENST00000337174	CAMKK2	247	N	S	0	Deleterious
rs767021876	chr12	121263825	rs767021876	T/C	ENST00000347034	CAMKK2	247	N	S	0.01	Deleterious
rs767021876	chr12	121263825	rs767021876	T/C	ENST00000392473	CAMKK2	247	N	S	0	Deleterious
rs767021876	chr12	121263825	rs767021876	T/C	ENST00000392474	CAMKK2	247	N	S	0	Deleterious
rs767021876	chr12	121263825	rs767021876	T/C	ENST00000402834	CAMKK2	247	N	S	0	Deleterious
rs767021876	chr12	121263825	rs767021876	T/C	ENST00000404169	CAMKK2	247	N	S	0	Deleterious
rs767021876	chr12	121263825	rs767021876	T/C	ENST00000412367	CAMKK2	247	N	S	0	Deleterious
rs767021876	chr12	121263825	rs767021876	T/C	ENST00000446440	CAMKK2	247	N	S	0	Deleterious
rs767021876	chr12	121263825	rs767021876	T/C	ENST00000538733	CAMKK2	247	N	S	0	Deleterious
rs771674497	chr12	121263829	rs771674497	G/A	ENST00000324774	CAMKK2	246	P	S	0.03	Deleterious
rs771674497	chr12	121263829	rs771674497	G/A	ENST00000347034	CAMKK2	246	P	S	0.02	Deleterious
rs771674497	chr12	121263829	rs771674497	G/A	ENST00000402834	CAMKK2	246	P	S	0.03	Deleterious
rs771674497	chr12	121263829	rs771674497	G/A	ENST00000404169	CAMKK2	246	P	S	0.03	Deleterious
rs771674497	chr12	121263829	rs771674497	G/A	ENST00000446440	CAMKK2	246	P	S	0.04	Deleterious
rs771674497	chr12	121263829	rs771674497	G/A	ENST00000538733	CAMKK2	246	P	S	0.05	Deleterious
rs374169294	chr12	121263834	rs374169294	T/C	ENST00000324774	CAMKK2	244	D	G	0.01	Deleterious
rs374169294	chr12	121263834	rs374169294	T/C	ENST00000337174	CAMKK2	244	D	G	0	Deleterious
rs374169294	chr12	121263834	rs374169294	T/C	ENST00000347034	CAMKK2	244	D	G	0	Deleterious
rs374169294	chr12	121263834	rs374169294	T/C	ENST00000392473	CAMKK2	244	D	G	0	Deleterious
rs374169294	chr12	121263834	rs374169294	T/C	ENST00000392474	CAMKK2	244	D	G	0	Deleterious
rs374169294	chr12	121263834	rs374169294	T/C	ENST00000402834	CAMKK2	244	D	G	0.01	Deleterious
rs374169294	chr12	121263834	rs374169294	T/C	ENST00000404169	CAMKK2	244	D	G	0.01	Deleterious
rs374169294	chr12	121263834	rs374169294	T/C	ENST00000412367	CAMKK2	244	D	G	0	Deleterious
rs374169294	chr12	121263834	rs374169294	T/C	ENST00000446440	CAMKK2	244	D	G	0	Deleterious
rs374169294	chr12	121263834	rs374169294	T/C	ENST00000538733	CAMKK2	244	D	G	0	Deleterious
rs755682639	chr12	121263855	rs755682639	A/T	ENST00000324774	CAMKK2	237	I	N	0	Deleterious
rs755682639	chr12	121263855	rs755682639	A/T	ENST00000337174	CAMKK2	237	I	N	0	Deleterious
rs755682639	chr12	121263855	rs755682639	A/T	ENST00000347034	CAMKK2	237	I	N	0	Deleterious
rs755682639	chr12	121263855	rs755682639	A/T	ENST00000392473	CAMKK2	237	I	N	0	Deleterious
rs755682639	chr12	121263855	rs755682639	A/T	ENST00000392474	CAMKK2	237	I	N	0	Deleterious
rs755682639	chr12	121263855	rs755682639	A/T	ENST00000402834	CAMKK2	237	I	N	0	Deleterious
rs755682639	chr12	121263855	rs755682639	A/T	ENST00000404169	CAMKK2	237	I	N	0	Deleterious
rs755682639	chr12	121263855	rs755682639	A/T	ENST00000412367	CAMKK2	237	I	N	0	Deleterious
rs755682639	chr12	121263855	rs755682639	A/T	ENST00000446440	CAMKK2	237	I	N	0	Deleterious
rs755682639	chr12	121263855	rs755682639	A/T	ENST00000538733	CAMKK2	237	I	N	0	Deleterious
rs1159933592	chr12	121263859	rs1159933592	C/T	ENST00000324774	CAMKK2	236	E	K	0	Deleterious
rs1159933592	chr12	121263859	rs1159933592	C/T	ENST00000337174	CAMKK2	236	E	K	0	Deleterious
rs1159933592	chr12	121263859	rs1159933592	C/T	ENST00000347034	CAMKK2	236	E	K	0	Deleterious
rs1159933592	chr12	121263859	rs1159933592	C/T	ENST00000392473	CAMKK2	236	E	K	0	Deleterious
rs1159933592	chr12	121263859	rs1159933592	C/T	ENST00000392474	CAMKK2	236	E	K	0	Deleterious
rs1159933592	chr12	121263859	rs1159933592	C/T	ENST00000402834	CAMKK2	236	E	K	0	Deleterious
rs1159933592	chr12	121263859	rs1159933592	C/T	ENST00000404169	CAMKK2	236	E	K	0	Deleterious
rs1159933592	chr12	121263859	rs1159933592	C/T	ENST00000412367	CAMKK2	236	E	K	0	Deleterious
rs1159933592	chr12	121263859	rs1159933592	C/T	ENST00000446440	CAMKK2	236	E	K	0	Deleterious
rs1159933592	chr12	121263859	rs1159933592	C/T	ENST00000538733	CAMKK2	236	E	K	0	Deleterious
rs779603792	chr12	121263876	rs779603792	A/G	ENST00000324774	CAMKK2	230	I	T	0	Deleterious
rs779603792	chr12	121263876	rs779603792	A/G	ENST00000337174	CAMKK2	230	I	T	0	Deleterious
rs779603792	chr12	121263876	rs779603792	A/G	ENST00000347034	CAMKK2	230	I	T	0.01	Deleterious
rs779603792	chr12	121263876	rs779603792	A/G	ENST00000392473	CAMKK2	230	I	T	0	Deleterious
rs779603792	chr12	121263876	rs779603792	A/G	ENST00000392474	CAMKK2	230	I	T	0	Deleterious
rs779603792	chr12	121263876	rs779603792	A/G	ENST00000402834	CAMKK2	230	I	T	0	Deleterious
rs779603792	chr12	121263876	rs779603792	A/G	ENST00000404169	CAMKK2	230	I	T	0	Deleterious
rs779603792	chr12	121263876	rs779603792	A/G	ENST00000412367	CAMKK2	230	I	T	0	Deleterious
rs779603792	chr12	121263876	rs779603792	A/G	ENST00000446440	CAMKK2	230	I	T	0	Deleterious
rs779603792	chr12	121263876	rs779603792	A/G	ENST00000538733	CAMKK2	230	I	T	0	Deleterious
rs200150673	chr12	121263900	rs200150673	C/A	ENST00000446440	CAMKK2	222	G	V	0.02	Deleterious
rs200150673	chr12	121263900	rs200150673	C/T	ENST00000446440	CAMKK2	222	G	D	0.05	Deleterious
rs200150673	chr12	121263900	rs200150673	C/A	ENST00000538733	CAMKK2	222	G	V	0.02	Deleterious
rs200150673	chr12	121263900	rs200150673	C/A	ENST00000324774	CAMKK2	222	G	V	0.02	Deleterious
rs200150673	chr12	121263900	rs200150673	C/T	ENST00000324774	CAMKK2	222	G	D	0.04	Deleterious
rs200150673	chr12	121263900	rs200150673	C/A	ENST00000337174	CAMKK2	222	G	V	0.03	Deleterious
rs200150673	chr12	121263900	rs200150673	C/A	ENST00000347034	CAMKK2	222	G	V	0.02	Deleterious
rs200150673	chr12	121263900	rs200150673	C/T	ENST00000347034	CAMKK2	222	G	D	0.03	Deleterious
rs200150673	chr12	121263900	rs200150673	C/A	ENST00000392473	CAMKK2	222	G	V	0.03	Deleterious
rs200150673	chr12	121263900	rs200150673	C/A	ENST00000392474	CAMKK2	222	G	V	0.02	Deleterious
rs200150673	chr12	121263900	rs200150673	C/A	ENST00000402834	CAMKK2	222	G	V	0.02	Deleterious
rs200150673	chr12	121263900	rs200150673	C/T	ENST00000402834	CAMKK2	222	G	D	0.04	Deleterious
rs200150673	chr12	121263900	rs200150673	C/A	ENST00000404169	CAMKK2	222	G	V	0.02	Deleterious
rs200150673	chr12	121263900	rs200150673	C/T	ENST00000404169	CAMKK2	222	G	D	0.04	Deleterious
rs200150673	chr12	121263900	rs200150673	C/A	ENST00000412367	CAMKK2	222	G	V	0.03	Deleterious
rs1284296009	chr12	121263916	rs1284296009	G/A	ENST00000324774	CAMKK2	217	R	W	0	Deleterious
rs1284296009	chr12	121263916	rs1284296009	G/A	ENST00000337174	CAMKK2	217	R	W	0	Deleterious
rs1284296009	chr12	121263916	rs1284296009	G/A	ENST00000347034	CAMKK2	217	R	W	0.02	Deleterious
rs1284296009	chr12	121263916	rs1284296009	G/A	ENST00000392473	CAMKK2	217	R	W	0	Deleterious
rs1284296009	chr12	121263916	rs1284296009	G/A	ENST00000392474	CAMKK2	217	R	W	0	Deleterious
rs1284296009	chr12	121263916	rs1284296009	G/A	ENST00000402834	CAMKK2	217	R	W	0	Deleterious
rs1284296009	chr12	121263916	rs1284296009	G/A	ENST00000404169	CAMKK2	217	R	W	0	Deleterious
rs1284296009	chr12	121263916	rs1284296009	G/A	ENST00000412367	CAMKK2	217	R	W	0	Deleterious
rs1284296009	chr12	121263916	rs1284296009	G/A	ENST00000446440	CAMKK2	217	R	W	0	Deleterious
rs1284296009	chr12	121263916	rs1284296009	G/A	ENST00000538733	CAMKK2	217	R	W	0	Deleterious
rs1490451948	chr12	121263930	rs1490451948	G/A	ENST00000404169	CAMKK2	212	P	L	0.02	Deleterious
rs1490451948	chr12	121263930	rs1490451948	G/A	ENST00000412367	CAMKK2	212	P	L	0.01	Deleterious
rs1490451948	chr12	121263930	rs1490451948	G/A	ENST00000446440	CAMKK2	212	P	L	0.03	Deleterious
rs1490451948	chr12	121263930	rs1490451948	G/A	ENST00000538733	CAMKK2	212	P	L	0.03	Deleterious
rs1490451948	chr12	121263930	rs1490451948	G/A	ENST00000324774	CAMKK2	212	P	L	0.02	Deleterious
rs1490451948	chr12	121263930	rs1490451948	G/A	ENST00000337174	CAMKK2	212	P	L	0.01	Deleterious
rs1490451948	chr12	121263930	rs1490451948	G/A	ENST00000347034	CAMKK2	212	P	L	0.03	Deleterious
rs1490451948	chr12	121263930	rs1490451948	G/A	ENST00000392473	CAMKK2	212	P	L	0.01	Deleterious
rs1490451948	chr12	121263930	rs1490451948	G/A	ENST00000392474	CAMKK2	212	P	L	0.01	Deleterious
rs1490451948	chr12	121263930	rs1490451948	G/A	ENST00000402834	CAMKK2	212	P	L	0.02	Deleterious
rs773178395	chr12	121263936	rs773178395	C/T	ENST00000324774	CAMKK2	210	R	H	0.03	Deleterious
rs773178395	chr12	121263936	rs773178395	C/T	ENST00000337174	CAMKK2	210	R	H	0	Deleterious
rs773178395	chr12	121263936	rs773178395	C/T	ENST00000347034	CAMKK2	210	R	H	0.02	Deleterious
rs773178395	chr12	121263936	rs773178395	C/T	ENST00000392473	CAMKK2	210	R	H	0	Deleterious
rs773178395	chr12	121263936	rs773178395	C/T	ENST00000392474	CAMKK2	210	R	H	0	Deleterious
rs773178395	chr12	121263936	rs773178395	C/T	ENST00000402834	CAMKK2	210	R	H	0.03	Deleterious
rs773178395	chr12	121263936	rs773178395	C/T	ENST00000404169	CAMKK2	210	R	H	0.03	Deleterious
rs773178395	chr12	121263936	rs773178395	C/T	ENST00000412367	CAMKK2	210	R	H	0	Deleterious
rs773178395	chr12	121263936	rs773178395	C/T	ENST00000446440	CAMKK2	210	R	H	0	Deleterious
rs773178395	chr12	121263936	rs773178395	C/T	ENST00000538733	CAMKK2	210	R	H	0	Deleterious
rs762984197	chr12	121263937	rs762984197	G/A	ENST00000324774	CAMKK2	210	R	C	0.01	Deleterious
rs762984197	chr12	121263937	rs762984197	G/A	ENST00000324774	CAMKK2	210	R	C	0.01	Deleterious
rs762984197	chr12	121263937	rs762984197	G/A	ENST00000337174	CAMKK2	210	R	C	0.01	Deleterious
rs762984197	chr12	121263937	rs762984197	G/A	ENST00000337174	CAMKK2	210	R	C	0.01	Deleterious
rs762984197	chr12	121263937	rs762984197	G/A	ENST00000347034	CAMKK2	210	R	C	0.01	Deleterious
rs762984197	chr12	121263937	rs762984197	G/A	ENST00000347034	CAMKK2	210	R	C	0.01	Deleterious
rs762984197	chr12	121263937	rs762984197	G/A	ENST00000392473	CAMKK2	210	R	C	0.01	Deleterious
rs762984197	chr12	121263937	rs762984197	G/A	ENST00000392473	CAMKK2	210	R	C	0.01	Deleterious
rs762984197	chr12	121263937	rs762984197	G/A	ENST00000392474	CAMKK2	210	R	C	0.01	Deleterious
rs762984197	chr12	121263937	rs762984197	G/A	ENST00000392474	CAMKK2	210	R	C	0.01	Deleterious
rs762984197	chr12	121263937	rs762984197	G/A	ENST00000402834	CAMKK2	210	R	C	0.01	Deleterious
rs762984197	chr12	121263937	rs762984197	G/A	ENST00000402834	CAMKK2	210	R	C	0.01	Deleterious
rs762984197	chr12	121263937	rs762984197	G/A	ENST00000404169	CAMKK2	210	R	C	0.01	Deleterious
rs762984197	chr12	121263937	rs762984197	G/A	ENST00000404169	CAMKK2	210	R	C	0.01	Deleterious
rs762984197	chr12	121263937	rs762984197	G/A	ENST00000412367	CAMKK2	210	R	C	0.01	Deleterious
rs762984197	chr12	121263937	rs762984197	G/A	ENST00000412367	CAMKK2	210	R	C	0.01	Deleterious
rs762984197	chr12	121263937	rs762984197	G/A	ENST00000446440	CAMKK2	210	R	C	0.01	Deleterious
rs762984197	chr12	121263937	rs762984197	G/A	ENST00000446440	CAMKK2	210	R	C	0.01	Deleterious
rs762984197	chr12	121263937	rs762984197	G/A	ENST00000538733	CAMKK2	210	R	C	0.01	Deleterious
rs762984197	chr12	121263937	rs762984197	G/A	ENST00000538733	CAMKK2	210	R	C	0.01	Deleterious
rs200886794	chr12	121268638	rs200886794	G/A	ENST00000324774	CAMKK2	209	R	C	0	Deleterious
rs200886794	chr12	121268638	rs200886794	G/A	ENST00000324774	CAMKK2	209	R	C	0	Deleterious
rs200886794	chr12	121268638	rs200886794	G/A	ENST00000337174	CAMKK2	209	R	C	0	Deleterious
rs200886794	chr12	121268638	rs200886794	G/A	ENST00000337174	CAMKK2	209	R	C	0	Deleterious
rs200886794	chr12	121268638	rs200886794	G/A	ENST00000347034	CAMKK2	209	R	C	0	Deleterious
rs200886794	chr12	121268638	rs200886794	G/A	ENST00000347034	CAMKK2	209	R	C	0	Deleterious
rs200886794	chr12	121268638	rs200886794	G/A	ENST00000392473	CAMKK2	209	R	C	0	Deleterious
rs200886794	chr12	121268638	rs200886794	G/A	ENST00000392473	CAMKK2	209	R	C	0	Deleterious
rs200886794	chr12	121268638	rs200886794	G/A	ENST00000392474	CAMKK2	209	R	C	0	Deleterious
rs200886794	chr12	121268638	rs200886794	G/A	ENST00000392474	CAMKK2	209	R	C	0	Deleterious
rs200886794	chr12	121268638	rs200886794	G/A	ENST00000402834	CAMKK2	209	R	C	0	Deleterious
rs200886794	chr12	121268638	rs200886794	G/A	ENST00000402834	CAMKK2	209	R	C	0	Deleterious
rs200886794	chr12	121268638	rs200886794	G/A	ENST00000404169	CAMKK2	209	R	C	0	Deleterious
rs200886794	chr12	121268638	rs200886794	G/A	ENST00000404169	CAMKK2	209	R	C	0	Deleterious
rs200886794	chr12	121268638	rs200886794	G/A	ENST00000412367	CAMKK2	209	R	C	0	Deleterious
rs200886794	chr12	121268638	rs200886794	G/A	ENST00000412367	CAMKK2	209	R	C	0	Deleterious
rs200886794	chr12	121268638	rs200886794	G/A	ENST00000446440	CAMKK2	209	R	C	0	Deleterious
rs200886794	chr12	121268638	rs200886794	G/A	ENST00000446440	CAMKK2	209	R	C	0	Deleterious
rs200886794	chr12	121268638	rs200886794	G/A	ENST00000538733	CAMKK2	209	R	C	0	Deleterious
rs200886794	chr12	121268638	rs200886794	G/A	ENST00000538733	CAMKK2	209	R	C	0	Deleterious
rs1430991729	chr12	121268655	rs1430991729	C/T	ENST00000324774	CAMKK2	203	R	Q	0.01	Deleterious
rs1430991729	chr12	121268655	rs1430991729	C/T	ENST00000337174	CAMKK2	203	R	Q	0.02	Deleterious
rs1430991729	chr12	121268655	rs1430991729	C/T	ENST00000347034	CAMKK2	203	R	Q	0.01	Deleterious
rs1430991729	chr12	121268655	rs1430991729	C/T	ENST00000392473	CAMKK2	203	R	Q	0.02	Deleterious
rs1430991729	chr12	121268655	rs1430991729	C/T	ENST00000392474	CAMKK2	203	R	Q	0.02	Deleterious
rs1430991729	chr12	121268655	rs1430991729	C/T	ENST00000402834	CAMKK2	203	R	Q	0.01	Deleterious
rs1430991729	chr12	121268655	rs1430991729	C/T	ENST00000404169	CAMKK2	203	R	Q	0.01	Deleterious
rs1430991729	chr12	121268655	rs1430991729	C/T	ENST00000412367	CAMKK2	203	R	Q	0.02	Deleterious
rs1430991729	chr12	121268655	rs1430991729	C/T	ENST00000446440	CAMKK2	203	R	Q	0.02	Deleterious
rs1430991729	chr12	121268655	rs1430991729	C/T	ENST00000538733	CAMKK2	203	R	Q	0.02	Deleterious
rs771971632	chr12	121268656	rs771971632	G/A	ENST00000324774	CAMKK2	203	R	W	0	Deleterious
rs771971632	chr12	121268656	rs771971632	G/A	ENST00000337174	CAMKK2	203	R	W	0	Deleterious
rs771971632	chr12	121268656	rs771971632	G/A	ENST00000347034	CAMKK2	203	R	W	0	Deleterious
rs771971632	chr12	121268656	rs771971632	G/A	ENST00000392473	CAMKK2	203	R	W	0	Deleterious
rs771971632	chr12	121268656	rs771971632	G/A	ENST00000392474	CAMKK2	203	R	W	0	Deleterious
rs771971632	chr12	121268656	rs771971632	G/A	ENST00000402834	CAMKK2	203	R	W	0	Deleterious
rs771971632	chr12	121268656	rs771971632	G/A	ENST00000404169	CAMKK2	203	R	W	0	Deleterious
rs771971632	chr12	121268656	rs771971632	G/A	ENST00000412367	CAMKK2	203	R	W	0	Deleterious
rs771971632	chr12	121268656	rs771971632	G/A	ENST00000446440	CAMKK2	203	R	W	0	Deleterious
rs771971632	chr12	121268656	rs771971632	G/A	ENST00000538733	CAMKK2	203	R	W	0	Deleterious
rs199874688	chr12	121268664	rs199874688	T/G	ENST00000324774	CAMKK2	200	K	T	0	Deleterious
rs199874688	chr12	121268664	rs199874688	T/G	ENST00000337174	CAMKK2	200	K	T	0	Deleterious
rs199874688	chr12	121268664	rs199874688	T/G	ENST00000347034	CAMKK2	200	K	T	0.01	Deleterious
rs199874688	chr12	121268664	rs199874688	T/G	ENST00000392473	CAMKK2	200	K	T	0	Deleterious
rs199874688	chr12	121268664	rs199874688	T/G	ENST00000392474	CAMKK2	200	K	T	0	Deleterious
rs199874688	chr12	121268664	rs199874688	T/G	ENST00000402834	CAMKK2	200	K	T	0	Deleterious
rs199874688	chr12	121268664	rs199874688	T/G	ENST00000404169	CAMKK2	200	K	T	0	Deleterious
rs199874688	chr12	121268664	rs199874688	T/G	ENST00000412367	CAMKK2	200	K	T	0	Deleterious
rs199874688	chr12	121268664	rs199874688	T/G	ENST00000446440	CAMKK2	200	K	T	0	Deleterious
rs199874688	chr12	121268664	rs199874688	T/G	ENST00000538733	CAMKK2	200	K	T	0	Deleterious
rs1305210574	chr12	121268679	rs1305210574	A/G	ENST00000337174	CAMKK2	195	V	A	0	Deleterious
rs1305210574	chr12	121268679	rs1305210574	A/G	ENST00000392473	CAMKK2	195	V	A	0.01	Deleterious
rs1305210574	chr12	121268679	rs1305210574	A/G	ENST00000392474	CAMKK2	195	V	A	0.01	Deleterious
rs1305210574	chr12	121268679	rs1305210574	A/G	ENST00000412367	CAMKK2	195	V	A	0	Deleterious
rs1305210574	chr12	121268679	rs1305210574	A/G	ENST00000446440	CAMKK2	195	V	A	0.02	Deleterious
rs1305210574	chr12	121268679	rs1305210574	A/G	ENST00000538733	CAMKK2	195	V	A	0.02	Deleterious
rs760434064	chr12	121268680	rs760434064	C/T	ENST00000324774	CAMKK2	195	V	M	0.04	Deleterious
rs760434064	chr12	121268680	rs760434064	C/T	ENST00000337174	CAMKK2	195	V	M	0.03	Deleterious
rs760434064	chr12	121268680	rs760434064	C/T	ENST00000347034	CAMKK2	195	V	M	0.04	Deleterious
rs760434064	chr12	121268680	rs760434064	C/T	ENST00000392473	CAMKK2	195	V	M	0.03	Deleterious
rs760434064	chr12	121268680	rs760434064	C/T	ENST00000392474	CAMKK2	195	V	M	0.03	Deleterious
rs760434064	chr12	121268680	rs760434064	C/T	ENST00000402834	CAMKK2	195	V	M	0.04	Deleterious
rs760434064	chr12	121268680	rs760434064	C/T	ENST00000404169	CAMKK2	195	V	M	0.04	Deleterious
rs760434064	chr12	121268680	rs760434064	C/T	ENST00000412367	CAMKK2	195	V	M	0.03	Deleterious
rs760434064	chr12	121268680	rs760434064	C/T	ENST00000446440	CAMKK2	195	V	M	0.03	Deleterious
rs760434064	chr12	121268680	rs760434064	C/T	ENST00000538733	CAMKK2	195	V	M	0.03	Deleterious
rs1297142890	chr12	121268685	rs1297142890	A/G	ENST00000324774	CAMKK2	193	M	T	0.01	Deleterious
rs1297142890	chr12	121268685	rs1297142890	A/G	ENST00000337174	CAMKK2	193	M	T	0.01	Deleterious
rs1297142890	chr12	121268685	rs1297142890	A/G	ENST00000347034	CAMKK2	193	M	T	0.01	Deleterious
rs1297142890	chr12	121268685	rs1297142890	A/G	ENST00000392473	CAMKK2	193	M	T	0.01	Deleterious
rs1297142890	chr12	121268685	rs1297142890	A/G	ENST00000392474	CAMKK2	193	M	T	0.01	Deleterious
rs1297142890	chr12	121268685	rs1297142890	A/G	ENST00000402834	CAMKK2	193	M	T	0.01	Deleterious
rs1297142890	chr12	121268685	rs1297142890	A/G	ENST00000404169	CAMKK2	193	M	T	0.01	Deleterious
rs1297142890	chr12	121268685	rs1297142890	A/G	ENST00000412367	CAMKK2	193	M	T	0.01	Deleterious
rs1297142890	chr12	121268685	rs1297142890	A/G	ENST00000446440	CAMKK2	193	M	T	0.01	Deleterious
rs1297142890	chr12	121268685	rs1297142890	A/G	ENST00000538733	CAMKK2	193	M	T	0.01	Deleterious
rs763773184	chr12	121268689	rs763773184	C/T	ENST00000324774	CAMKK2	192	A	T	0	Deleterious
rs763773184	chr12	121268689	rs763773184	C/T	ENST00000324774	CAMKK2	192	A	T	0	Deleterious
rs763773184	chr12	121268689	rs763773184	C/T	ENST00000337174	CAMKK2	192	A	T	0	Deleterious
rs763773184	chr12	121268689	rs763773184	C/T	ENST00000337174	CAMKK2	192	A	T	0	Deleterious
rs763773184	chr12	121268689	rs763773184	C/T	ENST00000347034	CAMKK2	192	A	T	0	Deleterious
rs763773184	chr12	121268689	rs763773184	C/T	ENST00000347034	CAMKK2	192	A	T	0	Deleterious
rs763773184	chr12	121268689	rs763773184	C/T	ENST00000392473	CAMKK2	192	A	T	0	Deleterious
rs763773184	chr12	121268689	rs763773184	C/T	ENST00000392473	CAMKK2	192	A	T	0	Deleterious
rs763773184	chr12	121268689	rs763773184	C/T	ENST00000392474	CAMKK2	192	A	T	0	Deleterious
rs763773184	chr12	121268689	rs763773184	C/T	ENST00000392474	CAMKK2	192	A	T	0	Deleterious
rs763773184	chr12	121268689	rs763773184	C/T	ENST00000402834	CAMKK2	192	A	T	0	Deleterious
rs763773184	chr12	121268689	rs763773184	C/T	ENST00000402834	CAMKK2	192	A	T	0	Deleterious
rs763773184	chr12	121268689	rs763773184	C/T	ENST00000404169	CAMKK2	192	A	T	0	Deleterious
rs763773184	chr12	121268689	rs763773184	C/T	ENST00000404169	CAMKK2	192	A	T	0	Deleterious
rs763773184	chr12	121268689	rs763773184	C/T	ENST00000412367	CAMKK2	192	A	T	0	Deleterious
rs763773184	chr12	121268689	rs763773184	C/T	ENST00000412367	CAMKK2	192	A	T	0	Deleterious
rs763773184	chr12	121268689	rs763773184	C/T	ENST00000446440	CAMKK2	192	A	T	0	Deleterious
rs763773184	chr12	121268689	rs763773184	C/T	ENST00000446440	CAMKK2	192	A	T	0	Deleterious
rs763773184	chr12	121268689	rs763773184	C/T	ENST00000538733	CAMKK2	192	A	T	0	Deleterious
rs763773184	chr12	121268689	rs763773184	C/T	ENST00000538733	CAMKK2	192	A	T	0	Deleterious
rs775428439	chr12	121269532	rs775428439	T/C	ENST00000324774	CAMKK2	190	Y	C	0.01	Deleterious
rs775428439	chr12	121269532	rs775428439	T/C	ENST00000337174	CAMKK2	190	Y	C	0.01	Deleterious
rs775428439	chr12	121269532	rs775428439	T/C	ENST00000347034	CAMKK2	190	Y	C	0.01	Deleterious
rs775428439	chr12	121269532	rs775428439	T/C	ENST00000392473	CAMKK2	190	Y	C	0.01	Deleterious
rs775428439	chr12	121269532	rs775428439	T/C	ENST00000392474	CAMKK2	190	Y	C	0.01	Deleterious
rs775428439	chr12	121269532	rs775428439	T/C	ENST00000402834	CAMKK2	190	Y	C	0.01	Deleterious
rs775428439	chr12	121269532	rs775428439	T/C	ENST00000404169	CAMKK2	190	Y	C	0.01	Deleterious
rs775428439	chr12	121269532	rs775428439	T/C	ENST00000412367	CAMKK2	190	Y	C	0.01	Deleterious
rs775428439	chr12	121269532	rs775428439	T/C	ENST00000446440	CAMKK2	190	Y	C	0.01	Deleterious
rs775428439	chr12	121269532	rs775428439	T/C	ENST00000538733	CAMKK2	190	Y	C	0.01	Deleterious
rs746740827	chr12	121269553	rs746740827	T/C	ENST00000324774	CAMKK2	183	Y	C	0	Deleterious
rs746740827	chr12	121269553	rs746740827	T/C	ENST00000337174	CAMKK2	183	Y	C	0	Deleterious
rs746740827	chr12	121269553	rs746740827	T/C	ENST00000347034	CAMKK2	183	Y	C	0	Deleterious
rs746740827	chr12	121269553	rs746740827	T/C	ENST00000392473	CAMKK2	183	Y	C	0	Deleterious
rs746740827	chr12	121269553	rs746740827	T/C	ENST00000392474	CAMKK2	183	Y	C	0	Deleterious
rs746740827	chr12	121269553	rs746740827	T/C	ENST00000402834	CAMKK2	183	Y	C	0	Deleterious
rs746740827	chr12	121269553	rs746740827	T/C	ENST00000404169	CAMKK2	183	Y	C	0	Deleterious
rs746740827	chr12	121269553	rs746740827	T/C	ENST00000412367	CAMKK2	183	Y	C	0	Deleterious
rs746740827	chr12	121269553	rs746740827	T/C	ENST00000446440	CAMKK2	183	Y	C	0	Deleterious
rs746740827	chr12	121269553	rs746740827	T/C	ENST00000538733	CAMKK2	183	Y	C	0	Deleterious
rs1207121718	chr12	121269557	rs1207121718	C/T	ENST00000324774	CAMKK2	182	A	T	0	Deleterious
rs1207121718	chr12	121269557	rs1207121718	C/T	ENST00000337174	CAMKK2	182	A	T	0	Deleterious
rs1207121718	chr12	121269557	rs1207121718	C/T	ENST00000347034	CAMKK2	182	A	T	0	Deleterious
rs1207121718	chr12	121269557	rs1207121718	C/T	ENST00000392473	CAMKK2	182	A	T	0	Deleterious
rs1207121718	chr12	121269557	rs1207121718	C/T	ENST00000392474	CAMKK2	182	A	T	0	Deleterious
rs1207121718	chr12	121269557	rs1207121718	C/T	ENST00000402834	CAMKK2	182	A	T	0	Deleterious
rs1207121718	chr12	121269557	rs1207121718	C/T	ENST00000404169	CAMKK2	182	A	T	0	Deleterious
rs1207121718	chr12	121269557	rs1207121718	C/T	ENST00000412367	CAMKK2	182	A	T	0	Deleterious
rs1207121718	chr12	121269557	rs1207121718	C/T	ENST00000446440	CAMKK2	182	A	T	0	Deleterious
rs1207121718	chr12	121269557	rs1207121718	C/T	ENST00000538733	CAMKK2	182	A	T	0	Deleterious
rs935552545	chr12	121269566	rs935552545	C/T	ENST00000324774	CAMKK2	179	V	I	0.01	Deleterious
rs935552545	chr12	121269566	rs935552545	C/T	ENST00000337174	CAMKK2	179	V	I	0.02	Deleterious
rs935552545	chr12	121269566	rs935552545	C/T	ENST00000347034	CAMKK2	179	V	I	0.01	Deleterious
rs935552545	chr12	121269566	rs935552545	C/T	ENST00000392473	CAMKK2	179	V	I	0.02	Deleterious
rs935552545	chr12	121269566	rs935552545	C/T	ENST00000392474	CAMKK2	179	V	I	0.02	Deleterious
rs935552545	chr12	121269566	rs935552545	C/T	ENST00000402834	CAMKK2	179	V	I	0.01	Deleterious
rs935552545	chr12	121269566	rs935552545	C/T	ENST00000404169	CAMKK2	179	V	I	0.01	Deleterious
rs935552545	chr12	121269566	rs935552545	C/T	ENST00000412367	CAMKK2	179	V	I	0.02	Deleterious
rs935552545	chr12	121269566	rs935552545	C/T	ENST00000446440	CAMKK2	179	V	I	0.02	Deleterious
rs935552545	chr12	121269566	rs935552545	C/T	ENST00000538733	CAMKK2	179	V	I	0.02	Deleterious
rs768480475	chr12	121269580	rs768480475	C/A	ENST00000324774	CAMKK2	174	G	V	0	Deleterious
rs768480475	chr12	121269580	rs768480475	C/A	ENST00000324774	CAMKK2	174	G	V	0	Deleterious
rs768480475	chr12	121269580	rs768480475	C/A	ENST00000337174	CAMKK2	174	G	V	0	Deleterious
rs768480475	chr12	121269580	rs768480475	C/A	ENST00000337174	CAMKK2	174	G	V	0	Deleterious
rs768480475	chr12	121269580	rs768480475	C/A	ENST00000347034	CAMKK2	174	G	V	0	Deleterious
rs768480475	chr12	121269580	rs768480475	C/A	ENST00000347034	CAMKK2	174	G	V	0	Deleterious
rs768480475	chr12	121269580	rs768480475	C/A	ENST00000392473	CAMKK2	174	G	V	0	Deleterious
rs768480475	chr12	121269580	rs768480475	C/A	ENST00000392473	CAMKK2	174	G	V	0	Deleterious
rs768480475	chr12	121269580	rs768480475	C/A	ENST00000392474	CAMKK2	174	G	V	0	Deleterious
rs768480475	chr12	121269580	rs768480475	C/A	ENST00000392474	CAMKK2	174	G	V	0	Deleterious
rs768480475	chr12	121269580	rs768480475	C/A	ENST00000402834	CAMKK2	174	G	V	0	Deleterious
rs768480475	chr12	121269580	rs768480475	C/A	ENST00000402834	CAMKK2	174	G	V	0	Deleterious
rs768480475	chr12	121269580	rs768480475	C/A	ENST00000404169	CAMKK2	174	G	V	0	Deleterious
rs768480475	chr12	121269580	rs768480475	C/A	ENST00000404169	CAMKK2	174	G	V	0	Deleterious
rs768480475	chr12	121269580	rs768480475	C/A	ENST00000412367	CAMKK2	174	G	V	0	Deleterious
rs768480475	chr12	121269580	rs768480475	C/A	ENST00000412367	CAMKK2	174	G	V	0	Deleterious
rs768480475	chr12	121269580	rs768480475	C/A	ENST00000446440	CAMKK2	174	G	V	0	Deleterious
rs768480475	chr12	121269580	rs768480475	C/A	ENST00000446440	CAMKK2	174	G	V	0	Deleterious
rs768480475	chr12	121269580	rs768480475	C/A	ENST00000538733	CAMKK2	174	G	V	0	Deleterious
rs768480475	chr12	121269580	rs768480475	C/A	ENST00000538733	CAMKK2	174	G	V	0	Deleterious
rs757452308	chr12	121270905	rs757452308	A/G	ENST00000324774	CAMKK2	171	I	T	0	Deleterious
rs757452308	chr12	121270905	rs757452308	A/G	ENST00000337174	CAMKK2	171	I	T	0	Deleterious
rs757452308	chr12	121270905	rs757452308	A/G	ENST00000347034	CAMKK2	171	I	T	0	Deleterious
rs757452308	chr12	121270905	rs757452308	A/G	ENST00000392473	CAMKK2	171	I	T	0	Deleterious
rs757452308	chr12	121270905	rs757452308	A/G	ENST00000392474	CAMKK2	171	I	T	0	Deleterious
rs757452308	chr12	121270905	rs757452308	A/G	ENST00000402834	CAMKK2	171	I	T	0	Deleterious
rs757452308	chr12	121270905	rs757452308	A/G	ENST00000404169	CAMKK2	171	I	T	0	Deleterious
rs757452308	chr12	121270905	rs757452308	A/G	ENST00000412367	CAMKK2	171	I	T	0	Deleterious
rs757452308	chr12	121270905	rs757452308	A/G	ENST00000446440	CAMKK2	171	I	T	0	Deleterious
rs757452308	chr12	121270905	rs757452308	A/G	ENST00000538733	CAMKK2	171	I	T	0	Deleterious
rs1159931088	chr12	121270908	rs1159931088	T/G	ENST00000324774	CAMKK2	170	E	A	0	Deleterious
rs1159931088	chr12	121270908	rs1159931088	T/G	ENST00000337174	CAMKK2	170	E	A	0	Deleterious
rs1159931088	chr12	121270908	rs1159931088	T/G	ENST00000347034	CAMKK2	170	E	A	0	Deleterious
rs1159931088	chr12	121270908	rs1159931088	T/G	ENST00000392473	CAMKK2	170	E	A	0	Deleterious
rs1159931088	chr12	121270908	rs1159931088	T/G	ENST00000392474	CAMKK2	170	E	A	0	Deleterious
rs1159931088	chr12	121270908	rs1159931088	T/G	ENST00000402834	CAMKK2	170	E	A	0	Deleterious
rs1159931088	chr12	121270908	rs1159931088	T/G	ENST00000404169	CAMKK2	170	E	A	0	Deleterious
rs1159931088	chr12	121270908	rs1159931088	T/G	ENST00000412367	CAMKK2	170	E	A	0	Deleterious
rs1159931088	chr12	121270908	rs1159931088	T/G	ENST00000446440	CAMKK2	170	E	A	0	Deleterious
rs1159931088	chr12	121270908	rs1159931088	T/G	ENST00000538733	CAMKK2	170	E	A	0	Deleterious
rs758423314	chr12	121270926	rs758423314	T/C	ENST00000324774	CAMKK2	164	Q	R	0	Deleterious
rs758423314	chr12	121270926	rs758423314	T/C	ENST00000337174	CAMKK2	164	Q	R	0	Deleterious
rs758423314	chr12	121270926	rs758423314	T/C	ENST00000347034	CAMKK2	164	Q	R	0.01	Deleterious
rs758423314	chr12	121270926	rs758423314	T/C	ENST00000392473	CAMKK2	164	Q	R	0	Deleterious
rs758423314	chr12	121270926	rs758423314	T/C	ENST00000392474	CAMKK2	164	Q	R	0	Deleterious
rs758423314	chr12	121270926	rs758423314	T/C	ENST00000402834	CAMKK2	164	Q	R	0	Deleterious
rs758423314	chr12	121270926	rs758423314	T/C	ENST00000404169	CAMKK2	164	Q	R	0	Deleterious
rs758423314	chr12	121270926	rs758423314	T/C	ENST00000412367	CAMKK2	164	Q	R	0	Deleterious
rs758423314	chr12	121270926	rs758423314	T/C	ENST00000446440	CAMKK2	164	Q	R	0	Deleterious
rs758423314	chr12	121270926	rs758423314	T/C	ENST00000538733	CAMKK2	164	Q	R	0	Deleterious
rs377581818	chr12	121274066	rs377581818	G/A	ENST00000324774	CAMKK2	154	T	M	0	Deleterious
rs377581818	chr12	121274066	rs377581818	G/C	ENST00000324774	CAMKK2	154	T	R	0.04	Deleterious
rs377581818	chr12	121274066	rs377581818	G/A	ENST00000337174	CAMKK2	154	T	M	0.01	Deleterious
rs377581818	chr12	121274066	rs377581818	G/C	ENST00000337174	CAMKK2	154	T	R	0.05	Deleterious
rs377581818	chr12	121274066	rs377581818	G/A	ENST00000347034	CAMKK2	154	T	M	0	Deleterious
rs377581818	chr12	121274066	rs377581818	G/C	ENST00000347034	CAMKK2	154	T	R	0.03	Deleterious
rs377581818	chr12	121274066	rs377581818	G/A	ENST00000392473	CAMKK2	154	T	M	0.01	Deleterious
rs377581818	chr12	121274066	rs377581818	G/C	ENST00000392473	CAMKK2	154	T	R	0.04	Deleterious
rs377581818	chr12	121274066	rs377581818	G/A	ENST00000392474	CAMKK2	154	T	M	0.01	Deleterious
rs377581818	chr12	121274066	rs377581818	G/C	ENST00000392474	CAMKK2	154	T	R	0.04	Deleterious
rs377581818	chr12	121274066	rs377581818	G/A	ENST00000402834	CAMKK2	154	T	M	0	Deleterious
rs377581818	chr12	121274066	rs377581818	G/C	ENST00000402834	CAMKK2	154	T	R	0.04	Deleterious
rs377581818	chr12	121274066	rs377581818	G/A	ENST00000404169	CAMKK2	154	T	M	0	Deleterious
rs377581818	chr12	121274066	rs377581818	G/C	ENST00000404169	CAMKK2	154	T	R	0.04	Deleterious
rs377581818	chr12	121274066	rs377581818	G/A	ENST00000412367	CAMKK2	154	T	M	0.01	Deleterious
rs377581818	chr12	121274066	rs377581818	G/C	ENST00000412367	CAMKK2	154	T	R	0.05	Deleterious
rs377581818	chr12	121274066	rs377581818	G/A	ENST00000446440	CAMKK2	154	T	M	0.01	Deleterious
rs377581818	chr12	121274066	rs377581818	G/C	ENST00000446440	CAMKK2	154	T	R	0.03	Deleterious
rs377581818	chr12	121274066	rs377581818	G/A	ENST00000538733	CAMKK2	154	T	M	0.01	Deleterious
rs377581818	chr12	121274066	rs377581818	G/C	ENST00000538733	CAMKK2	154	T	R	0.04	Deleterious
rs184189303	chr12	121274072	rs184189303	G/C	ENST00000324774	CAMKK2	152	S	C	0.01	Deleterious
rs184189303	chr12	121274072	rs184189303	G/C	ENST00000337174	CAMKK2	152	S	C	0.01	Deleterious
rs184189303	chr12	121274072	rs184189303	G/C	ENST00000347034	CAMKK2	152	S	C	0.01	Deleterious
rs184189303	chr12	121274072	rs184189303	G/C	ENST00000392473	CAMKK2	152	S	C	0.01	Deleterious
rs184189303	chr12	121274072	rs184189303	G/C	ENST00000392474	CAMKK2	152	S	C	0.01	Deleterious
rs184189303	chr12	121274072	rs184189303	G/C	ENST00000402834	CAMKK2	152	S	C	0.01	Deleterious
rs184189303	chr12	121274072	rs184189303	G/C	ENST00000404169	CAMKK2	152	S	C	0.01	Deleterious
rs184189303	chr12	121274072	rs184189303	G/C	ENST00000412367	CAMKK2	152	S	C	0.01	Deleterious
rs184189303	chr12	121274072	rs184189303	G/C	ENST00000446440	CAMKK2	152	S	C	0.01	Deleterious
rs184189303	chr12	121274072	rs184189303	G/C	ENST00000538733	CAMKK2	152	S	C	0.01	Deleterious
rs780177185	chr12	121274079	rs780177185	G/A	ENST00000324774	CAMKK2	150	H	Y	0	Deleterious
rs780177185	chr12	121274079	rs780177185	G/A	ENST00000337174	CAMKK2	150	H	Y	0.01	Deleterious
rs780177185	chr12	121274079	rs780177185	G/A	ENST00000347034	CAMKK2	150	H	Y	0	Deleterious
rs780177185	chr12	121274079	rs780177185	G/A	ENST00000392473	CAMKK2	150	H	Y	0.01	Deleterious
rs780177185	chr12	121274079	rs780177185	G/A	ENST00000392474	CAMKK2	150	H	Y	0.01	Deleterious
rs780177185	chr12	121274079	rs780177185	G/A	ENST00000402834	CAMKK2	150	H	Y	0	Deleterious
rs780177185	chr12	121274079	rs780177185	G/A	ENST00000404169	CAMKK2	150	H	Y	0	Deleterious
rs780177185	chr12	121274079	rs780177185	G/A	ENST00000412367	CAMKK2	150	H	Y	0.01	Deleterious
rs780177185	chr12	121274079	rs780177185	G/A	ENST00000446440	CAMKK2	150	H	Y	0.01	Deleterious
rs780177185	chr12	121274079	rs780177185	G/A	ENST00000538733	CAMKK2	150	H	Y	0.01	Deleterious
rs201753522	chr12	121274096	rs201753522	G/A	ENST00000324774	CAMKK2	144	P	L	0	Deleterious
rs201753522	chr12	121274096	rs201753522	G/A	ENST00000337174	CAMKK2	144	P	L	0	Deleterious
rs201753522	chr12	121274096	rs201753522	G/A	ENST00000347034	CAMKK2	144	P	L	0	Deleterious
rs201753522	chr12	121274096	rs201753522	G/A	ENST00000392473	CAMKK2	144	P	L	0	Deleterious
rs201753522	chr12	121274096	rs201753522	G/A	ENST00000392474	CAMKK2	144	P	L	0	Deleterious
rs201753522	chr12	121274096	rs201753522	G/A	ENST00000402834	CAMKK2	144	P	L	0	Deleterious
rs201753522	chr12	121274096	rs201753522	G/A	ENST00000404169	CAMKK2	144	P	L	0	Deleterious
rs201753522	chr12	121274096	rs201753522	G/A	ENST00000412367	CAMKK2	144	P	L	0	Deleterious
rs201753522	chr12	121274096	rs201753522	G/A	ENST00000446440	CAMKK2	144	P	L	0	Deleterious
rs201753522	chr12	121274096	rs201753522	G/A	ENST00000538733	CAMKK2	144	P	L	0	Deleterious
rs35798271	chr12	121274100	rs35798271	G/A	ENST00000324774	CAMKK2	143	R	W	0	Deleterious
rs35798271	chr12	121274100	rs35798271	G/A	ENST00000337174	CAMKK2	143	R	W	0	Deleterious
rs35798271	chr12	121274100	rs35798271	G/A	ENST00000347034	CAMKK2	143	R	W	0	Deleterious
rs35798271	chr12	121274100	rs35798271	G/A	ENST00000392473	CAMKK2	143	R	W	0	Deleterious
rs35798271	chr12	121274100	rs35798271	G/A	ENST00000392474	CAMKK2	143	R	W	0	Deleterious
rs35798271	chr12	121274100	rs35798271	G/A	ENST00000402834	CAMKK2	143	R	W	0	Deleterious
rs35798271	chr12	121274100	rs35798271	G/A	ENST00000404169	CAMKK2	143	R	W	0	Deleterious
rs35798271	chr12	121274100	rs35798271	G/A	ENST00000412367	CAMKK2	143	R	W	0	Deleterious
rs35798271	chr12	121274100	rs35798271	G/A	ENST00000446440	CAMKK2	143	R	W	0	Deleterious
rs35798271	chr12	121274100	rs35798271	G/A	ENST00000538733	CAMKK2	143	R	W	0	Deleterious
rs777479538	chr12	121274102	rs777479538	C/T	ENST00000324774	CAMKK2	142	R	Q	0.02	Deleterious
rs777479538	chr12	121274102	rs777479538	C/T	ENST00000337174	CAMKK2	142	R	Q	0.03	Deleterious
rs777479538	chr12	121274102	rs777479538	C/T	ENST00000347034	CAMKK2	142	R	Q	0.02	Deleterious
rs777479538	chr12	121274102	rs777479538	C/T	ENST00000392473	CAMKK2	142	R	Q	0.03	Deleterious
rs777479538	chr12	121274102	rs777479538	C/T	ENST00000392474	CAMKK2	142	R	Q	0.03	Deleterious
rs777479538	chr12	121274102	rs777479538	C/T	ENST00000402834	CAMKK2	142	R	Q	0.02	Deleterious
rs777479538	chr12	121274102	rs777479538	C/T	ENST00000404169	CAMKK2	142	R	Q	0.02	Deleterious
rs777479538	chr12	121274102	rs777479538	C/T	ENST00000412367	CAMKK2	142	R	Q	0.03	Deleterious
rs777479538	chr12	121274102	rs777479538	C/T	ENST00000446440	CAMKK2	142	R	Q	0.03	Deleterious
rs777479538	chr12	121274102	rs777479538	C/T	ENST00000538733	CAMKK2	142	R	Q	0.03	Deleterious
rs201263450	chr12	121274103	rs201263450	G/A	ENST00000324774	CAMKK2	142	R	W	0	Deleterious
rs201263450	chr12	121274103	rs201263450	G/A	ENST00000337174	CAMKK2	142	R	W	0	Deleterious
rs201263450	chr12	121274103	rs201263450	G/A	ENST00000347034	CAMKK2	142	R	W	0	Deleterious
rs201263450	chr12	121274103	rs201263450	G/A	ENST00000392473	CAMKK2	142	R	W	0	Deleterious
rs201263450	chr12	121274103	rs201263450	G/A	ENST00000392474	CAMKK2	142	R	W	0	Deleterious
rs201263450	chr12	121274103	rs201263450	G/A	ENST00000402834	CAMKK2	142	R	W	0	Deleterious
rs201263450	chr12	121274103	rs201263450	G/A	ENST00000404169	CAMKK2	142	R	W	0	Deleterious
rs201263450	chr12	121274103	rs201263450	G/A	ENST00000412367	CAMKK2	142	R	W	0	Deleterious
rs201263450	chr12	121274103	rs201263450	G/A	ENST00000446440	CAMKK2	142	R	W	0	Deleterious
rs201263450	chr12	121274103	rs201263450	G/A	ENST00000538733	CAMKK2	142	R	W	0	Deleterious
rs770406690	chr12	121274105	rs770406690	G/A	ENST00000324774	CAMKK2	141	P	L	0.04	Deleterious
rs770406690	chr12	121274105	rs770406690	G/A	ENST00000347034	CAMKK2	141	P	L	0.04	Deleterious
rs770406690	chr12	121274105	rs770406690	G/A	ENST00000402834	CAMKK2	141	P	L	0.04	Deleterious
rs770406690	chr12	121274105	rs770406690	G/A	ENST00000404169	CAMKK2	141	P	L	0.04	Deleterious
rs1203974346	chr12	121274111	rs1203974346	C/T	ENST00000538733	CAMKK2	139	R	Q	0	Deleterious
rs1203974346	chr12	121274111	rs1203974346	C/T	ENST00000324774	CAMKK2	139	R	Q	0	Deleterious
rs1203974346	chr12	121274111	rs1203974346	C/T	ENST00000337174	CAMKK2	139	R	Q	0	Deleterious
rs1203974346	chr12	121274111	rs1203974346	C/T	ENST00000347034	CAMKK2	139	R	Q	0	Deleterious
rs1203974346	chr12	121274111	rs1203974346	C/T	ENST00000392473	CAMKK2	139	R	Q	0	Deleterious
rs1203974346	chr12	121274111	rs1203974346	C/T	ENST00000392474	CAMKK2	139	R	Q	0	Deleterious
rs1203974346	chr12	121274111	rs1203974346	C/T	ENST00000402834	CAMKK2	139	R	Q	0	Deleterious
rs1203974346	chr12	121274111	rs1203974346	C/T	ENST00000404169	CAMKK2	139	R	Q	0	Deleterious
rs1203974346	chr12	121274111	rs1203974346	C/T	ENST00000412367	CAMKK2	139	R	Q	0	Deleterious
rs1203974346	chr12	121274111	rs1203974346	C/T	ENST00000446440	CAMKK2	139	R	Q	0	Deleterious
rs202048546	chr12	121274112	rs202048546	G/A	ENST00000324774	CAMKK2	139	R	W	0	Deleterious
rs202048546	chr12	121274112	rs202048546	G/A	ENST00000337174	CAMKK2	139	R	W	0	Deleterious
rs202048546	chr12	121274112	rs202048546	G/A	ENST00000347034	CAMKK2	139	R	W	0	Deleterious
rs202048546	chr12	121274112	rs202048546	G/A	ENST00000392473	CAMKK2	139	R	W	0	Deleterious
rs202048546	chr12	121274112	rs202048546	G/A	ENST00000392474	CAMKK2	139	R	W	0	Deleterious
rs202048546	chr12	121274112	rs202048546	G/A	ENST00000402834	CAMKK2	139	R	W	0	Deleterious
rs202048546	chr12	121274112	rs202048546	G/A	ENST00000404169	CAMKK2	139	R	W	0	Deleterious
rs202048546	chr12	121274112	rs202048546	G/A	ENST00000412367	CAMKK2	139	R	W	0	Deleterious
rs202048546	chr12	121274112	rs202048546	G/A	ENST00000446440	CAMKK2	139	R	W	0	Deleterious
rs202048546	chr12	121274112	rs202048546	G/A	ENST00000538733	CAMKK2	139	R	W	0	Deleterious
rs199839786	chr12	121274115	rs199839786	G/A	ENST00000324774	CAMKK2	138	P	S	0.01	Deleterious
rs199839786	chr12	121274115	rs199839786	G/A	ENST00000337174	CAMKK2	138	P	S	0.01	Deleterious
rs199839786	chr12	121274115	rs199839786	G/A	ENST00000347034	CAMKK2	138	P	S	0.01	Deleterious
rs199839786	chr12	121274115	rs199839786	G/A	ENST00000392473	CAMKK2	138	P	S	0.01	Deleterious
rs199839786	chr12	121274115	rs199839786	G/A	ENST00000392474	CAMKK2	138	P	S	0.01	Deleterious
rs199839786	chr12	121274115	rs199839786	G/A	ENST00000402834	CAMKK2	138	P	S	0.01	Deleterious
rs199839786	chr12	121274115	rs199839786	G/A	ENST00000404169	CAMKK2	138	P	S	0.01	Deleterious
rs199839786	chr12	121274115	rs199839786	G/A	ENST00000412367	CAMKK2	138	P	S	0.01	Deleterious
rs199839786	chr12	121274115	rs199839786	G/A	ENST00000446440	CAMKK2	138	P	S	0.01	Deleterious
rs199839786	chr12	121274115	rs199839786	G/A	ENST00000538733	CAMKK2	138	P	S	0.01	Deleterious
rs201145728	chr12	121274117	rs201145728	G/A	ENST00000446440	CAMKK2	137	S	L	0	Deleterious
rs201145728	chr12	121274117	rs201145728	G/A	ENST00000538733	CAMKK2	137	S	L	0	Deleterious
rs201145728	chr12	121274117	rs201145728	G/A	ENST00000324774	CAMKK2	137	S	L	0	Deleterious
rs201145728	chr12	121274117	rs201145728	G/A	ENST00000337174	CAMKK2	137	S	L	0	Deleterious
rs201145728	chr12	121274117	rs201145728	G/A	ENST00000347034	CAMKK2	137	S	L	0	Deleterious
rs201145728	chr12	121274117	rs201145728	G/A	ENST00000392473	CAMKK2	137	S	L	0	Deleterious
rs201145728	chr12	121274117	rs201145728	G/A	ENST00000392474	CAMKK2	137	S	L	0	Deleterious
rs201145728	chr12	121274117	rs201145728	G/A	ENST00000402834	CAMKK2	137	S	L	0	Deleterious
rs201145728	chr12	121274117	rs201145728	G/A	ENST00000404169	CAMKK2	137	S	L	0	Deleterious
rs201145728	chr12	121274117	rs201145728	G/A	ENST00000412367	CAMKK2	137	S	L	0	Deleterious
rs1003140498	chr12	121274118	rs1003140498	A/G	ENST00000337174	CAMKK2	137	S	P	0.01	Deleterious
rs1003140498	chr12	121274118	rs1003140498	A/G	ENST00000347034	CAMKK2	137	S	P	0.01	Deleterious
rs1003140498	chr12	121274118	rs1003140498	A/G	ENST00000392473	CAMKK2	137	S	P	0.01	Deleterious
rs1003140498	chr12	121274118	rs1003140498	A/G	ENST00000392474	CAMKK2	137	S	P	0.01	Deleterious
rs1003140498	chr12	121274118	rs1003140498	A/G	ENST00000402834	CAMKK2	137	S	P	0.01	Deleterious
rs1003140498	chr12	121274118	rs1003140498	A/G	ENST00000404169	CAMKK2	137	S	P	0.01	Deleterious
rs1003140498	chr12	121274118	rs1003140498	A/G	ENST00000412367	CAMKK2	137	S	P	0.01	Deleterious
rs1003140498	chr12	121274118	rs1003140498	A/G	ENST00000446440	CAMKK2	137	S	P	0.01	Deleterious
rs1003140498	chr12	121274118	rs1003140498	A/G	ENST00000538733	CAMKK2	137	S	P	0.01	Deleterious
rs1003140498	chr12	121274118	rs1003140498	A/G	ENST00000324774	CAMKK2	137	S	P	0.01	Deleterious
rs1430275816	chr12	121274124	rs1430275816	G/T	ENST00000392473	CAMKK2	135	Q	K	0.05	Deleterious
rs1430275816	chr12	121274124	rs1430275816	G/T	ENST00000538733	CAMKK2	135	Q	K	0.04	Deleterious
rs765441955	chr12	121274126	rs765441955	G/A	ENST00000324774	CAMKK2	134	P	L	0.02	Deleterious
rs765441955	chr12	121274126	rs765441955	G/A	ENST00000337174	CAMKK2	134	P	L	0.02	Deleterious
rs765441955	chr12	121274126	rs765441955	G/A	ENST00000347034	CAMKK2	134	P	L	0.01	Deleterious
rs765441955	chr12	121274126	rs765441955	G/A	ENST00000392473	CAMKK2	134	P	L	0.02	Deleterious
rs765441955	chr12	121274126	rs765441955	G/A	ENST00000392474	CAMKK2	134	P	L	0.01	Deleterious
rs765441955	chr12	121274126	rs765441955	G/A	ENST00000402834	CAMKK2	134	P	L	0.02	Deleterious
rs765441955	chr12	121274126	rs765441955	G/A	ENST00000404169	CAMKK2	134	P	L	0.02	Deleterious
rs765441955	chr12	121274126	rs765441955	G/A	ENST00000412367	CAMKK2	134	P	L	0.02	Deleterious
rs765441955	chr12	121274126	rs765441955	G/A	ENST00000446440	CAMKK2	134	P	L	0.01	Deleterious
rs765441955	chr12	121274126	rs765441955	G/A	ENST00000538733	CAMKK2	134	P	L	0.02	Deleterious
rs1459116696	chr12	121274138	rs1459116696	G/A	ENST00000324774	CAMKK2	130	P	L	0	Deleterious
rs1459116696	chr12	121274138	rs1459116696	G/T	ENST00000324774	CAMKK2	130	P	H	0.02	Deleterious
rs1459116696	chr12	121274138	rs1459116696	G/A	ENST00000337174	CAMKK2	130	P	L	0	Deleterious
rs1459116696	chr12	121274138	rs1459116696	G/A	ENST00000347034	CAMKK2	130	P	L	0	Deleterious
rs1459116696	chr12	121274138	rs1459116696	G/T	ENST00000347034	CAMKK2	130	P	H	0.03	Deleterious
rs1459116696	chr12	121274138	rs1459116696	G/A	ENST00000392473	CAMKK2	130	P	L	0	Deleterious
rs1459116696	chr12	121274138	rs1459116696	G/T	ENST00000392473	CAMKK2	130	P	H	0.04	Deleterious
rs1459116696	chr12	121274138	rs1459116696	G/A	ENST00000392474	CAMKK2	130	P	L	0	Deleterious
rs1459116696	chr12	121274138	rs1459116696	G/T	ENST00000392474	CAMKK2	130	P	H	0.04	Deleterious
rs1459116696	chr12	121274138	rs1459116696	G/A	ENST00000402834	CAMKK2	130	P	L	0	Deleterious
rs1459116696	chr12	121274138	rs1459116696	G/T	ENST00000402834	CAMKK2	130	P	H	0.02	Deleterious
rs1459116696	chr12	121274138	rs1459116696	G/A	ENST00000404169	CAMKK2	130	P	L	0	Deleterious
rs1459116696	chr12	121274138	rs1459116696	G/T	ENST00000404169	CAMKK2	130	P	H	0.02	Deleterious
rs1459116696	chr12	121274138	rs1459116696	G/A	ENST00000412367	CAMKK2	130	P	L	0	Deleterious
rs1459116696	chr12	121274138	rs1459116696	G/A	ENST00000446440	CAMKK2	130	P	L	0	Deleterious
rs1459116696	chr12	121274138	rs1459116696	G/A	ENST00000538733	CAMKK2	130	P	L	0	Deleterious
rs1364485817	chr12	121274139	rs1364485817	G/A	ENST00000324774	CAMKK2	130	P	S	0.02	Deleterious
rs1364485817	chr12	121274139	rs1364485817	G/A	ENST00000337174	CAMKK2	130	P	S	0.03	Deleterious
rs1364485817	chr12	121274139	rs1364485817	G/A	ENST00000347034	CAMKK2	130	P	S	0.02	Deleterious
rs1364485817	chr12	121274139	rs1364485817	G/A	ENST00000392473	CAMKK2	130	P	S	0.03	Deleterious
rs1364485817	chr12	121274139	rs1364485817	G/A	ENST00000392474	CAMKK2	130	P	S	0.02	Deleterious
rs1364485817	chr12	121274139	rs1364485817	G/A	ENST00000402834	CAMKK2	130	P	S	0.02	Deleterious
rs1364485817	chr12	121274139	rs1364485817	G/A	ENST00000404169	CAMKK2	130	P	S	0.02	Deleterious
rs1364485817	chr12	121274139	rs1364485817	G/A	ENST00000412367	CAMKK2	130	P	S	0.03	Deleterious
rs1364485817	chr12	121274139	rs1364485817	G/A	ENST00000446440	CAMKK2	130	P	S	0.04	Deleterious
rs1364485817	chr12	121274139	rs1364485817	G/A	ENST00000538733	CAMKK2	130	P	S	0.05	Deleterious
rs1385659023	chr12	121274141	rs1385659023	G/A	ENST00000324774	CAMKK2	129	S	L	0.01	Deleterious
rs1385659023	chr12	121274141	rs1385659023	G/A	ENST00000337174	CAMKK2	129	S	L	0.02	Deleterious
rs1385659023	chr12	121274141	rs1385659023	G/A	ENST00000347034	CAMKK2	129	S	L	0.01	Deleterious
rs1385659023	chr12	121274141	rs1385659023	G/A	ENST00000392473	CAMKK2	129	S	L	0.02	Deleterious
rs1385659023	chr12	121274141	rs1385659023	G/A	ENST00000392474	CAMKK2	129	S	L	0.02	Deleterious
rs1385659023	chr12	121274141	rs1385659023	G/A	ENST00000402834	CAMKK2	129	S	L	0.01	Deleterious
rs1385659023	chr12	121274141	rs1385659023	G/A	ENST00000404169	CAMKK2	129	S	L	0.01	Deleterious
rs1385659023	chr12	121274141	rs1385659023	G/A	ENST00000412367	CAMKK2	129	S	L	0.02	Deleterious
rs1385659023	chr12	121274141	rs1385659023	G/A	ENST00000446440	CAMKK2	129	S	L	0.02	Deleterious
rs1385659023	chr12	121274141	rs1385659023	G/A	ENST00000538733	CAMKK2	129	S	L	0.03	Deleterious
rs1264419857	chr12	121274153	rs1264419857	G/T	ENST00000543477	CAMKK2	125	S	Y	0	Deleterious
rs199839826	chr12	121274156	rs199839826	G/A	ENST00000324774	CAMKK2	124	P	L	0	Deleterious
rs199839826	chr12	121274156	rs199839826	G/A	ENST00000337174	CAMKK2	124	P	L	0	Deleterious
rs199839826	chr12	121274156	rs199839826	G/A	ENST00000347034	CAMKK2	124	P	L	0	Deleterious
rs199839826	chr12	121274156	rs199839826	G/A	ENST00000392473	CAMKK2	124	P	L	0	Deleterious
rs199839826	chr12	121274156	rs199839826	G/A	ENST00000392474	CAMKK2	124	P	L	0	Deleterious
rs199839826	chr12	121274156	rs199839826	G/A	ENST00000402834	CAMKK2	124	P	L	0	Deleterious
rs199839826	chr12	121274156	rs199839826	G/A	ENST00000404169	CAMKK2	124	P	L	0	Deleterious
rs199839826	chr12	121274156	rs199839826	G/A	ENST00000412367	CAMKK2	124	P	L	0	Deleterious
rs199839826	chr12	121274156	rs199839826	G/A	ENST00000446440	CAMKK2	124	P	L	0	Deleterious
rs199839826	chr12	121274156	rs199839826	G/A	ENST00000538733	CAMKK2	124	P	L	0	Deleterious
rs199839826	chr12	121274156	rs199839826	G/A	ENST00000543477	CAMKK2	124	P	L	0	Deleterious
rs201478248	chr12	121274169	rs201478248	G/A	ENST00000324774	CAMKK2	120	R	C	0.01	Deleterious
rs201478248	chr12	121274169	rs201478248	G/A	ENST00000337174	CAMKK2	120	R	C	0.01	Deleterious
rs201478248	chr12	121274169	rs201478248	G/A	ENST00000347034	CAMKK2	120	R	C	0.01	Deleterious
rs201478248	chr12	121274169	rs201478248	G/A	ENST00000392473	CAMKK2	120	R	C	0.01	Deleterious
rs201478248	chr12	121274169	rs201478248	G/A	ENST00000392474	CAMKK2	120	R	C	0.01	Deleterious
rs201478248	chr12	121274169	rs201478248	G/A	ENST00000402834	CAMKK2	120	R	C	0.01	Deleterious
rs201478248	chr12	121274169	rs201478248	G/A	ENST00000404169	CAMKK2	120	R	C	0.01	Deleterious
rs201478248	chr12	121274169	rs201478248	G/A	ENST00000412367	CAMKK2	120	R	C	0.01	Deleterious
rs201478248	chr12	121274169	rs201478248	G/A	ENST00000446440	CAMKK2	120	R	C	0.01	Deleterious
rs201478248	chr12	121274169	rs201478248	G/A	ENST00000538733	CAMKK2	120	R	C	0.01	Deleterious
rs201478248	chr12	121274169	rs201478248	G/A	ENST00000543477	CAMKK2	120	R	C	0	Deleterious
rs202226737	chr12	121274172	rs202226737	C/T	ENST00000446440	CAMKK2	119	G	R	0.02	Deleterious
rs202226737	chr12	121274172	rs202226737	C/T	ENST00000538733	CAMKK2	119	G	R	0.02	Deleterious
rs202226737	chr12	121274172	rs202226737	C/T	ENST00000543477	CAMKK2	119	G	R	0	Deleterious
rs202226737	chr12	121274172	rs202226737	C/T	ENST00000324774	CAMKK2	119	G	R	0.01	Deleterious
rs202226737	chr12	121274172	rs202226737	C/T	ENST00000347034	CAMKK2	119	G	R	0.01	Deleterious
rs202226737	chr12	121274172	rs202226737	C/T	ENST00000392474	CAMKK2	119	G	R	0.01	Deleterious
rs202226737	chr12	121274172	rs202226737	C/T	ENST00000402834	CAMKK2	119	G	R	0.01	Deleterious
rs202226737	chr12	121274172	rs202226737	C/T	ENST00000404169	CAMKK2	119	G	R	0.01	Deleterious
rs115336463	chr12	121274173	rs115336463	G/T	ENST00000324774	CAMKK2	118	N	K	0.02	Deleterious
rs115336463	chr12	121274173	rs115336463	G/T	ENST00000347034	CAMKK2	118	N	K	0.01	Deleterious
rs115336463	chr12	121274173	rs115336463	G/T	ENST00000402834	CAMKK2	118	N	K	0.02	Deleterious
rs115336463	chr12	121274173	rs115336463	G/T	ENST00000404169	CAMKK2	118	N	K	0.02	Deleterious
rs115336463	chr12	121274173	rs115336463	G/T	ENST00000543477	CAMKK2	118	N	K	0	Deleterious
rs770170374	chr12	121274198	rs770170374	G/C	ENST00000543477	CAMKK2	110	A	G	0.05	Deleterious
rs763294715	chr12	121274208	rs763294715	C/A	ENST00000324774	CAMKK2	107	G	C	0.02	Deleterious
rs763294715	chr12	121274208	rs763294715	C/A	ENST00000337174	CAMKK2	107	G	C	0.02	Deleterious
rs763294715	chr12	121274208	rs763294715	C/A	ENST00000347034	CAMKK2	107	G	C	0.01	Deleterious
rs763294715	chr12	121274208	rs763294715	C/A	ENST00000392473	CAMKK2	107	G	C	0.03	Deleterious
rs763294715	chr12	121274208	rs763294715	C/A	ENST00000392474	CAMKK2	107	G	C	0.03	Deleterious
rs763294715	chr12	121274208	rs763294715	C/A	ENST00000402834	CAMKK2	107	G	C	0.02	Deleterious
rs763294715	chr12	121274208	rs763294715	C/A	ENST00000404169	CAMKK2	107	G	C	0.02	Deleterious
rs763294715	chr12	121274208	rs763294715	C/A	ENST00000412367	CAMKK2	107	G	C	0.02	Deleterious
rs763294715	chr12	121274208	rs763294715	C/A	ENST00000446440	CAMKK2	107	G	C	0.03	Deleterious
rs763294715	chr12	121274208	rs763294715	C/A	ENST00000538733	CAMKK2	107	G	C	0.03	Deleterious
rs763294715	chr12	121274208	rs763294715	C/A	ENST00000543477	CAMKK2	107	G	C	0.03	Deleterious
rs1307277623	chr12	121274216	rs1307277623	C/A	ENST00000324774	CAMKK2	104	R	L	0	Deleterious
rs1307277623	chr12	121274216	rs1307277623	C/T	ENST00000324774	CAMKK2	104	R	Q	0.04	Deleterious
rs1307277623	chr12	121274216	rs1307277623	C/A	ENST00000347034	CAMKK2	104	R	L	0	Deleterious
rs1307277623	chr12	121274216	rs1307277623	C/T	ENST00000347034	CAMKK2	104	R	Q	0.05	Deleterious
rs1307277623	chr12	121274216	rs1307277623	C/A	ENST00000392474	CAMKK2	104	R	L	0	Deleterious
rs1307277623	chr12	121274216	rs1307277623	C/T	ENST00000392474	CAMKK2	104	R	Q	0.04	Deleterious
rs1307277623	chr12	121274216	rs1307277623	C/A	ENST00000402834	CAMKK2	104	R	L	0	Deleterious
rs1307277623	chr12	121274216	rs1307277623	C/T	ENST00000402834	CAMKK2	104	R	Q	0.04	Deleterious
rs1307277623	chr12	121274216	rs1307277623	C/A	ENST00000404169	CAMKK2	104	R	L	0	Deleterious
rs1307277623	chr12	121274216	rs1307277623	C/T	ENST00000404169	CAMKK2	104	R	Q	0.04	Deleterious
rs1307277623	chr12	121274216	rs1307277623	C/A	ENST00000446440	CAMKK2	104	R	L	0	Deleterious
rs1307277623	chr12	121274216	rs1307277623	C/T	ENST00000446440	CAMKK2	104	R	Q	0.03	Deleterious
rs1307277623	chr12	121274216	rs1307277623	C/A	ENST00000538733	CAMKK2	104	R	L	0	Deleterious
rs1307277623	chr12	121274216	rs1307277623	C/T	ENST00000538733	CAMKK2	104	R	Q	0.03	Deleterious
rs1307277623	chr12	121274216	rs1307277623	C/A	ENST00000543477	CAMKK2	104	R	L	0.02	Deleterious
rs200809684	chr12	121274217	rs200809684	G/A	ENST00000324774	CAMKK2	104	R	W	0	Deleterious
rs200809684	chr12	121274217	rs200809684	G/A	ENST00000347034	CAMKK2	104	R	W	0	Deleterious
rs200809684	chr12	121274217	rs200809684	G/A	ENST00000392474	CAMKK2	104	R	W	0	Deleterious
rs200809684	chr12	121274217	rs200809684	G/A	ENST00000402834	CAMKK2	104	R	W	0	Deleterious
rs200809684	chr12	121274217	rs200809684	G/A	ENST00000404169	CAMKK2	104	R	W	0	Deleterious
rs200809684	chr12	121274217	rs200809684	G/A	ENST00000446440	CAMKK2	104	R	W	0	Deleterious
rs200809684	chr12	121274217	rs200809684	G/A	ENST00000538733	CAMKK2	104	R	W	0	Deleterious
rs200809684	chr12	121274217	rs200809684	G/A	ENST00000543477	CAMKK2	104	R	W	0	Deleterious
rs1229531741	chr12	121274225	rs1229531741	A/G	ENST00000392474	CAMKK2	101	L	P	0	Deleterious
rs1229531741	chr12	121274225	rs1229531741	A/G	ENST00000446440	CAMKK2	101	L	P	0	Deleterious
rs1229531741	chr12	121274225	rs1229531741	A/G	ENST00000538733	CAMKK2	101	L	P	0	Deleterious
rs1229531741	chr12	121274225	rs1229531741	A/G	ENST00000543477	CAMKK2	101	L	P	0	Deleterious
rs948517475	chr12	121274232	rs948517475	G/C	ENST00000538733	CAMKK2	99	L	V	0.04	Deleterious
rs948517475	chr12	121274232	rs948517475	G/C	ENST00000543477	CAMKK2	99	L	V	0.04	Deleterious
rs199530456	chr12	121274237	rs199530456	C/A	ENST00000543477	CAMKK2	97	R	L	0.01	Deleterious
rs199530456	chr12	121274237	rs199530456	C/T	ENST00000543477	CAMKK2	97	R	H	0	Deleterious
rs200801054	chr12	121274238	rs200801054	G/A	ENST00000543477	CAMKK2	97	R	C	0.04	Deleterious
rs745434921	chr12	121274255	rs745434921	C/T	ENST00000543477	CAMKK2	91	R	Q	0.03	Deleterious
rs200162363	chr12	121274256	rs200162363	G/A	ENST00000543477	CAMKK2	91	R	W	0	Deleterious
rs374616967	chr12	121274313	rs374616967	G/A	ENST00000543477	CAMKK2	72	R	W	0.01	Deleterious
rs201146989	chr12	121274319	rs201146989	G/A	ENST00000543477	CAMKK2	70	R	W	0.02	Deleterious
rs771403751	chr12	121274334	rs771403751	C/G	ENST00000543477	CAMKK2	65	D	H	0.03	Deleterious
rs202061927	chr12	121274345	rs202061927	C/A	ENST00000543477	CAMKK2	61	G	V	0.04	Deleterious
rs1462791558	chr12	121274352	rs1462791558	C/T	ENST00000543477	CAMKK2	59	E	K	0.01	Deleterious
rs775654283	chr12	121274355	rs775654283	A/G	ENST00000543477	CAMKK2	58	C	R	0.03	Deleterious
rs201430481	chr12	121274358	rs201430481	C/T	ENST00000543477	CAMKK2	57	E	K	0.01	Deleterious
rs776517605	chr12	121274363	rs776517605	A/G	ENST00000543477	CAMKK2	55	V	A	0	Deleterious
rs761645109	chr12	121274369	rs761645109	A/G	ENST00000543477	CAMKK2	53	I	T	0	Deleterious
rs771744764	chr12	121274375	rs771744764	G/A	ENST00000543477	CAMKK2	51	S	F	0	Deleterious
rs199792967	chr12	121274382	rs199792967	T/C	ENST00000543477	CAMKK2	49	M	V	0	Deleterious
rs765037782	chr12	121274384	rs765037782	C/G	ENST00000543477	CAMKK2	48	G	A	0.01	Deleterious
rs146298458	chr12	121274396	rs146298458	C/T	ENST00000543477	CAMKK2	44	S	N	0	Deleterious
rs1325611722	chr12	121274405	rs1325611722	G/A	ENST00000543477	CAMKK2	41	S	L	0.01	Deleterious
rs765887717	chr12	121274411	rs765887717	C/T	ENST00000543477	CAMKK2	39	G	D	0.03	Deleterious
rs140975842	chr12	121274415	rs140975842	G/A	ENST00000543477	CAMKK2	38	R	W	0.01	Deleterious
rs1360059984	chr12	121274424	rs1360059984	C/T	ENST00000543477	CAMKK2	35	E	K	0.01	Deleterious
rs560937960	chr12	121274426	rs560937960	C/T	ENST00000543477	CAMKK2	34	C	Y	0	Deleterious
rs757803183	chr12	121274427	rs757803183	A/G	ENST00000543477	CAMKK2	34	C	R	0.01	Deleterious
rs1279204211	chr12	121274475	rs1279204211	C/G	ENST00000543477	CAMKK2	18	D	H	0.01	Deleterious
rs747697513	chr12	121274477	rs747697513	T/G	ENST00000543477	CAMKK2	17	Q	P	0.02	Deleterious
rs747254221	chr12	121274490	rs747254221	G/A	ENST00000543477	CAMKK2	13	R	W	0.01	Deleterious
rs747254221	chr12	121274490	rs747254221	G/C	ENST00000543477	CAMKK2	13	R	G	0.03	Deleterious
rs28360477	chr12	121274498	rs28360477	C/T	ENST00000543477	CAMKK2	10	S	N	0.03	Deleterious
rs536363342	chr12	121274502	rs536363342	G/A	ENST00000543477	CAMKK2	9	P	S	0.02	Deleterious
rs1303678199	chr12	121274517	rs1303678199	A/G	ENST00000543477	CAMKK2	4	C	R	0	Deleterious
rs1336606578	chr12	121274524	rs1336606578	C/A	ENST00000543477	CAMKK2	1	M	I	0	Deleterious
rs190149778	chr12	121274525	rs190149778	A/G	ENST00000543477	CAMKK2	1	M	T	0	Deleterious
rs757417301	chr12	121240834	rs757417301	T/C	ENST00000337174	CAMKK2	530	D	G	0.01	Deleterious
rs757417301	chr12	121240834	rs757417301	T/C	ENST00000412367	CAMKK2	530	D	G	0.01	Deleterious
rs867021883	chr12	121244601	rs867021883	C/A	ENST00000324774	CAMKK2	523	R	M	0.02	Deleterious
rs867021883	chr12	121244601	rs867021883	C/A	ENST00000402834	CAMKK2	523	R	M	0.02	Deleterious
rs867021883	chr12	121244601	rs867021883	C/A	ENST00000404169	CAMKK2	523	R	M	0.02	Deleterious
rs544274688	chr12	121245144	rs544274688	G/C	ENST00000337174	CAMKK2	517	L	V	0.03	Deleterious
rs544274688	chr12	121245144	rs544274688	G/C	ENST00000412367	CAMKK2	517	L	V	0.03	Deleterious
rs544274688	chr12	121245144	rs544274688	G/C	ENST00000538733	CAMKK2	474	L	V	0.04	Deleterious
rs757917913	chr12	121245158	rs757917913	G/A	ENST00000324774	CAMKK2	512	A	V	0.05	Deleterious
rs757917913	chr12	121245158	rs757917913	G/A	ENST00000337174	CAMKK2	512	A	V	0.03	Deleterious
rs757917913	chr12	121245158	rs757917913	G/A	ENST00000347034	CAMKK2	469	A	V	0.05	Deleterious
rs757917913	chr12	121245158	rs757917913	G/A	ENST00000392473	CAMKK2	512	A	V	0.03	Deleterious
rs757917913	chr12	121245158	rs757917913	G/A	ENST00000392474	CAMKK2	512	A	V	0.04	Deleterious
rs757917913	chr12	121245158	rs757917913	G/A	ENST00000402834	CAMKK2	512	A	V	0.05	Deleterious
rs757917913	chr12	121245158	rs757917913	G/A	ENST00000404169	CAMKK2	512	A	V	0.05	Deleterious
rs757917913	chr12	121245158	rs757917913	G/A	ENST00000412367	CAMKK2	512	A	V	0.03	Deleterious
rs757917913	chr12	121245158	rs757917913	G/A	ENST00000446440	CAMKK2	469	A	V	0.04	Deleterious
rs757917913	chr12	121245158	rs757917913	G/A	ENST00000538733	CAMKK2	469	A	V	0.03	Deleterious
rs757917913	chr12	121245158	rs757917913	G/A	ENST00000545538	CAMKK2	299	A	V	0.04	Deleterious
rs1475813808	chr12	121245164	rs1475813808	A/G	ENST00000324774	CAMKK2	510	L	P	0.04	Deleterious
rs1475813808	chr12	121245164	rs1475813808	A/G	ENST00000337174	CAMKK2	510	L	P	0.05	Deleterious
rs1475813808	chr12	121245164	rs1475813808	A/G	ENST00000347034	CAMKK2	467	L	P	0.04	Deleterious
rs1475813808	chr12	121245164	rs1475813808	A/G	ENST00000392473	CAMKK2	510	L	P	0.04	Deleterious
rs1475813808	chr12	121245164	rs1475813808	A/G	ENST00000392474	CAMKK2	510	L	P	0.04	Deleterious
rs1475813808	chr12	121245164	rs1475813808	A/G	ENST00000402834	CAMKK2	510	L	P	0.04	Deleterious
rs1475813808	chr12	121245164	rs1475813808	A/G	ENST00000404169	CAMKK2	510	L	P	0.04	Deleterious
rs1475813808	chr12	121245164	rs1475813808	A/G	ENST00000412367	CAMKK2	510	L	P	0.05	Deleterious
rs1475813808	chr12	121245164	rs1475813808	A/G	ENST00000446440	CAMKK2	467	L	P	0.02	Deleterious
rs1475813808	chr12	121245164	rs1475813808	A/G	ENST00000538733	CAMKK2	467	L	P	0.03	Deleterious
rs568977744	chr12	121245170	rs568977744	C/T	ENST00000324774	CAMKK2	508	R	H	0.01	Deleterious
rs568977744	chr12	121245170	rs568977744	C/T	ENST00000337174	CAMKK2	508	R	H	0	Deleterious
rs568977744	chr12	121245170	rs568977744	C/T	ENST00000347034	CAMKK2	465	R	H	0.02	Deleterious
rs568977744	chr12	121245170	rs568977744	C/T	ENST00000392473	CAMKK2	508	R	H	0.02	Deleterious
rs568977744	chr12	121245170	rs568977744	C/T	ENST00000392474	CAMKK2	508	R	H	0.02	Deleterious
rs568977744	chr12	121245170	rs568977744	C/T	ENST00000402834	CAMKK2	508	R	H	0.01	Deleterious
rs568977744	chr12	121245170	rs568977744	C/T	ENST00000404169	CAMKK2	508	R	H	0.01	Deleterious
rs568977744	chr12	121245170	rs568977744	C/T	ENST00000412367	CAMKK2	508	R	H	0	Deleterious
rs568977744	chr12	121245170	rs568977744	C/T	ENST00000446440	CAMKK2	465	R	H	0	Deleterious
rs568977744	chr12	121245170	rs568977744	C/T	ENST00000538733	CAMKK2	465	R	H	0	Deleterious
rs568977744	chr12	121245170	rs568977744	C/T	ENST00000545538	CAMKK2	295	R	H	0.02	Deleterious
rs201470961	chr12	121245171	rs201470961	G/A	ENST00000324774	CAMKK2	508	R	C	0	Deleterious
rs201470961	chr12	121245171	rs201470961	G/A	ENST00000337174	CAMKK2	508	R	C	0	Deleterious
rs201470961	chr12	121245171	rs201470961	G/A	ENST00000347034	CAMKK2	465	R	C	0	Deleterious
rs201470961	chr12	121245171	rs201470961	G/A	ENST00000392473	CAMKK2	508	R	C	0	Deleterious
rs201470961	chr12	121245171	rs201470961	G/A	ENST00000392474	CAMKK2	508	R	C	0	Deleterious
rs201470961	chr12	121245171	rs201470961	G/A	ENST00000402834	CAMKK2	508	R	C	0	Deleterious
rs201470961	chr12	121245171	rs201470961	G/A	ENST00000404169	CAMKK2	508	R	C	0	Deleterious
rs201470961	chr12	121245171	rs201470961	G/A	ENST00000412367	CAMKK2	508	R	C	0	Deleterious
rs201470961	chr12	121245171	rs201470961	G/A	ENST00000446440	CAMKK2	465	R	C	0	Deleterious
rs201470961	chr12	121245171	rs201470961	G/A	ENST00000538733	CAMKK2	465	R	C	0	Deleterious
rs201470961	chr12	121245171	rs201470961	G/A	ENST00000545538	CAMKK2	295	R	C	0	Deleterious
rs1377699388	chr12	121245174	rs1377699388	C/G	ENST00000347034	CAMKK2	464	E	Q	0.04	Deleterious
rs756471943	chr12	121245176	rs756471943	T/A	ENST00000324774	CAMKK2	506	E	V	0	Deleterious
rs756471943	chr12	121245176	rs756471943	T/A	ENST00000337174	CAMKK2	506	E	V	0.01	Deleterious
rs756471943	chr12	121245176	rs756471943	T/A	ENST00000347034	CAMKK2	463	E	V	0	Deleterious
rs756471943	chr12	121245176	rs756471943	T/A	ENST00000392473	CAMKK2	506	E	V	0.01	Deleterious
rs756471943	chr12	121245176	rs756471943	T/A	ENST00000392474	CAMKK2	506	E	V	0.01	Deleterious
rs756471943	chr12	121245176	rs756471943	T/A	ENST00000402834	CAMKK2	506	E	V	0	Deleterious
rs756471943	chr12	121245176	rs756471943	T/A	ENST00000404169	CAMKK2	506	E	V	0	Deleterious
rs756471943	chr12	121245176	rs756471943	T/A	ENST00000412367	CAMKK2	506	E	V	0.01	Deleterious
rs756471943	chr12	121245176	rs756471943	T/A	ENST00000446440	CAMKK2	463	E	V	0	Deleterious
rs756471943	chr12	121245176	rs756471943	T/A	ENST00000538733	CAMKK2	463	E	V	0.01	Deleterious
rs756471943	chr12	121245176	rs756471943	T/A	ENST00000545538	CAMKK2	293	E	V	0.01	Deleterious
rs1327544155	chr12	121245177	rs1327544155	C/T	ENST00000324774	CAMKK2	506	E	K	0.05	Deleterious
rs1327544155	chr12	121245177	rs1327544155	C/T	ENST00000347034	CAMKK2	463	E	K	0.04	Deleterious
rs1327544155	chr12	121245177	rs1327544155	C/T	ENST00000392474	CAMKK2	506	E	K	0.05	Deleterious
rs1327544155	chr12	121245177	rs1327544155	C/T	ENST00000402834	CAMKK2	506	E	K	0.05	Deleterious
rs1327544155	chr12	121245177	rs1327544155	C/T	ENST00000404169	CAMKK2	506	E	K	0.05	Deleterious
rs1327544155	chr12	121245177	rs1327544155	C/T	ENST00000446440	CAMKK2	463	E	K	0.05	Deleterious
rs778228293	chr12	121245179	rs778228293	C/T	ENST00000324774	CAMKK2	505	R	Q	0.05	Deleterious
rs778228293	chr12	121245179	rs778228293	C/T	ENST00000392473	CAMKK2	505	R	Q	0.05	Deleterious
rs778228293	chr12	121245179	rs778228293	C/T	ENST00000392474	CAMKK2	505	R	Q	0.04	Deleterious
rs778228293	chr12	121245179	rs778228293	C/T	ENST00000402834	CAMKK2	505	R	Q	0.05	Deleterious
rs778228293	chr12	121245179	rs778228293	C/T	ENST00000404169	CAMKK2	505	R	Q	0.05	Deleterious
rs778228293	chr12	121245179	rs778228293	C/T	ENST00000446440	CAMKK2	462	R	Q	0.05	Deleterious
rs778228293	chr12	121245179	rs778228293	C/T	ENST00000538733	CAMKK2	462	R	Q	0.05	Deleterious
rs778228293	chr12	121245179	rs778228293	C/T	ENST00000545538	CAMKK2	292	R	Q	0.03	Deleterious
rs199796954	chr12	121245180	rs199796954	G/A	ENST00000324774	CAMKK2	505	R	W	0	Deleterious
rs199796954	chr12	121245180	rs199796954	G/A	ENST00000337174	CAMKK2	505	R	W	0	Deleterious
rs199796954	chr12	121245180	rs199796954	G/A	ENST00000347034	CAMKK2	462	R	W	0	Deleterious
rs199796954	chr12	121245180	rs199796954	G/A	ENST00000392473	CAMKK2	505	R	W	0	Deleterious
rs199796954	chr12	121245180	rs199796954	G/A	ENST00000392474	CAMKK2	505	R	W	0	Deleterious
rs199796954	chr12	121245180	rs199796954	G/A	ENST00000402834	CAMKK2	505	R	W	0	Deleterious
rs199796954	chr12	121245180	rs199796954	G/A	ENST00000404169	CAMKK2	505	R	W	0	Deleterious
rs199796954	chr12	121245180	rs199796954	G/A	ENST00000412367	CAMKK2	505	R	W	0	Deleterious
rs199796954	chr12	121245180	rs199796954	G/A	ENST00000446440	CAMKK2	462	R	W	0	Deleterious
rs199796954	chr12	121245180	rs199796954	G/A	ENST00000538733	CAMKK2	462	R	W	0	Deleterious
rs199796954	chr12	121245180	rs199796954	G/A	ENST00000545538	CAMKK2	292	R	W	0	Deleterious
rs371330172	chr12	121245182	rs371330172	C/T	ENST00000324774	CAMKK2	504	R	Q	0.04	Deleterious
rs371330172	chr12	121245182	rs371330172	C/T	ENST00000347034	CAMKK2	461	R	Q	0.02	Deleterious
rs371330172	chr12	121245182	rs371330172	C/T	ENST00000402834	CAMKK2	504	R	Q	0.04	Deleterious
rs371330172	chr12	121245182	rs371330172	C/T	ENST00000404169	CAMKK2	504	R	Q	0.04	Deleterious
rs371330172	chr12	121245182	rs371330172	C/T	ENST00000446440	CAMKK2	461	R	Q	0.03	Deleterious
rs371330172	chr12	121245182	rs371330172	C/T	ENST00000538733	CAMKK2	461	R	Q	0.02	Deleterious
rs536416352	chr12	121245183	rs536416352	G/A	ENST00000324774	CAMKK2	504	R	W	0	Deleterious
rs536416352	chr12	121245183	rs536416352	G/A	ENST00000337174	CAMKK2	504	R	W	0	Deleterious
rs536416352	chr12	121245183	rs536416352	G/A	ENST00000347034	CAMKK2	461	R	W	0	Deleterious
rs536416352	chr12	121245183	rs536416352	G/A	ENST00000392473	CAMKK2	504	R	W	0	Deleterious
rs536416352	chr12	121245183	rs536416352	G/A	ENST00000392474	CAMKK2	504	R	W	0	Deleterious
rs536416352	chr12	121245183	rs536416352	G/A	ENST00000402834	CAMKK2	504	R	W	0	Deleterious
rs536416352	chr12	121245183	rs536416352	G/A	ENST00000404169	CAMKK2	504	R	W	0	Deleterious
rs536416352	chr12	121245183	rs536416352	G/A	ENST00000412367	CAMKK2	504	R	W	0	Deleterious
rs536416352	chr12	121245183	rs536416352	G/A	ENST00000446440	CAMKK2	461	R	W	0	Deleterious
rs536416352	chr12	121245183	rs536416352	G/A	ENST00000538733	CAMKK2	461	R	W	0	Deleterious
rs536416352	chr12	121245183	rs536416352	G/A	ENST00000545538	CAMKK2	291	R	W	0	Deleterious
rs56277702	chr12	121245184	rs56277702	G/C	ENST00000324774	CAMKK2	503	S	R	0.03	Deleterious
rs56277702	chr12	121245184	rs56277702	G/C	ENST00000347034	CAMKK2	460	S	R	0.01	Deleterious
rs56277702	chr12	121245184	rs56277702	G/C	ENST00000392473	CAMKK2	503	S	R	0.04	Deleterious
rs56277702	chr12	121245184	rs56277702	G/C	ENST00000392474	CAMKK2	503	S	R	0.03	Deleterious
rs56277702	chr12	121245184	rs56277702	G/C	ENST00000402834	CAMKK2	503	S	R	0.03	Deleterious
rs56277702	chr12	121245184	rs56277702	G/C	ENST00000404169	CAMKK2	503	S	R	0.03	Deleterious
rs56277702	chr12	121245184	rs56277702	G/C	ENST00000446440	CAMKK2	460	S	R	0.02	Deleterious
rs56277702	chr12	121245184	rs56277702	G/C	ENST00000538733	CAMKK2	460	S	R	0.04	Deleterious
rs114204054	chr12	121245193	rs114204054	G/T	ENST00000337174	CAMKK2	500	F	L	0.04	Deleterious
rs114204054	chr12	121245193	rs114204054	G/T	ENST00000347034	CAMKK2	457	F	L	0.03	Deleterious
rs114204054	chr12	121245193	rs114204054	G/T	ENST00000392473	CAMKK2	500	F	L	0.04	Deleterious
rs114204054	chr12	121245193	rs114204054	G/T	ENST00000392474	CAMKK2	500	F	L	0.04	Deleterious
rs114204054	chr12	121245193	rs114204054	G/T	ENST00000412367	CAMKK2	500	F	L	0.04	Deleterious
rs114204054	chr12	121245193	rs114204054	G/T	ENST00000446440	CAMKK2	457	F	L	0.01	Deleterious
rs114204054	chr12	121245193	rs114204054	G/T	ENST00000538733	CAMKK2	457	F	L	0.01	Deleterious
rs1447513942	chr12	121245198	rs1447513942	G/A	ENST00000324774	CAMKK2	499	P	S	0.05	Deleterious
rs1447513942	chr12	121245198	rs1447513942	G/A	ENST00000337174	CAMKK2	499	P	S	0	Deleterious
rs1447513942	chr12	121245198	rs1447513942	G/A	ENST00000347034	CAMKK2	456	P	S	0	Deleterious
rs1447513942	chr12	121245198	rs1447513942	G/A	ENST00000392473	CAMKK2	499	P	S	0.01	Deleterious
rs1447513942	chr12	121245198	rs1447513942	G/A	ENST00000392474	CAMKK2	499	P	S	0	Deleterious
rs1447513942	chr12	121245198	rs1447513942	G/A	ENST00000402834	CAMKK2	499	P	S	0.05	Deleterious
rs1447513942	chr12	121245198	rs1447513942	G/A	ENST00000404169	CAMKK2	499	P	S	0.05	Deleterious
rs1447513942	chr12	121245198	rs1447513942	G/A	ENST00000412367	CAMKK2	499	P	S	0	Deleterious
rs1447513942	chr12	121245198	rs1447513942	G/A	ENST00000446440	CAMKK2	456	P	S	0	Deleterious
rs1447513942	chr12	121245198	rs1447513942	G/A	ENST00000538733	CAMKK2	456	P	S	0	Deleterious
rs1251240622	chr12	121245203	rs1251240622	C/T	ENST00000324774	CAMKK2	497	G	E	0.01	Deleterious
rs1251240622	chr12	121245203	rs1251240622	C/T	ENST00000337174	CAMKK2	497	G	E	0.01	Deleterious
rs1251240622	chr12	121245203	rs1251240622	C/T	ENST00000347034	CAMKK2	454	G	E	0.02	Deleterious
rs1251240622	chr12	121245203	rs1251240622	C/T	ENST00000392473	CAMKK2	497	G	E	0.01	Deleterious
rs1251240622	chr12	121245203	rs1251240622	C/T	ENST00000392474	CAMKK2	497	G	E	0.01	Deleterious
rs1251240622	chr12	121245203	rs1251240622	C/T	ENST00000402834	CAMKK2	497	G	E	0.01	Deleterious
rs1251240622	chr12	121245203	rs1251240622	C/T	ENST00000404169	CAMKK2	497	G	E	0.01	Deleterious
rs1251240622	chr12	121245203	rs1251240622	C/T	ENST00000412367	CAMKK2	497	G	E	0.01	Deleterious
rs1251240622	chr12	121245203	rs1251240622	C/T	ENST00000446440	CAMKK2	454	G	E	0.01	Deleterious
rs1251240622	chr12	121245203	rs1251240622	C/T	ENST00000538733	CAMKK2	454	G	E	0.01	Deleterious
rs1251240622	chr12	121245203	rs1251240622	C/T	ENST00000545538	CAMKK2	284	G	E	0.01	Deleterious
rs113036883	chr12	121245206	rs113036883	A/C	ENST00000324774	CAMKK2	496	F	C	0	Deleterious
rs113036883	chr12	121245206	rs113036883	A/C	ENST00000337174	CAMKK2	496	F	C	0	Deleterious
rs113036883	chr12	121245206	rs113036883	A/C	ENST00000347034	CAMKK2	453	F	C	0	Deleterious
rs113036883	chr12	121245206	rs113036883	A/C	ENST00000392473	CAMKK2	496	F	C	0	Deleterious
rs113036883	chr12	121245206	rs113036883	A/C	ENST00000392474	CAMKK2	496	F	C	0	Deleterious
rs113036883	chr12	121245206	rs113036883	A/C	ENST00000402834	CAMKK2	496	F	C	0	Deleterious
rs113036883	chr12	121245206	rs113036883	A/C	ENST00000404169	CAMKK2	496	F	C	0	Deleterious
rs113036883	chr12	121245206	rs113036883	A/C	ENST00000412367	CAMKK2	496	F	C	0	Deleterious
rs113036883	chr12	121245206	rs113036883	A/C	ENST00000446440	CAMKK2	453	F	C	0	Deleterious
rs113036883	chr12	121245206	rs113036883	A/C	ENST00000538733	CAMKK2	453	F	C	0	Deleterious
rs113036883	chr12	121245206	rs113036883	A/C	ENST00000545538	CAMKK2	283	F	C	0	Deleterious
rs369888217	chr12	121245213	rs369888217	G/A	ENST00000324774	CAMKK2	494	R	C	0	Deleterious
rs369888217	chr12	121245213	rs369888217	G/A	ENST00000337174	CAMKK2	494	R	C	0	Deleterious
rs369888217	chr12	121245213	rs369888217	G/A	ENST00000347034	CAMKK2	451	R	C	0	Deleterious
rs369888217	chr12	121245213	rs369888217	G/A	ENST00000392473	CAMKK2	494	R	C	0	Deleterious
rs369888217	chr12	121245213	rs369888217	G/A	ENST00000392474	CAMKK2	494	R	C	0	Deleterious
rs369888217	chr12	121245213	rs369888217	G/A	ENST00000402834	CAMKK2	494	R	C	0	Deleterious
rs369888217	chr12	121245213	rs369888217	G/A	ENST00000404169	CAMKK2	494	R	C	0	Deleterious
rs369888217	chr12	121245213	rs369888217	G/A	ENST00000412367	CAMKK2	494	R	C	0	Deleterious
rs369888217	chr12	121245213	rs369888217	G/A	ENST00000446440	CAMKK2	451	R	C	0	Deleterious
rs369888217	chr12	121245213	rs369888217	G/A	ENST00000538733	CAMKK2	451	R	C	0	Deleterious
rs369888217	chr12	121245213	rs369888217	G/A	ENST00000545538	CAMKK2	281	R	C	0	Deleterious
rs34129994	chr12	121245218	rs34129994	C/T	ENST00000347034	CAMKK2	449	R	H	0.04	Deleterious
rs1451826262	chr12	121245219	rs1451826262	G/A	ENST00000324774	CAMKK2	492	R	C	0	Deleterious
rs1451826262	chr12	121245219	rs1451826262	G/A	ENST00000337174	CAMKK2	492	R	C	0	Deleterious
rs1451826262	chr12	121245219	rs1451826262	G/A	ENST00000347034	CAMKK2	449	R	C	0	Deleterious
rs1451826262	chr12	121245219	rs1451826262	G/A	ENST00000392473	CAMKK2	492	R	C	0	Deleterious
rs1451826262	chr12	121245219	rs1451826262	G/A	ENST00000392474	CAMKK2	492	R	C	0	Deleterious
rs1451826262	chr12	121245219	rs1451826262	G/A	ENST00000402834	CAMKK2	492	R	C	0	Deleterious
rs1451826262	chr12	121245219	rs1451826262	G/A	ENST00000404169	CAMKK2	492	R	C	0	Deleterious
rs1451826262	chr12	121245219	rs1451826262	G/A	ENST00000412367	CAMKK2	492	R	C	0	Deleterious
rs1451826262	chr12	121245219	rs1451826262	G/A	ENST00000446440	CAMKK2	449	R	C	0	Deleterious
rs1451826262	chr12	121245219	rs1451826262	G/A	ENST00000538733	CAMKK2	449	R	C	0	Deleterious
rs1451826262	chr12	121245219	rs1451826262	G/A	ENST00000545538	CAMKK2	279	R	C	0	Deleterious
rs764988160	chr12	121245234	rs764988160	C/A	ENST00000324774	CAMKK2	487	V	L	0.03	Deleterious
rs764988160	chr12	121245234	rs764988160	C/T	ENST00000324774	CAMKK2	487	V	M	0.01	Deleterious
rs764988160	chr12	121245234	rs764988160	C/A	ENST00000337174	CAMKK2	487	V	L	0.02	Deleterious
rs764988160	chr12	121245234	rs764988160	C/T	ENST00000337174	CAMKK2	487	V	M	0.01	Deleterious
rs764988160	chr12	121245234	rs764988160	C/A	ENST00000347034	CAMKK2	444	V	L	0	Deleterious
rs764988160	chr12	121245234	rs764988160	C/T	ENST00000347034	CAMKK2	444	V	M	0.01	Deleterious
rs764988160	chr12	121245234	rs764988160	C/A	ENST00000392473	CAMKK2	487	V	L	0.02	Deleterious
rs764988160	chr12	121245234	rs764988160	C/T	ENST00000392473	CAMKK2	487	V	M	0.01	Deleterious
rs764988160	chr12	121245234	rs764988160	C/A	ENST00000392474	CAMKK2	487	V	L	0.02	Deleterious
rs764988160	chr12	121245234	rs764988160	C/T	ENST00000392474	CAMKK2	487	V	M	0	Deleterious
rs764988160	chr12	121245234	rs764988160	C/A	ENST00000402834	CAMKK2	487	V	L	0.03	Deleterious
rs764988160	chr12	121245234	rs764988160	C/T	ENST00000402834	CAMKK2	487	V	M	0.01	Deleterious
rs764988160	chr12	121245234	rs764988160	C/A	ENST00000404169	CAMKK2	487	V	L	0.03	Deleterious
rs764988160	chr12	121245234	rs764988160	C/T	ENST00000404169	CAMKK2	487	V	M	0.01	Deleterious
rs764988160	chr12	121245234	rs764988160	C/A	ENST00000412367	CAMKK2	487	V	L	0.02	Deleterious
rs764988160	chr12	121245234	rs764988160	C/T	ENST00000412367	CAMKK2	487	V	M	0.01	Deleterious
rs764988160	chr12	121245234	rs764988160	C/A	ENST00000446440	CAMKK2	444	V	L	0	Deleterious
rs764988160	chr12	121245234	rs764988160	C/T	ENST00000446440	CAMKK2	444	V	M	0.01	Deleterious
rs764988160	chr12	121245234	rs764988160	C/A	ENST00000538733	CAMKK2	444	V	L	0	Deleterious
rs764988160	chr12	121245234	rs764988160	C/T	ENST00000538733	CAMKK2	444	V	M	0.01	Deleterious
rs764988160	chr12	121245234	rs764988160	C/T	ENST00000545538	CAMKK2	274	V	M	0.01	Deleterious
rs747012116	chr12	121248608	rs747012116	C/T	ENST00000324774	CAMKK2	484	V	M	0.01	Deleterious
rs747012116	chr12	121248608	rs747012116	C/T	ENST00000324774	CAMKK2	484	V	M	0.01	Deleterious
rs747012116	chr12	121248608	rs747012116	C/T	ENST00000337174	CAMKK2	484	V	M	0.02	Deleterious
rs747012116	chr12	121248608	rs747012116	C/T	ENST00000337174	CAMKK2	484	V	M	0.02	Deleterious
rs747012116	chr12	121248608	rs747012116	C/T	ENST00000392473	CAMKK2	484	V	M	0.01	Deleterious
rs747012116	chr12	121248608	rs747012116	C/T	ENST00000392473	CAMKK2	484	V	M	0.01	Deleterious
rs747012116	chr12	121248608	rs747012116	C/T	ENST00000392474	CAMKK2	484	V	M	0.02	Deleterious
rs747012116	chr12	121248608	rs747012116	C/T	ENST00000392474	CAMKK2	484	V	M	0.02	Deleterious
rs747012116	chr12	121248608	rs747012116	C/T	ENST00000402834	CAMKK2	484	V	M	0.01	Deleterious
rs747012116	chr12	121248608	rs747012116	C/T	ENST00000402834	CAMKK2	484	V	M	0.01	Deleterious
rs747012116	chr12	121248608	rs747012116	C/T	ENST00000404169	CAMKK2	484	V	M	0.01	Deleterious
rs747012116	chr12	121248608	rs747012116	C/T	ENST00000404169	CAMKK2	484	V	M	0.01	Deleterious
rs747012116	chr12	121248608	rs747012116	C/T	ENST00000412367	CAMKK2	484	V	M	0.02	Deleterious
rs747012116	chr12	121248608	rs747012116	C/T	ENST00000412367	CAMKK2	484	V	M	0.02	Deleterious
rs747012116	chr12	121248608	rs747012116	C/T	ENST00000545538	CAMKK2	271	V	M	0.02	Deleterious
rs747012116	chr12	121248608	rs747012116	C/T	ENST00000545538	CAMKK2	271	V	M	0.02	Deleterious
rs200503109	chr12	121248673	rs200503109	G/A	ENST00000324774	CAMKK2	462	T	M	0.03	Deleterious
rs200503109	chr12	121248673	rs200503109	G/A	ENST00000402834	CAMKK2	462	T	M	0.03	Deleterious
rs200503109	chr12	121248673	rs200503109	G/A	ENST00000404169	CAMKK2	462	T	M	0.03	Deleterious
rs1009556571	chr12	121248674	rs1009556571	T/G	ENST00000324774	CAMKK2	462	T	P	0.02	Deleterious
rs1009556571	chr12	121248674	rs1009556571	T/G	ENST00000392473	CAMKK2	462	T	P	0.05	Deleterious
rs1009556571	chr12	121248674	rs1009556571	T/G	ENST00000392474	CAMKK2	462	T	P	0.04	Deleterious
rs1009556571	chr12	121248674	rs1009556571	T/G	ENST00000402834	CAMKK2	462	T	P	0.02	Deleterious
rs1009556571	chr12	121248674	rs1009556571	T/G	ENST00000404169	CAMKK2	462	T	P	0.02	Deleterious
rs1009556571	chr12	121248674	rs1009556571	T/G	ENST00000545538	CAMKK2	249	T	P	0.04	Deleterious
rs751093762	chr12	121248677	rs751093762	A/T	ENST00000324774	CAMKK2	461	C	S	0.01	Deleterious
rs751093762	chr12	121248677	rs751093762	A/T	ENST00000337174	CAMKK2	461	C	S	0.02	Deleterious
rs751093762	chr12	121248677	rs751093762	A/T	ENST00000392473	CAMKK2	461	C	S	0.02	Deleterious
rs751093762	chr12	121248677	rs751093762	A/T	ENST00000392474	CAMKK2	461	C	S	0.02	Deleterious
rs751093762	chr12	121248677	rs751093762	A/T	ENST00000402834	CAMKK2	461	C	S	0.01	Deleterious
rs751093762	chr12	121248677	rs751093762	A/T	ENST00000404169	CAMKK2	461	C	S	0.01	Deleterious
rs751093762	chr12	121248677	rs751093762	A/T	ENST00000412367	CAMKK2	461	C	S	0.02	Deleterious
rs751093762	chr12	121248677	rs751093762	A/T	ENST00000545538	CAMKK2	248	C	S	0.01	Deleterious
rs1475836092	chr12	121248678	rs1475836092	G/C	ENST00000337174	CAMKK2	460	N	K	0	Deleterious
rs1475836092	chr12	121248678	rs1475836092	G/C	ENST00000392473	CAMKK2	460	N	K	0	Deleterious
rs1475836092	chr12	121248678	rs1475836092	G/C	ENST00000392474	CAMKK2	460	N	K	0	Deleterious
rs1475836092	chr12	121248678	rs1475836092	G/C	ENST00000402834	CAMKK2	460	N	K	0	Deleterious
rs1475836092	chr12	121248678	rs1475836092	G/C	ENST00000404169	CAMKK2	460	N	K	0	Deleterious
rs1475836092	chr12	121248678	rs1475836092	G/C	ENST00000412367	CAMKK2	460	N	K	0	Deleterious
rs1475836092	chr12	121248678	rs1475836092	G/C	ENST00000545538	CAMKK2	247	N	K	0	Deleterious
rs1475836092	chr12	121248678	rs1475836092	G/C	ENST00000324774	CAMKK2	460	N	K	0	Deleterious
rs1427750562	chr12	121248683	rs1427750562	C/T	ENST00000324774	CAMKK2	459	E	K	0.01	Deleterious
rs1427750562	chr12	121248683	rs1427750562	C/T	ENST00000337174	CAMKK2	459	E	K	0.03	Deleterious
rs1427750562	chr12	121248683	rs1427750562	C/T	ENST00000392473	CAMKK2	459	E	K	0.03	Deleterious
rs1427750562	chr12	121248683	rs1427750562	C/T	ENST00000392474	CAMKK2	459	E	K	0.03	Deleterious
rs1427750562	chr12	121248683	rs1427750562	C/T	ENST00000402834	CAMKK2	459	E	K	0.01	Deleterious
rs1427750562	chr12	121248683	rs1427750562	C/T	ENST00000404169	CAMKK2	459	E	K	0.01	Deleterious
rs1427750562	chr12	121248683	rs1427750562	C/T	ENST00000412367	CAMKK2	459	E	K	0.03	Deleterious
rs1427750562	chr12	121248683	rs1427750562	C/T	ENST00000545538	CAMKK2	246	E	K	0.02	Deleterious
rs1167669086	chr12	121248686	rs1167669086	C/G	ENST00000324774	CAMKK2	458	D	H	0	Deleterious
rs1167669086	chr12	121248686	rs1167669086	C/G	ENST00000337174	CAMKK2	458	D	H	0	Deleterious
rs1167669086	chr12	121248686	rs1167669086	C/G	ENST00000392473	CAMKK2	458	D	H	0	Deleterious
rs1167669086	chr12	121248686	rs1167669086	C/G	ENST00000392474	CAMKK2	458	D	H	0	Deleterious
rs1167669086	chr12	121248686	rs1167669086	C/G	ENST00000402834	CAMKK2	458	D	H	0	Deleterious
rs1167669086	chr12	121248686	rs1167669086	C/G	ENST00000404169	CAMKK2	458	D	H	0	Deleterious
rs1167669086	chr12	121248686	rs1167669086	C/G	ENST00000412367	CAMKK2	458	D	H	0	Deleterious
rs1167669086	chr12	121248686	rs1167669086	C/G	ENST00000545538	CAMKK2	245	D	H	0	Deleterious
rs200053670	chr12	121248700	rs200053670	G/T	ENST00000324774	CAMKK2	453	P	Q	0.01	Deleterious
rs200053670	chr12	121248700	rs200053670	G/T	ENST00000337174	CAMKK2	453	P	Q	0	Deleterious
rs200053670	chr12	121248700	rs200053670	G/T	ENST00000392473	CAMKK2	453	P	Q	0	Deleterious
rs200053670	chr12	121248700	rs200053670	G/T	ENST00000392474	CAMKK2	453	P	Q	0	Deleterious
rs200053670	chr12	121248700	rs200053670	G/T	ENST00000402834	CAMKK2	453	P	Q	0.01	Deleterious
rs200053670	chr12	121248700	rs200053670	G/T	ENST00000404169	CAMKK2	453	P	Q	0.01	Deleterious
rs200053670	chr12	121248700	rs200053670	G/T	ENST00000412367	CAMKK2	453	P	Q	0	Deleterious
rs200053670	chr12	121248700	rs200053670	G/T	ENST00000545538	CAMKK2	240	P	Q	0.01	Deleterious
rs565357862	chr12	121248701	rs565357862	G/A	ENST00000324774	CAMKK2	453	P	S	0.03	Deleterious
rs565357862	chr12	121248701	rs565357862	G/A	ENST00000337174	CAMKK2	453	P	S	0.03	Deleterious
rs565357862	chr12	121248701	rs565357862	G/A	ENST00000392473	CAMKK2	453	P	S	0.03	Deleterious
rs565357862	chr12	121248701	rs565357862	G/A	ENST00000392474	CAMKK2	453	P	S	0.03	Deleterious
rs565357862	chr12	121248701	rs565357862	G/A	ENST00000402834	CAMKK2	453	P	S	0.03	Deleterious
rs565357862	chr12	121248701	rs565357862	G/A	ENST00000404169	CAMKK2	453	P	S	0.03	Deleterious
rs565357862	chr12	121248701	rs565357862	G/A	ENST00000412367	CAMKK2	453	P	S	0.03	Deleterious
rs565357862	chr12	121248701	rs565357862	G/A	ENST00000545538	CAMKK2	240	P	S	0.04	Deleterious
rs201016179	chr12	121248722	rs201016179	C/T	ENST00000392473	CAMKK2	446	V	I	0.05	Deleterious
rs1219582970	chr12	121248723	rs1219582970	C/A	ENST00000324774	CAMKK2	445	W	C	0	Deleterious
rs1219582970	chr12	121248723	rs1219582970	C/A	ENST00000337174	CAMKK2	445	W	C	0	Deleterious
rs1219582970	chr12	121248723	rs1219582970	C/A	ENST00000392473	CAMKK2	445	W	C	0	Deleterious
rs1219582970	chr12	121248723	rs1219582970	C/A	ENST00000392474	CAMKK2	445	W	C	0	Deleterious
rs1219582970	chr12	121248723	rs1219582970	C/A	ENST00000402834	CAMKK2	445	W	C	0	Deleterious
rs1219582970	chr12	121248723	rs1219582970	C/A	ENST00000404169	CAMKK2	445	W	C	0	Deleterious
rs1219582970	chr12	121248723	rs1219582970	C/A	ENST00000412367	CAMKK2	445	W	C	0	Deleterious
rs1219582970	chr12	121248723	rs1219582970	C/A	ENST00000545538	CAMKK2	232	W	C	0	Deleterious
rs202232880	chr12	121248727	rs202232880	G/A	ENST00000324774	CAMKK2	444	P	L	0	Deleterious
rs202232880	chr12	121248727	rs202232880	G/A	ENST00000337174	CAMKK2	444	P	L	0	Deleterious
rs202232880	chr12	121248727	rs202232880	G/A	ENST00000392473	CAMKK2	444	P	L	0	Deleterious
rs202232880	chr12	121248727	rs202232880	G/A	ENST00000392474	CAMKK2	444	P	L	0	Deleterious
rs202232880	chr12	121248727	rs202232880	G/A	ENST00000402834	CAMKK2	444	P	L	0	Deleterious
rs202232880	chr12	121248727	rs202232880	G/A	ENST00000404169	CAMKK2	444	P	L	0	Deleterious
rs202232880	chr12	121248727	rs202232880	G/A	ENST00000412367	CAMKK2	444	P	L	0	Deleterious
rs202232880	chr12	121248727	rs202232880	G/A	ENST00000545538	CAMKK2	231	P	L	0	Deleterious
rs199837469	chr12	121248730	rs199837469	T/A	ENST00000324774	CAMKK2	443	H	L	0	Deleterious
rs199837469	chr12	121248730	rs199837469	T/A	ENST00000337174	CAMKK2	443	H	L	0.01	Deleterious
rs199837469	chr12	121248730	rs199837469	T/A	ENST00000392473	CAMKK2	443	H	L	0.01	Deleterious
rs199837469	chr12	121248730	rs199837469	T/A	ENST00000392474	CAMKK2	443	H	L	0.01	Deleterious
rs199837469	chr12	121248730	rs199837469	T/A	ENST00000402834	CAMKK2	443	H	L	0	Deleterious
rs199837469	chr12	121248730	rs199837469	T/A	ENST00000404169	CAMKK2	443	H	L	0	Deleterious
rs199837469	chr12	121248730	rs199837469	T/A	ENST00000412367	CAMKK2	443	H	L	0.01	Deleterious
rs199837469	chr12	121248730	rs199837469	T/A	ENST00000545538	CAMKK2	230	H	L	0	Deleterious
rs762593990	chr12	121248731	rs762593990	G/A	ENST00000324774	CAMKK2	443	H	Y	0	Deleterious
rs762593990	chr12	121248731	rs762593990	G/A	ENST00000337174	CAMKK2	443	H	Y	0	Deleterious
rs762593990	chr12	121248731	rs762593990	G/A	ENST00000392473	CAMKK2	443	H	Y	0	Deleterious
rs762593990	chr12	121248731	rs762593990	G/A	ENST00000392474	CAMKK2	443	H	Y	0	Deleterious
rs762593990	chr12	121248731	rs762593990	G/A	ENST00000402834	CAMKK2	443	H	Y	0	Deleterious
rs762593990	chr12	121248731	rs762593990	G/A	ENST00000404169	CAMKK2	443	H	Y	0	Deleterious
rs762593990	chr12	121248731	rs762593990	G/A	ENST00000412367	CAMKK2	443	H	Y	0	Deleterious
rs762593990	chr12	121248731	rs762593990	G/A	ENST00000545538	CAMKK2	230	H	Y	0	Deleterious
rs201551718	chr12	121249797	rs201551718	G/A	ENST00000324774	CAMKK2	438	P	L	0.02	Deleterious
rs201551718	chr12	121249797	rs201551718	G/C	ENST00000324774	CAMKK2	438	P	R	0.03	Deleterious
rs201551718	chr12	121249797	rs201551718	G/A	ENST00000337174	CAMKK2	438	P	L	0.02	Deleterious
rs201551718	chr12	121249797	rs201551718	G/C	ENST00000337174	CAMKK2	438	P	R	0.05	Deleterious
rs201551718	chr12	121249797	rs201551718	G/A	ENST00000347034	CAMKK2	438	P	L	0.03	Deleterious
rs201551718	chr12	121249797	rs201551718	G/C	ENST00000347034	CAMKK2	438	P	R	0.02	Deleterious
rs201551718	chr12	121249797	rs201551718	G/A	ENST00000392473	CAMKK2	438	P	L	0.02	Deleterious
rs201551718	chr12	121249797	rs201551718	G/C	ENST00000392473	CAMKK2	438	P	R	0.03	Deleterious
rs201551718	chr12	121249797	rs201551718	G/A	ENST00000392474	CAMKK2	438	P	L	0.02	Deleterious
rs201551718	chr12	121249797	rs201551718	G/C	ENST00000392474	CAMKK2	438	P	R	0.05	Deleterious
rs201551718	chr12	121249797	rs201551718	G/A	ENST00000402834	CAMKK2	438	P	L	0.02	Deleterious
rs201551718	chr12	121249797	rs201551718	G/C	ENST00000402834	CAMKK2	438	P	R	0.03	Deleterious
rs201551718	chr12	121249797	rs201551718	G/A	ENST00000404169	CAMKK2	438	P	L	0.02	Deleterious
rs201551718	chr12	121249797	rs201551718	G/C	ENST00000404169	CAMKK2	438	P	R	0.03	Deleterious
rs201551718	chr12	121249797	rs201551718	G/A	ENST00000412367	CAMKK2	438	P	L	0.02	Deleterious
rs201551718	chr12	121249797	rs201551718	G/C	ENST00000412367	CAMKK2	438	P	R	0.05	Deleterious
rs201551718	chr12	121249797	rs201551718	G/A	ENST00000446440	CAMKK2	438	P	L	0.03	Deleterious
rs201551718	chr12	121249797	rs201551718	G/C	ENST00000446440	CAMKK2	438	P	R	0.02	Deleterious
rs201551718	chr12	121249797	rs201551718	G/A	ENST00000538733	CAMKK2	438	P	L	0.03	Deleterious
rs201551718	chr12	121249797	rs201551718	G/C	ENST00000538733	CAMKK2	438	P	R	0.03	Deleterious
rs201551718	chr12	121249797	rs201551718	G/A	ENST00000545538	CAMKK2	225	P	L	0.02	Deleterious
rs201551718	chr12	121249797	rs201551718	G/C	ENST00000545538	CAMKK2	225	P	R	0.05	Deleterious
rs751909766	chr12	121249807	rs751909766	T/C	ENST00000324774	CAMKK2	435	I	V	0	Deleterious
rs751909766	chr12	121249807	rs751909766	T/C	ENST00000337174	CAMKK2	435	I	V	0.01	Deleterious
rs751909766	chr12	121249807	rs751909766	T/C	ENST00000347034	CAMKK2	435	I	V	0.01	Deleterious
rs751909766	chr12	121249807	rs751909766	T/C	ENST00000392473	CAMKK2	435	I	V	0.01	Deleterious
rs751909766	chr12	121249807	rs751909766	T/C	ENST00000392474	CAMKK2	435	I	V	0.01	Deleterious
rs751909766	chr12	121249807	rs751909766	T/C	ENST00000402834	CAMKK2	435	I	V	0	Deleterious
rs751909766	chr12	121249807	rs751909766	T/C	ENST00000404169	CAMKK2	435	I	V	0	Deleterious
rs751909766	chr12	121249807	rs751909766	T/C	ENST00000412367	CAMKK2	435	I	V	0.01	Deleterious
rs751909766	chr12	121249807	rs751909766	T/C	ENST00000446440	CAMKK2	435	I	V	0.01	Deleterious
rs751909766	chr12	121249807	rs751909766	T/C	ENST00000538733	CAMKK2	435	I	V	0.01	Deleterious
rs751909766	chr12	121249807	rs751909766	T/C	ENST00000545538	CAMKK2	222	I	V	0	Deleterious
rs866315012	chr12	121249812	rs866315012	GA/AC	ENST00000324774	CAMKK2	433	S	V	0.04	Deleterious
rs866315012	chr12	121249812	rs866315012	GA/AC	ENST00000347034	CAMKK2	433	S	V	0.02	Deleterious
rs866315012	chr12	121249812	rs866315012	GA/AC	ENST00000402834	CAMKK2	433	S	V	0.04	Deleterious
rs866315012	chr12	121249812	rs866315012	GA/AC	ENST00000404169	CAMKK2	433	S	V	0.04	Deleterious
rs866315012	chr12	121249812	rs866315012	GA/AC	ENST00000446440	CAMKK2	433	S	V	0.04	Deleterious
rs866315012	chr12	121249812	rs866315012	GA/AC	ENST00000538733	CAMKK2	433	S	V	0.04	Deleterious
rs1465910940	chr12	121249819	rs1465910940	G/C	ENST00000324774	CAMKK2	431	P	A	0.03	Deleterious
rs1465910940	chr12	121249819	rs1465910940	G/T	ENST00000324774	CAMKK2	431	P	T	0	Deleterious
rs1465910940	chr12	121249819	rs1465910940	G/C	ENST00000337174	CAMKK2	431	P	A	0.02	Deleterious
rs1465910940	chr12	121249819	rs1465910940	G/T	ENST00000337174	CAMKK2	431	P	T	0	Deleterious
rs1465910940	chr12	121249819	rs1465910940	G/C	ENST00000347034	CAMKK2	431	P	A	0.03	Deleterious
rs1465910940	chr12	121249819	rs1465910940	G/T	ENST00000347034	CAMKK2	431	P	T	0	Deleterious
rs1465910940	chr12	121249819	rs1465910940	G/C	ENST00000392473	CAMKK2	431	P	A	0.02	Deleterious
rs1465910940	chr12	121249819	rs1465910940	G/T	ENST00000392473	CAMKK2	431	P	T	0	Deleterious
rs1465910940	chr12	121249819	rs1465910940	G/C	ENST00000392474	CAMKK2	431	P	A	0.02	Deleterious
rs1465910940	chr12	121249819	rs1465910940	G/T	ENST00000392474	CAMKK2	431	P	T	0	Deleterious
rs1465910940	chr12	121249819	rs1465910940	G/C	ENST00000402834	CAMKK2	431	P	A	0.03	Deleterious
rs1465910940	chr12	121249819	rs1465910940	G/T	ENST00000402834	CAMKK2	431	P	T	0	Deleterious
rs1465910940	chr12	121249819	rs1465910940	G/C	ENST00000404169	CAMKK2	431	P	A	0.03	Deleterious
rs1465910940	chr12	121249819	rs1465910940	G/T	ENST00000404169	CAMKK2	431	P	T	0	Deleterious
rs1465910940	chr12	121249819	rs1465910940	G/C	ENST00000412367	CAMKK2	431	P	A	0.02	Deleterious
rs1465910940	chr12	121249819	rs1465910940	G/T	ENST00000412367	CAMKK2	431	P	T	0	Deleterious
rs1465910940	chr12	121249819	rs1465910940	G/C	ENST00000446440	CAMKK2	431	P	A	0.02	Deleterious
rs1465910940	chr12	121249819	rs1465910940	G/T	ENST00000446440	CAMKK2	431	P	T	0	Deleterious
rs1465910940	chr12	121249819	rs1465910940	G/C	ENST00000538733	CAMKK2	431	P	A	0.02	Deleterious
rs1465910940	chr12	121249819	rs1465910940	G/T	ENST00000538733	CAMKK2	431	P	T	0	Deleterious
rs1465910940	chr12	121249819	rs1465910940	G/C	ENST00000545538	CAMKK2	218	P	A	0.03	Deleterious
rs1465910940	chr12	121249819	rs1465910940	G/T	ENST00000545538	CAMKK2	218	P	T	0	Deleterious
rs199903262	chr12	121249820	rs199903262	G/T	ENST00000324774	CAMKK2	430	N	K	0.03	Deleterious
rs199903262	chr12	121249820	rs199903262	G/T	ENST00000347034	CAMKK2	430	N	K	0.04	Deleterious
rs199903262	chr12	121249820	rs199903262	G/T	ENST00000392473	CAMKK2	430	N	K	0.05	Deleterious
rs199903262	chr12	121249820	rs199903262	G/T	ENST00000392474	CAMKK2	430	N	K	0.05	Deleterious
rs199903262	chr12	121249820	rs199903262	G/T	ENST00000402834	CAMKK2	430	N	K	0.03	Deleterious
rs199903262	chr12	121249820	rs199903262	G/T	ENST00000404169	CAMKK2	430	N	K	0.03	Deleterious
rs199903262	chr12	121249820	rs199903262	G/T	ENST00000545538	CAMKK2	217	N	K	0.03	Deleterious
rs756258369	chr12	121249822	rs756258369	T/A	ENST00000324774	CAMKK2	430	N	Y	0	Deleterious
rs756258369	chr12	121249822	rs756258369	T/A	ENST00000337174	CAMKK2	430	N	Y	0	Deleterious
[truncated: 6,340 more rows]
[truncated: 11 more columns]

## Sheet: Polyphen
Table S1 Results obatined from SNPNexus
Variation ID	Chromosome	Position	dbSNP	Variant	Transcript	Gene	AA Position	Wild AA	Mutant AA	Score	Prediction
rs1462274102	chr12	121240817	rs1462274102	C/T	ENST00000337174	CAMKK2	536	E	K	0.956	Probably Damaging
rs1462274102	chr12	121240817	rs1462274102	C/T	ENST00000412367	CAMKK2	536	E	K	0.956	Probably Damaging
rs568977744	chr12	121245170	rs568977744	C/T	ENST00000347034	CAMKK2	465	R	H	0.969	Probably Damaging
rs568977744	chr12	121245170	rs568977744	C/T	ENST00000446440	CAMKK2	465	R	H	1	Probably Damaging
rs568977744	chr12	121245170	rs568977744	C/T	ENST00000538733	CAMKK2	465	R	H	0.993	Probably Damaging
rs568977744	chr12	121245170	rs568977744	C/T	ENST00000545538	CAMKK2	295	R	H	0.979	Probably Damaging
rs201470961	chr12	121245171	rs201470961	G/A	ENST00000324774	CAMKK2	508	R	C	0.932	Probably Damaging
rs201470961	chr12	121245171	rs201470961	G/A	ENST00000337174	CAMKK2	508	R	C	0.969	Probably Damaging
rs201470961	chr12	121245171	rs201470961	G/A	ENST00000347034	CAMKK2	465	R	C	0.969	Probably Damaging
rs201470961	chr12	121245171	rs201470961	G/A	ENST00000392473	CAMKK2	508	R	C	0.969	Probably Damaging
rs201470961	chr12	121245171	rs201470961	G/A	ENST00000392474	CAMKK2	508	R	C	0.934	Probably Damaging
rs201470961	chr12	121245171	rs201470961	G/A	ENST00000402834	CAMKK2	508	R	C	0.932	Probably Damaging
rs201470961	chr12	121245171	rs201470961	G/A	ENST00000404169	CAMKK2	508	R	C	0.932	Probably Damaging
rs201470961	chr12	121245171	rs201470961	G/A	ENST00000412367	CAMKK2	508	R	C	0.969	Probably Damaging
rs201470961	chr12	121245171	rs201470961	G/A	ENST00000446440	CAMKK2	465	R	C	1	Probably Damaging
rs201470961	chr12	121245171	rs201470961	G/A	ENST00000538733	CAMKK2	465	R	C	0.993	Probably Damaging
rs201470961	chr12	121245171	rs201470961	G/A	ENST00000545538	CAMKK2	295	R	C	0.969	Probably Damaging
rs756471943	chr12	121245176	rs756471943	T/A	ENST00000347034	CAMKK2	463	E	V	0.948	Probably Damaging
rs199796954	chr12	121245180	rs199796954	G/A	ENST00000446440	CAMKK2	462	R	W	0.963	Probably Damaging
rs199796954	chr12	121245180	rs199796954	G/A	ENST00000538733	CAMKK2	462	R	W	0.963	Probably Damaging
rs199796954	chr12	121245180	rs199796954	G/A	ENST00000545538	CAMKK2	292	R	W	0.944	Probably Damaging
rs536416352	chr12	121245183	rs536416352	G/A	ENST00000347034	CAMKK2	461	R	W	0.944	Probably Damaging
rs536416352	chr12	121245183	rs536416352	G/A	ENST00000392473	CAMKK2	504	R	W	0.924	Probably Damaging
rs536416352	chr12	121245183	rs536416352	G/A	ENST00000392474	CAMKK2	504	R	W	0.924	Probably Damaging
rs536416352	chr12	121245183	rs536416352	G/A	ENST00000446440	CAMKK2	461	R	W	0.963	Probably Damaging
rs536416352	chr12	121245183	rs536416352	G/A	ENST00000538733	CAMKK2	461	R	W	0.975	Probably Damaging
rs1447513942	chr12	121245198	rs1447513942	G/A	ENST00000446440	CAMKK2	456	P	S	1	Probably Damaging
rs1447513942	chr12	121245198	rs1447513942	G/A	ENST00000538733	CAMKK2	456	P	S	1	Probably Damaging
rs113036883	chr12	121245206	rs113036883	A/C	ENST00000324774	CAMKK2	496	F	C	0.98	Probably Damaging
rs113036883	chr12	121245206	rs113036883	A/C	ENST00000337174	CAMKK2	496	F	C	0.979	Probably Damaging
rs113036883	chr12	121245206	rs113036883	A/C	ENST00000347034	CAMKK2	453	F	C	0.985	Probably Damaging
rs113036883	chr12	121245206	rs113036883	A/C	ENST00000392473	CAMKK2	496	F	C	0.991	Probably Damaging
rs113036883	chr12	121245206	rs113036883	A/C	ENST00000392474	CAMKK2	496	F	C	0.991	Probably Damaging
rs113036883	chr12	121245206	rs113036883	A/C	ENST00000402834	CAMKK2	496	F	C	0.98	Probably Damaging
rs113036883	chr12	121245206	rs113036883	A/C	ENST00000404169	CAMKK2	496	F	C	0.98	Probably Damaging
rs113036883	chr12	121245206	rs113036883	A/C	ENST00000412367	CAMKK2	496	F	C	0.979	Probably Damaging
rs113036883	chr12	121245206	rs113036883	A/C	ENST00000446440	CAMKK2	453	F	C	0.999	Probably Damaging
rs113036883	chr12	121245206	rs113036883	A/C	ENST00000538733	CAMKK2	453	F	C	0.999	Probably Damaging
rs113036883	chr12	121245206	rs113036883	A/C	ENST00000545538	CAMKK2	283	F	C	0.994	Probably Damaging
rs369888217	chr12	121245213	rs369888217	G/A	ENST00000337174	CAMKK2	494	R	C	0.924	Probably Damaging
rs369888217	chr12	121245213	rs369888217	G/A	ENST00000347034	CAMKK2	451	R	C	0.924	Probably Damaging
rs369888217	chr12	121245213	rs369888217	G/A	ENST00000392473	CAMKK2	494	R	C	0.924	Probably Damaging
rs369888217	chr12	121245213	rs369888217	G/A	ENST00000392474	CAMKK2	494	R	C	0.924	Probably Damaging
rs369888217	chr12	121245213	rs369888217	G/A	ENST00000412367	CAMKK2	494	R	C	0.924	Probably Damaging
rs369888217	chr12	121245213	rs369888217	G/A	ENST00000446440	CAMKK2	451	R	C	0.994	Probably Damaging
rs369888217	chr12	121245213	rs369888217	G/A	ENST00000538733	CAMKK2	451	R	C	0.994	Probably Damaging
rs369888217	chr12	121245213	rs369888217	G/A	ENST00000545538	CAMKK2	281	R	C	0.921	Probably Damaging
rs1451826262	chr12	121245219	rs1451826262	G/A	ENST00000446440	CAMKK2	449	R	C	0.988	Probably Damaging
rs1451826262	chr12	121245219	rs1451826262	G/A	ENST00000538733	CAMKK2	449	R	C	0.988	Probably Damaging
rs1451826262	chr12	121245219	rs1451826262	G/A	ENST00000545538	CAMKK2	279	R	C	0.921	Probably Damaging
rs764988160	chr12	121245234	rs764988160	C/T	ENST00000347034	CAMKK2	444	V	M	0.986	Probably Damaging
rs764988160	chr12	121245234	rs764988160	C/A	ENST00000446440	CAMKK2	444	V	L	0.918	Probably Damaging
rs764988160	chr12	121245234	rs764988160	C/T	ENST00000446440	CAMKK2	444	V	M	0.997	Probably Damaging
rs764988160	chr12	121245234	rs764988160	C/A	ENST00000538733	CAMKK2	444	V	L	0.918	Probably Damaging
rs764988160	chr12	121245234	rs764988160	C/T	ENST00000538733	CAMKK2	444	V	M	0.997	Probably Damaging
rs764988160	chr12	121245234	rs764988160	C/T	ENST00000545538	CAMKK2	274	V	M	0.919	Probably Damaging
rs200503109	chr12	121248673	rs200503109	G/A	ENST00000392474	CAMKK2	462	T	M	0.931	Probably Damaging
rs751093762	chr12	121248677	rs751093762	A/T	ENST00000324774	CAMKK2	461	C	S	0.986	Probably Damaging
rs751093762	chr12	121248677	rs751093762	A/T	ENST00000337174	CAMKK2	461	C	S	0.994	Probably Damaging
rs751093762	chr12	121248677	rs751093762	A/T	ENST00000392473	CAMKK2	461	C	S	0.994	Probably Damaging
rs751093762	chr12	121248677	rs751093762	A/T	ENST00000392474	CAMKK2	461	C	S	0.994	Probably Damaging
rs751093762	chr12	121248677	rs751093762	A/T	ENST00000402834	CAMKK2	461	C	S	0.986	Probably Damaging
rs751093762	chr12	121248677	rs751093762	A/T	ENST00000404169	CAMKK2	461	C	S	0.986	Probably Damaging
rs751093762	chr12	121248677	rs751093762	A/T	ENST00000412367	CAMKK2	461	C	S	0.994	Probably Damaging
rs751093762	chr12	121248677	rs751093762	A/T	ENST00000545538	CAMKK2	248	C	S	0.997	Probably Damaging
rs1427750562	chr12	121248683	rs1427750562	C/T	ENST00000392474	CAMKK2	459	E	K	0.939	Probably Damaging
rs1167669086	chr12	121248686	rs1167669086	C/G	ENST00000337174	CAMKK2	458	D	H	0.916	Probably Damaging
rs1167669086	chr12	121248686	rs1167669086	C/G	ENST00000392473	CAMKK2	458	D	H	0.946	Probably Damaging
rs1167669086	chr12	121248686	rs1167669086	C/G	ENST00000392474	CAMKK2	458	D	H	0.916	Probably Damaging
rs1167669086	chr12	121248686	rs1167669086	C/G	ENST00000412367	CAMKK2	458	D	H	0.916	Probably Damaging
rs546491056	chr12	121248694	rs546491056	G/A	ENST00000392474	CAMKK2	455	P	L	0.984	Probably Damaging
rs200053670	chr12	121248700	rs200053670	G/T	ENST00000337174	CAMKK2	453	P	Q	0.956	Probably Damaging
rs200053670	chr12	121248700	rs200053670	G/T	ENST00000392474	CAMKK2	453	P	Q	0.956	Probably Damaging
rs200053670	chr12	121248700	rs200053670	G/T	ENST00000412367	CAMKK2	453	P	Q	0.956	Probably Damaging
rs1219582970	chr12	121248723	rs1219582970	C/A	ENST00000324774	CAMKK2	445	W	C	1	Probably Damaging
rs1219582970	chr12	121248723	rs1219582970	C/A	ENST00000337174	CAMKK2	445	W	C	1	Probably Damaging
rs1219582970	chr12	121248723	rs1219582970	C/A	ENST00000392473	CAMKK2	445	W	C	1	Probably Damaging
rs1219582970	chr12	121248723	rs1219582970	C/A	ENST00000392474	CAMKK2	445	W	C	0.999	Probably Damaging
rs1219582970	chr12	121248723	rs1219582970	C/A	ENST00000402834	CAMKK2	445	W	C	1	Probably Damaging
rs1219582970	chr12	121248723	rs1219582970	C/A	ENST00000404169	CAMKK2	445	W	C	1	Probably Damaging
rs1219582970	chr12	121248723	rs1219582970	C/A	ENST00000412367	CAMKK2	445	W	C	1	Probably Damaging
rs1219582970	chr12	121248723	rs1219582970	C/A	ENST00000545538	CAMKK2	232	W	C	0.998	Probably Damaging
rs199837469	chr12	121248730	rs199837469	T/A	ENST00000545538	CAMKK2	230	H	L	0.998	Probably Damaging
rs762593990	chr12	121248731	rs762593990	G/A	ENST00000324774	CAMKK2	443	H	Y	0.974	Probably Damaging
rs762593990	chr12	121248731	rs762593990	G/A	ENST00000337174	CAMKK2	443	H	Y	0.936	Probably Damaging
rs762593990	chr12	121248731	rs762593990	G/A	ENST00000392473	CAMKK2	443	H	Y	0.956	Probably Damaging
rs762593990	chr12	121248731	rs762593990	G/A	ENST00000392474	CAMKK2	443	H	Y	0.956	Probably Damaging
rs762593990	chr12	121248731	rs762593990	G/A	ENST00000402834	CAMKK2	443	H	Y	0.974	Probably Damaging
rs762593990	chr12	121248731	rs762593990	G/A	ENST00000404169	CAMKK2	443	H	Y	0.974	Probably Damaging
rs762593990	chr12	121248731	rs762593990	G/A	ENST00000412367	CAMKK2	443	H	Y	0.936	Probably Damaging
rs762593990	chr12	121248731	rs762593990	G/A	ENST00000545538	CAMKK2	230	H	Y	0.995	Probably Damaging
rs929612914	chr12	121249788	rs929612914	T/C	ENST00000324774	CAMKK2	441	K	R	0.98	Probably Damaging
rs929612914	chr12	121249788	rs929612914	T/C	ENST00000337174	CAMKK2	441	K	R	0.966	Probably Damaging
rs929612914	chr12	121249788	rs929612914	T/C	ENST00000347034	CAMKK2	441	K	R	0.983	Probably Damaging
rs929612914	chr12	121249788	rs929612914	T/C	ENST00000392473	CAMKK2	441	K	R	1	Probably Damaging
rs929612914	chr12	121249788	rs929612914	T/C	ENST00000392474	CAMKK2	441	K	R	0.966	Probably Damaging
rs929612914	chr12	121249788	rs929612914	T/C	ENST00000402834	CAMKK2	441	K	R	0.98	Probably Damaging
rs929612914	chr12	121249788	rs929612914	T/C	ENST00000404169	CAMKK2	441	K	R	0.98	Probably Damaging
rs929612914	chr12	121249788	rs929612914	T/C	ENST00000412367	CAMKK2	441	K	R	0.966	Probably Damaging
rs929612914	chr12	121249788	rs929612914	T/C	ENST00000446440	CAMKK2	441	K	R	0.966	Probably Damaging
rs929612914	chr12	121249788	rs929612914	T/C	ENST00000538733	CAMKK2	441	K	R	0.966	Probably Damaging
rs929612914	chr12	121249788	rs929612914	T/C	ENST00000545538	CAMKK2	228	K	R	0.92	Probably Damaging
rs201551718	chr12	121249797	rs201551718	G/C	ENST00000324774	CAMKK2	438	P	R	0.992	Probably Damaging
rs201551718	chr12	121249797	rs201551718	G/C	ENST00000337174	CAMKK2	438	P	R	0.986	Probably Damaging
rs201551718	chr12	121249797	rs201551718	G/C	ENST00000347034	CAMKK2	438	P	R	0.989	Probably Damaging
rs201551718	chr12	121249797	rs201551718	G/C	ENST00000392473	CAMKK2	438	P	R	0.974	Probably Damaging
rs201551718	chr12	121249797	rs201551718	G/C	ENST00000392474	CAMKK2	438	P	R	0.986	Probably Damaging
rs201551718	chr12	121249797	rs201551718	G/C	ENST00000402834	CAMKK2	438	P	R	0.992	Probably Damaging
rs201551718	chr12	121249797	rs201551718	G/C	ENST00000404169	CAMKK2	438	P	R	0.992	Probably Damaging
rs201551718	chr12	121249797	rs201551718	G/C	ENST00000412367	CAMKK2	438	P	R	0.986	Probably Damaging
rs751909766	chr12	121249807	rs751909766	T/C	ENST00000324774	CAMKK2	435	I	V	0.925	Probably Damaging
rs751909766	chr12	121249807	rs751909766	T/C	ENST00000347034	CAMKK2	435	I	V	0.92	Probably Damaging
rs751909766	chr12	121249807	rs751909766	T/C	ENST00000402834	CAMKK2	435	I	V	0.925	Probably Damaging
rs751909766	chr12	121249807	rs751909766	T/C	ENST00000404169	CAMKK2	435	I	V	0.925	Probably Damaging
rs751909766	chr12	121249807	rs751909766	T/C	ENST00000446440	CAMKK2	435	I	V	0.92	Probably Damaging
rs1465910940	chr12	121249819	rs1465910940	G/C	ENST00000392473	CAMKK2	431	P	A	0.965	Probably Damaging
rs1465910940	chr12	121249819	rs1465910940	G/T	ENST00000392473	CAMKK2	431	P	T	0.998	Probably Damaging
rs1465910940	chr12	121249819	rs1465910940	G/C	ENST00000392474	CAMKK2	431	P	A	0.919	Probably Damaging
rs1465910940	chr12	121249819	rs1465910940	G/T	ENST00000392474	CAMKK2	431	P	T	0.996	Probably Damaging
rs1465910940	chr12	121249819	rs1465910940	G/C	ENST00000402834	CAMKK2	431	P	A	0.951	Probably Damaging
rs1465910940	chr12	121249819	rs1465910940	G/T	ENST00000402834	CAMKK2	431	P	T	0.998	Probably Damaging
rs1465910940	chr12	121249819	rs1465910940	G/C	ENST00000404169	CAMKK2	431	P	A	0.951	Probably Damaging
rs1465910940	chr12	121249819	rs1465910940	G/T	ENST00000404169	CAMKK2	431	P	T	0.998	Probably Damaging
rs1465910940	chr12	121249819	rs1465910940	G/C	ENST00000412367	CAMKK2	431	P	A	0.919	Probably Damaging
rs1465910940	chr12	121249819	rs1465910940	G/T	ENST00000412367	CAMKK2	431	P	T	0.996	Probably Damaging
rs1465910940	chr12	121249819	rs1465910940	G/C	ENST00000446440	CAMKK2	431	P	A	0.919	Probably Damaging
rs1465910940	chr12	121249819	rs1465910940	G/T	ENST00000446440	CAMKK2	431	P	T	0.996	Probably Damaging
rs1465910940	chr12	121249819	rs1465910940	G/T	ENST00000538733	CAMKK2	431	P	T	0.994	Probably Damaging
rs1465910940	chr12	121249819	rs1465910940	G/T	ENST00000545538	CAMKK2	218	P	T	0.99	Probably Damaging
rs1465910940	chr12	121249819	rs1465910940	G/C	ENST00000324774	CAMKK2	431	P	A	0.951	Probably Damaging
rs1465910940	chr12	121249819	rs1465910940	G/T	ENST00000324774	CAMKK2	431	P	T	0.998	Probably Damaging
rs1465910940	chr12	121249819	rs1465910940	G/C	ENST00000337174	CAMKK2	431	P	A	0.919	Probably Damaging
rs1465910940	chr12	121249819	rs1465910940	G/T	ENST00000337174	CAMKK2	431	P	T	0.996	Probably Damaging
rs1465910940	chr12	121249819	rs1465910940	G/C	ENST00000347034	CAMKK2	431	P	A	0.965	Probably Damaging
rs1465910940	chr12	121249819	rs1465910940	G/T	ENST00000347034	CAMKK2	431	P	T	0.998	Probably Damaging
rs756258369	chr12	121249822	rs756258369	T/A	ENST00000324774	CAMKK2	430	N	Y	0.99	Probably Damaging
rs756258369	chr12	121249822	rs756258369	T/A	ENST00000337174	CAMKK2	430	N	Y	0.973	Probably Damaging
rs756258369	chr12	121249822	rs756258369	T/A	ENST00000347034	CAMKK2	430	N	Y	0.982	Probably Damaging
rs756258369	chr12	121249822	rs756258369	T/A	ENST00000392473	CAMKK2	430	N	Y	0.987	Probably Damaging
rs756258369	chr12	121249822	rs756258369	T/A	ENST00000392474	CAMKK2	430	N	Y	0.982	Probably Damaging
rs756258369	chr12	121249822	rs756258369	T/A	ENST00000402834	CAMKK2	430	N	Y	0.99	Probably Damaging
rs756258369	chr12	121249822	rs756258369	T/A	ENST00000404169	CAMKK2	430	N	Y	0.99	Probably Damaging
rs756258369	chr12	121249822	rs756258369	T/A	ENST00000412367	CAMKK2	430	N	Y	0.973	Probably Damaging
rs756258369	chr12	121249822	rs756258369	T/A	ENST00000446440	CAMKK2	430	N	Y	0.982	Probably Damaging
rs756258369	chr12	121249822	rs756258369	T/A	ENST00000538733	CAMKK2	430	N	Y	0.987	Probably Damaging
rs756258369	chr12	121249822	rs756258369	T/A	ENST00000545538	CAMKK2	217	N	Y	0.968	Probably Damaging
rs778606038	chr12	121249837	rs778606038	G/A	ENST00000324774	CAMKK2	425	R	C	0.953	Probably Damaging
rs778606038	chr12	121249837	rs778606038	G/A	ENST00000337174	CAMKK2	425	R	C	0.921	Probably Damaging
rs778606038	chr12	121249837	rs778606038	G/A	ENST00000347034	CAMKK2	425	R	C	0.954	Probably Damaging
rs778606038	chr12	121249837	rs778606038	G/A	ENST00000392474	CAMKK2	425	R	C	0.921	Probably Damaging
rs778606038	chr12	121249837	rs778606038	G/A	ENST00000402834	CAMKK2	425	R	C	0.953	Probably Damaging
rs778606038	chr12	121249837	rs778606038	G/A	ENST00000404169	CAMKK2	425	R	C	0.953	Probably Damaging
rs778606038	chr12	121249837	rs778606038	G/A	ENST00000412367	CAMKK2	425	R	C	0.921	Probably Damaging
rs778606038	chr12	121249837	rs778606038	G/A	ENST00000446440	CAMKK2	425	R	C	0.947	Probably Damaging
rs1459757320	chr12	121249855	rs1459757320	A/T	ENST00000324774	CAMKK2	419	L	M	0.955	Probably Damaging
rs1459757320	chr12	121249855	rs1459757320	A/T	ENST00000337174	CAMKK2	419	L	M	0.925	Probably Damaging
rs1459757320	chr12	121249855	rs1459757320	A/T	ENST00000347034	CAMKK2	419	L	M	0.944	Probably Damaging
rs1459757320	chr12	121249855	rs1459757320	A/T	ENST00000392473	CAMKK2	419	L	M	0.976	Probably Damaging
rs1459757320	chr12	121249855	rs1459757320	A/T	ENST00000392474	CAMKK2	419	L	M	0.925	Probably Damaging
rs1459757320	chr12	121249855	rs1459757320	A/T	ENST00000402834	CAMKK2	419	L	M	0.955	Probably Damaging
rs1459757320	chr12	121249855	rs1459757320	A/T	ENST00000404169	CAMKK2	419	L	M	0.955	Probably Damaging
rs1459757320	chr12	121249855	rs1459757320	A/T	ENST00000412367	CAMKK2	419	L	M	0.925	Probably Damaging
rs765156471	chr12	121249965	rs765156471	C/G	ENST00000324774	CAMKK2	411	D	H	0.957	Probably Damaging
rs765156471	chr12	121249965	rs765156471	C/G	ENST00000347034	CAMKK2	411	D	H	0.927	Probably Damaging
rs765156471	chr12	121249965	rs765156471	C/G	ENST00000402834	CAMKK2	411	D	H	0.957	Probably Damaging
rs765156471	chr12	121249965	rs765156471	C/G	ENST00000404169	CAMKK2	411	D	H	0.957	Probably Damaging
rs1170690274	chr12	121249995	rs1170690274	T/C	ENST00000324774	CAMKK2	401	K	E	0.933	Probably Damaging
rs1170690274	chr12	121249995	rs1170690274	T/C	ENST00000402834	CAMKK2	401	K	E	0.933	Probably Damaging
rs1170690274	chr12	121249995	rs1170690274	T/C	ENST00000404169	CAMKK2	401	K	E	0.933	Probably Damaging
rs754596011	chr12	121250016	rs754596011	G/A	ENST00000538733	CAMKK2	394	R	W	0.94	Probably Damaging
rs754596011	chr12	121250016	rs754596011	G/A	ENST00000324774	CAMKK2	394	R	W	0.964	Probably Damaging
rs754596011	chr12	121250016	rs754596011	G/A	ENST00000337174	CAMKK2	394	R	W	0.94	Probably Damaging
rs754596011	chr12	121250016	rs754596011	G/A	ENST00000347034	CAMKK2	394	R	W	0.94	Probably Damaging
rs754596011	chr12	121250016	rs754596011	G/A	ENST00000392473	CAMKK2	394	R	W	0.921	Probably Damaging
rs754596011	chr12	121250016	rs754596011	G/A	ENST00000392474	CAMKK2	394	R	W	0.94	Probably Damaging
rs754596011	chr12	121250016	rs754596011	G/A	ENST00000402834	CAMKK2	394	R	W	0.964	Probably Damaging
rs754596011	chr12	121250016	rs754596011	G/A	ENST00000404169	CAMKK2	394	R	W	0.964	Probably Damaging
rs754596011	chr12	121250016	rs754596011	G/A	ENST00000412367	CAMKK2	394	R	W	0.94	Probably Damaging
rs754596011	chr12	121250016	rs754596011	G/A	ENST00000446440	CAMKK2	394	R	W	0.921	Probably Damaging
rs769333324	chr12	121250030	rs769333324	G/A	ENST00000324774	CAMKK2	389	P	L	1	Probably Damaging
rs769333324	chr12	121250030	rs769333324	G/A	ENST00000337174	CAMKK2	389	P	L	0.999	Probably Damaging
rs769333324	chr12	121250030	rs769333324	G/A	ENST00000347034	CAMKK2	389	P	L	0.999	Probably Damaging
rs769333324	chr12	121250030	rs769333324	G/A	ENST00000392473	CAMKK2	389	P	L	0.999	Probably Damaging
rs769333324	chr12	121250030	rs769333324	G/A	ENST00000392474	CAMKK2	389	P	L	0.999	Probably Damaging
rs769333324	chr12	121250030	rs769333324	G/A	ENST00000402834	CAMKK2	389	P	L	1	Probably Damaging
rs769333324	chr12	121250030	rs769333324	G/A	ENST00000404169	CAMKK2	389	P	L	1	Probably Damaging
rs769333324	chr12	121250030	rs769333324	G/A	ENST00000412367	CAMKK2	389	P	L	0.999	Probably Damaging
rs769333324	chr12	121250030	rs769333324	G/A	ENST00000446440	CAMKK2	389	P	L	0.999	Probably Damaging
rs769333324	chr12	121250030	rs769333324	G/A	ENST00000538733	CAMKK2	389	P	L	0.999	Probably Damaging
rs769333324	chr12	121250030	rs769333324	G/A	ENST00000545538	CAMKK2	176	P	L	1	Probably Damaging
rs779609974	chr12	121250031	rs779609974	G/T	ENST00000324774	CAMKK2	389	P	T	0.999	Probably Damaging
rs779609974	chr12	121250031	rs779609974	G/T	ENST00000337174	CAMKK2	389	P	T	0.999	Probably Damaging
rs779609974	chr12	121250031	rs779609974	G/T	ENST00000347034	CAMKK2	389	P	T	0.999	Probably Damaging
rs779609974	chr12	121250031	rs779609974	G/T	ENST00000392473	CAMKK2	389	P	T	0.999	Probably Damaging
rs779609974	chr12	121250031	rs779609974	G/T	ENST00000392474	CAMKK2	389	P	T	0.999	Probably Damaging
rs779609974	chr12	121250031	rs779609974	G/T	ENST00000402834	CAMKK2	389	P	T	0.999	Probably Damaging
rs779609974	chr12	121250031	rs779609974	G/T	ENST00000404169	CAMKK2	389	P	T	0.999	Probably Damaging
rs779609974	chr12	121250031	rs779609974	G/T	ENST00000412367	CAMKK2	389	P	T	0.999	Probably Damaging
rs779609974	chr12	121250031	rs779609974	G/T	ENST00000446440	CAMKK2	389	P	T	0.999	Probably Damaging
rs779609974	chr12	121250031	rs779609974	G/T	ENST00000538733	CAMKK2	389	P	T	0.999	Probably Damaging
rs779609974	chr12	121250031	rs779609974	G/T	ENST00000545538	CAMKK2	176	P	T	0.997	Probably Damaging
rs1465444503	chr12	121252665	rs1465444503	C/T	ENST00000324774	CAMKK2	386	G	D	1	Probably Damaging
rs1465444503	chr12	121252665	rs1465444503	C/T	ENST00000337174	CAMKK2	386	G	D	1	Probably Damaging
rs1465444503	chr12	121252665	rs1465444503	C/T	ENST00000347034	CAMKK2	386	G	D	1	Probably Damaging
rs1465444503	chr12	121252665	rs1465444503	C/T	ENST00000392473	CAMKK2	386	G	D	0.999	Probably Damaging
rs1465444503	chr12	121252665	rs1465444503	C/T	ENST00000392474	CAMKK2	386	G	D	1	Probably Damaging
rs1465444503	chr12	121252665	rs1465444503	C/T	ENST00000402834	CAMKK2	386	G	D	1	Probably Damaging
rs1465444503	chr12	121252665	rs1465444503	C/T	ENST00000404169	CAMKK2	386	G	D	1	Probably Damaging
rs1465444503	chr12	121252665	rs1465444503	C/T	ENST00000412367	CAMKK2	386	G	D	1	Probably Damaging
rs1465444503	chr12	121252665	rs1465444503	C/T	ENST00000446440	CAMKK2	386	G	D	0.999	Probably Damaging
rs1465444503	chr12	121252665	rs1465444503	C/T	ENST00000538733	CAMKK2	386	G	D	0.998	Probably Damaging
rs1465444503	chr12	121252665	rs1465444503	C/T	ENST00000545538	CAMKK2	173	G	D	1	Probably Damaging
rs201880301	chr12	121252699	rs201880301	C/T	ENST00000324774	CAMKK2	375	A	T	0.996	Probably Damaging
rs201880301	chr12	121252699	rs201880301	C/T	ENST00000337174	CAMKK2	375	A	T	0.99	Probably Damaging
rs201880301	chr12	121252699	rs201880301	C/T	ENST00000347034	CAMKK2	375	A	T	0.987	Probably Damaging
rs201880301	chr12	121252699	rs201880301	C/T	ENST00000392473	CAMKK2	375	A	T	0.99	Probably Damaging
rs201880301	chr12	121252699	rs201880301	C/T	ENST00000392474	CAMKK2	375	A	T	0.99	Probably Damaging
rs201880301	chr12	121252699	rs201880301	C/T	ENST00000402834	CAMKK2	375	A	T	0.996	Probably Damaging
rs201880301	chr12	121252699	rs201880301	C/T	ENST00000404169	CAMKK2	375	A	T	0.996	Probably Damaging
rs201880301	chr12	121252699	rs201880301	C/T	ENST00000412367	CAMKK2	375	A	T	0.99	Probably Damaging
rs201880301	chr12	121252699	rs201880301	C/T	ENST00000446440	CAMKK2	375	A	T	0.992	Probably Damaging
rs201880301	chr12	121252699	rs201880301	C/T	ENST00000538733	CAMKK2	375	A	T	0.918	Probably Damaging
rs201880301	chr12	121252699	rs201880301	C/T	ENST00000545538	CAMKK2	162	A	T	0.991	Probably Damaging
rs780765704	chr12	121253280	rs780765704	G/A	ENST00000402834	CAMKK2	367	S	F	0.979	Probably Damaging
rs780765704	chr12	121253280	rs780765704	G/A	ENST00000404169	CAMKK2	367	S	F	0.979	Probably Damaging
rs780765704	chr12	121253280	rs780765704	G/A	ENST00000412367	CAMKK2	367	S	F	0.947	Probably Damaging
rs780765704	chr12	121253280	rs780765704	G/A	ENST00000446440	CAMKK2	367	S	F	0.923	Probably Damaging
rs780765704	chr12	121253280	rs780765704	G/A	ENST00000545538	CAMKK2	154	S	F	0.964	Probably Damaging
rs780765704	chr12	121253280	rs780765704	G/A	ENST00000324774	CAMKK2	367	S	F	0.979	Probably Damaging
rs780765704	chr12	121253280	rs780765704	G/A	ENST00000337174	CAMKK2	367	S	F	0.947	Probably Damaging
rs780765704	chr12	121253280	rs780765704	G/A	ENST00000347034	CAMKK2	367	S	F	0.965	Probably Damaging
rs780765704	chr12	121253280	rs780765704	G/A	ENST00000392473	CAMKK2	367	S	F	0.981	Probably Damaging
rs780765704	chr12	121253280	rs780765704	G/A	ENST00000392474	CAMKK2	367	S	F	0.965	Probably Damaging
rs202103661	chr12	121253299	rs202103661	C/G	ENST00000324774	CAMKK2	361	E	Q	0.953	Probably Damaging
rs202103661	chr12	121253299	rs202103661	C/G	ENST00000392473	CAMKK2	361	E	Q	0.923	Probably Damaging
rs202103661	chr12	121253299	rs202103661	C/G	ENST00000402834	CAMKK2	361	E	Q	0.953	Probably Damaging
rs202103661	chr12	121253299	rs202103661	C/G	ENST00000404169	CAMKK2	361	E	Q	0.953	Probably Damaging
rs775368084	chr12	121253311	rs775368084	C/T	ENST00000324774	CAMKK2	357	E	K	1	Probably Damaging
rs775368084	chr12	121253311	rs775368084	C/T	ENST00000337174	CAMKK2	357	E	K	1	Probably Damaging
rs775368084	chr12	121253311	rs775368084	C/T	ENST00000347034	CAMKK2	357	E	K	1	Probably Damaging
rs775368084	chr12	121253311	rs775368084	C/T	ENST00000392473	CAMKK2	357	E	K	1	Probably Damaging
rs775368084	chr12	121253311	rs775368084	C/T	ENST00000392474	CAMKK2	357	E	K	1	Probably Damaging
rs775368084	chr12	121253311	rs775368084	C/T	ENST00000402834	CAMKK2	357	E	K	1	Probably Damaging
rs775368084	chr12	121253311	rs775368084	C/T	ENST00000404169	CAMKK2	357	E	K	1	Probably Damaging
rs775368084	chr12	121253311	rs775368084	C/T	ENST00000412367	CAMKK2	357	E	K	1	Probably Damaging
rs775368084	chr12	121253311	rs775368084	C/T	ENST00000446440	CAMKK2	357	E	K	1	Probably Damaging
rs775368084	chr12	121253311	rs775368084	C/T	ENST00000538733	CAMKK2	357	E	K	1	Probably Damaging
rs775368084	chr12	121253311	rs775368084	C/T	ENST00000545538	CAMKK2	144	E	K	1	Probably Damaging
rs1167545698	chr12	121253316	rs1167545698	G/A	ENST00000324774	CAMKK2	355	A	V	0.999	Probably Damaging
rs1167545698	chr12	121253316	rs1167545698	G/A	ENST00000337174	CAMKK2	355	A	V	0.997	Probably Damaging
rs1167545698	chr12	121253316	rs1167545698	G/A	ENST00000347034	CAMKK2	355	A	V	0.997	Probably Damaging
rs1167545698	chr12	121253316	rs1167545698	G/A	ENST00000392473	CAMKK2	355	A	V	0.996	Probably Damaging
rs1167545698	chr12	121253316	rs1167545698	G/A	ENST00000392474	CAMKK2	355	A	V	0.997	Probably Damaging
rs1167545698	chr12	121253316	rs1167545698	G/A	ENST00000402834	CAMKK2	355	A	V	0.999	Probably Damaging
rs1167545698	chr12	121253316	rs1167545698	G/A	ENST00000404169	CAMKK2	355	A	V	0.999	Probably Damaging
rs1167545698	chr12	121253316	rs1167545698	G/A	ENST00000412367	CAMKK2	355	A	V	0.997	Probably Damaging
rs1167545698	chr12	121253316	rs1167545698	G/A	ENST00000446440	CAMKK2	355	A	V	0.997	Probably Damaging
rs1167545698	chr12	121253316	rs1167545698	G/A	ENST00000538733	CAMKK2	355	A	V	0.996	Probably Damaging
rs1167545698	chr12	121253316	rs1167545698	G/A	ENST00000545538	CAMKK2	142	A	V	0.996	Probably Damaging
rs763906764	chr12	121253326	rs763906764	C/T	ENST00000324774	CAMKK2	352	A	T	0.999	Probably Damaging
rs763906764	chr12	121253326	rs763906764	C/T	ENST00000337174	CAMKK2	352	A	T	0.998	Probably Damaging
rs763906764	chr12	121253326	rs763906764	C/T	ENST00000347034	CAMKK2	352	A	T	0.998	Probably Damaging
rs763906764	chr12	121253326	rs763906764	C/T	ENST00000392473	CAMKK2	352	A	T	0.998	Probably Damaging
rs763906764	chr12	121253326	rs763906764	C/T	ENST00000392474	CAMKK2	352	A	T	0.999	Probably Damaging
rs763906764	chr12	121253326	rs763906764	C/T	ENST00000402834	CAMKK2	352	A	T	0.999	Probably Damaging
rs763906764	chr12	121253326	rs763906764	C/T	ENST00000404169	CAMKK2	352	A	T	0.999	Probably Damaging
rs763906764	chr12	121253326	rs763906764	C/T	ENST00000412367	CAMKK2	352	A	T	0.998	Probably Damaging
rs763906764	chr12	121253326	rs763906764	C/T	ENST00000446440	CAMKK2	352	A	T	0.998	Probably Damaging
rs763906764	chr12	121253326	rs763906764	C/T	ENST00000538733	CAMKK2	352	A	T	0.967	Probably Damaging
rs763906764	chr12	121253326	rs763906764	C/T	ENST00000545538	CAMKK2	139	A	T	0.996	Probably Damaging
rs1396496439	chr12	121253331	rs1396496439	G/A	ENST00000324774	CAMKK2	350	T	M	0.999	Probably Damaging
rs1396496439	chr12	121253331	rs1396496439	G/A	ENST00000337174	CAMKK2	350	T	M	0.998	Probably Damaging
rs1396496439	chr12	121253331	rs1396496439	G/A	ENST00000347034	CAMKK2	350	T	M	0.999	Probably Damaging
rs1396496439	chr12	121253331	rs1396496439	G/A	ENST00000392473	CAMKK2	350	T	M	0.998	Probably Damaging
rs1396496439	chr12	121253331	rs1396496439	G/A	ENST00000392474	CAMKK2	350	T	M	0.998	Probably Damaging
rs1396496439	chr12	121253331	rs1396496439	G/A	ENST00000402834	CAMKK2	350	T	M	0.999	Probably Damaging
rs1396496439	chr12	121253331	rs1396496439	G/A	ENST00000404169	CAMKK2	350	T	M	0.999	Probably Damaging
rs1396496439	chr12	121253331	rs1396496439	G/A	ENST00000412367	CAMKK2	350	T	M	0.998	Probably Damaging
rs1396496439	chr12	121253331	rs1396496439	G/A	ENST00000446440	CAMKK2	350	T	M	0.998	Probably Damaging
rs1396496439	chr12	121253331	rs1396496439	G/A	ENST00000538733	CAMKK2	350	T	M	0.998	Probably Damaging
rs1396496439	chr12	121253331	rs1396496439	G/A	ENST00000545538	CAMKK2	137	T	M	0.999	Probably Damaging
rs149707360	chr12	121253338	rs149707360	C/T	ENST00000324774	CAMKK2	348	V	M	0.978	Probably Damaging
rs149707360	chr12	121253338	rs149707360	C/T	ENST00000337174	CAMKK2	348	V	M	0.91	Probably Damaging
rs149707360	chr12	121253338	rs149707360	C/T	ENST00000347034	CAMKK2	348	V	M	0.975	Probably Damaging
rs149707360	chr12	121253338	rs149707360	C/T	ENST00000392473	CAMKK2	348	V	M	0.91	Probably Damaging
rs149707360	chr12	121253338	rs149707360	C/T	ENST00000392474	CAMKK2	348	V	M	0.954	Probably Damaging
rs149707360	chr12	121253338	rs149707360	C/T	ENST00000402834	CAMKK2	348	V	M	0.978	Probably Damaging
rs149707360	chr12	121253338	rs149707360	C/T	ENST00000404169	CAMKK2	348	V	M	0.978	Probably Damaging
rs149707360	chr12	121253338	rs149707360	C/T	ENST00000412367	CAMKK2	348	V	M	0.91	Probably Damaging
rs149707360	chr12	121253338	rs149707360	C/T	ENST00000446440	CAMKK2	348	V	M	0.954	Probably Damaging
rs1441968844	chr12	121253346	rs1441968844	G/A	ENST00000392474	CAMKK2	345	S	F	0.914	Probably Damaging
rs749479203	chr12	121253356	rs749479203	C/T	ENST00000404169	CAMKK2	342	A	T	0.971	Probably Damaging
rs749479203	chr12	121253356	rs749479203	C/T	ENST00000412367	CAMKK2	342	A	T	0.961	Probably Damaging
rs749479203	chr12	121253356	rs749479203	C/T	ENST00000324774	CAMKK2	342	A	T	0.971	Probably Damaging
rs749479203	chr12	121253356	rs749479203	C/T	ENST00000337174	CAMKK2	342	A	T	0.961	Probably Damaging
rs749479203	chr12	121253356	rs749479203	C/T	ENST00000347034	CAMKK2	342	A	T	0.973	Probably Damaging
rs749479203	chr12	121253356	rs749479203	C/T	ENST00000392473	CAMKK2	342	A	T	0.961	Probably Damaging
rs749479203	chr12	121253356	rs749479203	C/T	ENST00000392474	CAMKK2	342	A	T	0.951	Probably Damaging
rs749479203	chr12	121253356	rs749479203	C/T	ENST00000402834	CAMKK2	342	A	T	0.971	Probably Damaging
rs1184060674	chr12	121253364	rs1184060674	C/T	ENST00000324774	CAMKK2	339	G	D	0.951	Probably Damaging
rs1184060674	chr12	121253364	rs1184060674	C/T	ENST00000347034	CAMKK2	339	G	D	0.924	Probably Damaging
rs1184060674	chr12	121253364	rs1184060674	C/T	ENST00000392474	CAMKK2	339	G	D	0.95	Probably Damaging
rs1184060674	chr12	121253364	rs1184060674	C/T	ENST00000402834	CAMKK2	339	G	D	0.951	Probably Damaging
rs1184060674	chr12	121253364	rs1184060674	C/T	ENST00000404169	CAMKK2	339	G	D	0.951	Probably Damaging
rs768551666	chr12	121253395	rs768551666	C/A	ENST00000324774	CAMKK2	329	A	S	0.982	Probably Damaging
rs768551666	chr12	121253395	rs768551666	C/T	ENST00000324774	CAMKK2	329	A	T	0.949	Probably Damaging
rs768551666	chr12	121253395	rs768551666	C/A	ENST00000337174	CAMKK2	329	A	S	0.981	Probably Damaging
rs768551666	chr12	121253395	rs768551666	C/T	ENST00000337174	CAMKK2	329	A	T	0.949	Probably Damaging
rs768551666	chr12	121253395	rs768551666	C/A	ENST00000347034	CAMKK2	329	A	S	0.981	Probably Damaging
rs768551666	chr12	121253395	rs768551666	C/T	ENST00000347034	CAMKK2	329	A	T	0.968	Probably Damaging
rs768551666	chr12	121253395	rs768551666	C/A	ENST00000392473	CAMKK2	329	A	S	0.969	Probably Damaging
rs768551666	chr12	121253395	rs768551666	C/T	ENST00000392473	CAMKK2	329	A	T	0.915	Probably Damaging
rs768551666	chr12	121253395	rs768551666	C/A	ENST00000392474	CAMKK2	329	A	S	0.981	Probably Damaging
rs768551666	chr12	121253395	rs768551666	C/T	ENST00000392474	CAMKK2	329	A	T	0.949	Probably Damaging
rs768551666	chr12	121253395	rs768551666	C/A	ENST00000402834	CAMKK2	329	A	S	0.982	Probably Damaging
rs768551666	chr12	121253395	rs768551666	C/T	ENST00000402834	CAMKK2	329	A	T	0.949	Probably Damaging
rs768551666	chr12	121253395	rs768551666	C/A	ENST00000404169	CAMKK2	329	A	S	0.982	Probably Damaging
rs768551666	chr12	121253395	rs768551666	C/T	ENST00000404169	CAMKK2	329	A	T	0.949	Probably Damaging
rs768551666	chr12	121253395	rs768551666	C/A	ENST00000412367	CAMKK2	329	A	S	0.981	Probably Damaging
rs768551666	chr12	121253395	rs768551666	C/T	ENST00000412367	CAMKK2	329	A	T	0.949	Probably Damaging
rs149343557	chr12	121253396	rs149343557	G/C	ENST00000324774	CAMKK2	328	I	M	0.999	Probably Damaging
rs149343557	chr12	121253396	rs149343557	G/C	ENST00000337174	CAMKK2	328	I	M	0.999	Probably Damaging
rs149343557	chr12	121253396	rs149343557	G/C	ENST00000347034	CAMKK2	328	I	M	0.999	Probably Damaging
rs149343557	chr12	121253396	rs149343557	G/C	ENST00000392473	CAMKK2	328	I	M	0.999	Probably Damaging
rs149343557	chr12	121253396	rs149343557	G/C	ENST00000392474	CAMKK2	328	I	M	0.999	Probably Damaging
rs149343557	chr12	121253396	rs149343557	G/C	ENST00000402834	CAMKK2	328	I	M	0.999	Probably Damaging
rs149343557	chr12	121253396	rs149343557	G/C	ENST00000404169	CAMKK2	328	I	M	0.999	Probably Damaging
rs149343557	chr12	121253396	rs149343557	G/C	ENST00000412367	CAMKK2	328	I	M	0.999	Probably Damaging
rs149343557	chr12	121253396	rs149343557	G/C	ENST00000446440	CAMKK2	328	I	M	0.999	Probably Damaging
rs149343557	chr12	121253396	rs149343557	G/C	ENST00000538733	CAMKK2	328	I	M	0.99	Probably Damaging
rs149343557	chr12	121253396	rs149343557	G/C	ENST00000545538	CAMKK2	115	I	M	0.999	Probably Damaging
rs1466529785	chr12	121253419	rs1466529785	C/T	ENST00000324774	CAMKK2	321	G	R	0.987	Probably Damaging
rs1466529785	chr12	121253419	rs1466529785	C/T	ENST00000337174	CAMKK2	321	G	R	0.967	Probably Damaging
rs1466529785	chr12	121253419	rs1466529785	C/T	ENST00000347034	CAMKK2	321	G	R	0.976	Probably Damaging
rs1466529785	chr12	121253419	rs1466529785	C/T	ENST00000392473	CAMKK2	321	G	R	0.967	Probably Damaging
rs1466529785	chr12	121253419	rs1466529785	C/T	ENST00000392474	CAMKK2	321	G	R	0.976	Probably Damaging
rs1466529785	chr12	121253419	rs1466529785	C/T	ENST00000402834	CAMKK2	321	G	R	0.987	Probably Damaging
rs1466529785	chr12	121253419	rs1466529785	C/T	ENST00000404169	CAMKK2	321	G	R	0.987	Probably Damaging
rs1466529785	chr12	121253419	rs1466529785	C/T	ENST00000412367	CAMKK2	321	G	R	0.967	Probably Damaging
rs1466529785	chr12	121253419	rs1466529785	C/T	ENST00000446440	CAMKK2	321	G	R	0.927	Probably Damaging
rs1466529785	chr12	121253419	rs1466529785	C/T	ENST00000545538	CAMKK2	108	G	R	0.998	Probably Damaging
rs1309944455	chr12	121253425	rs1309944455	G/C	ENST00000324774	CAMKK2	319	L	V	1	Probably Damaging
rs1309944455	chr12	121253425	rs1309944455	G/C	ENST00000337174	CAMKK2	319	L	V	1	Probably Damaging
rs1309944455	chr12	121253425	rs1309944455	G/C	ENST00000347034	CAMKK2	319	L	V	1	Probably Damaging
rs1309944455	chr12	121253425	rs1309944455	G/C	ENST00000392473	CAMKK2	319	L	V	1	Probably Damaging
rs1309944455	chr12	121253425	rs1309944455	G/C	ENST00000392474	CAMKK2	319	L	V	1	Probably Damaging
rs1309944455	chr12	121253425	rs1309944455	G/C	ENST00000402834	CAMKK2	319	L	V	1	Probably Damaging
rs1309944455	chr12	121253425	rs1309944455	G/C	ENST00000404169	CAMKK2	319	L	V	1	Probably Damaging
rs1309944455	chr12	121253425	rs1309944455	G/C	ENST00000412367	CAMKK2	319	L	V	1	Probably Damaging
rs1309944455	chr12	121253425	rs1309944455	G/C	ENST00000446440	CAMKK2	319	L	V	1	Probably Damaging
rs1309944455	chr12	121253425	rs1309944455	G/C	ENST00000538733	CAMKK2	319	L	V	1	Probably Damaging
rs1309944455	chr12	121253425	rs1309944455	G/C	ENST00000545538	CAMKK2	106	L	V	0.995	Probably Damaging
rs764751426	chr12	121253430	rs764751426	T/C	ENST00000324774	CAMKK2	317	N	S	1	Probably Damaging
rs764751426	chr12	121253430	rs764751426	T/C	ENST00000337174	CAMKK2	317	N	S	1	Probably Damaging
rs764751426	chr12	121253430	rs764751426	T/C	ENST00000347034	CAMKK2	317	N	S	1	Probably Damaging
rs764751426	chr12	121253430	rs764751426	T/C	ENST00000392473	CAMKK2	317	N	S	1	Probably Damaging
rs764751426	chr12	121253430	rs764751426	T/C	ENST00000392474	CAMKK2	317	N	S	1	Probably Damaging
rs764751426	chr12	121253430	rs764751426	T/C	ENST00000402834	CAMKK2	317	N	S	1	Probably Damaging
rs764751426	chr12	121253430	rs764751426	T/C	ENST00000404169	CAMKK2	317	N	S	1	Probably Damaging
rs764751426	chr12	121253430	rs764751426	T/C	ENST00000412367	CAMKK2	317	N	S	1	Probably Damaging
rs764751426	chr12	121253430	rs764751426	T/C	ENST00000446440	CAMKK2	317	N	S	1	Probably Damaging
rs764751426	chr12	121253430	rs764751426	T/C	ENST00000538733	CAMKK2	317	N	S	1	Probably Damaging
rs764751426	chr12	121253430	rs764751426	T/C	ENST00000545538	CAMKK2	104	N	S	0.976	Probably Damaging
rs199889163	chr12	121253448	rs199889163	C/T	ENST00000402834	CAMKK2	311	R	H	0.998	Probably Damaging
rs199889163	chr12	121253448	rs199889163	C/T	ENST00000404169	CAMKK2	311	R	H	0.998	Probably Damaging
rs199889163	chr12	121253448	rs199889163	C/T	ENST00000412367	CAMKK2	311	R	H	0.997	Probably Damaging
rs199889163	chr12	121253448	rs199889163	C/T	ENST00000446440	CAMKK2	311	R	H	0.997	Probably Damaging
rs199889163	chr12	121253448	rs199889163	C/T	ENST00000538733	CAMKK2	311	R	H	0.996	Probably Damaging
rs199889163	chr12	121253448	rs199889163	C/T	ENST00000545538	CAMKK2	98	R	H	0.997	Probably Damaging
rs199889163	chr12	121253448	rs199889163	C/T	ENST00000324774	CAMKK2	311	R	H	0.998	Probably Damaging
rs199889163	chr12	121253448	rs199889163	C/T	ENST00000337174	CAMKK2	311	R	H	0.997	Probably Damaging
rs199889163	chr12	121253448	rs199889163	C/T	ENST00000347034	CAMKK2	311	R	H	0.997	Probably Damaging
rs199889163	chr12	121253448	rs199889163	C/T	ENST00000392473	CAMKK2	311	R	H	0.996	Probably Damaging
rs199889163	chr12	121253448	rs199889163	C/T	ENST00000392474	CAMKK2	311	R	H	0.997	Probably Damaging
rs1307905721	chr12	121253449	rs1307905721	G/A	ENST00000324774	CAMKK2	311	R	C	0.998	Probably Damaging
rs1307905721	chr12	121253449	rs1307905721	G/A	ENST00000337174	CAMKK2	311	R	C	0.999	Probably Damaging
rs1307905721	chr12	121253449	rs1307905721	G/A	ENST00000347034	CAMKK2	311	R	C	0.997	Probably Damaging
rs1307905721	chr12	121253449	rs1307905721	G/A	ENST00000392473	CAMKK2	311	R	C	0.998	Probably Damaging
rs1307905721	chr12	121253449	rs1307905721	G/A	ENST00000392474	CAMKK2	311	R	C	0.997	Probably Damaging
rs1307905721	chr12	121253449	rs1307905721	G/A	ENST00000402834	CAMKK2	311	R	C	0.998	Probably Damaging
rs1307905721	chr12	121253449	rs1307905721	G/A	ENST00000404169	CAMKK2	311	R	C	0.998	Probably Damaging
rs1307905721	chr12	121253449	rs1307905721	G/A	ENST00000412367	CAMKK2	311	R	C	0.999	Probably Damaging
rs1307905721	chr12	121253449	rs1307905721	G/A	ENST00000446440	CAMKK2	311	R	C	0.999	Probably Damaging
rs1307905721	chr12	121253449	rs1307905721	G/A	ENST00000538733	CAMKK2	311	R	C	0.998	Probably Damaging
rs1307905721	chr12	121253449	rs1307905721	G/A	ENST00000545538	CAMKK2	98	R	C	0.972	Probably Damaging
rs749966784	chr12	121253452	rs749966784	G/A	ENST00000324774	CAMKK2	310	H	Y	1	Probably Damaging
rs749966784	chr12	121253452	rs749966784	G/A	ENST00000337174	CAMKK2	310	H	Y	1	Probably Damaging
rs749966784	chr12	121253452	rs749966784	G/A	ENST00000347034	CAMKK2	310	H	Y	1	Probably Damaging
rs749966784	chr12	121253452	rs749966784	G/A	ENST00000392473	CAMKK2	310	H	Y	1	Probably Damaging
rs749966784	chr12	121253452	rs749966784	G/A	ENST00000392474	CAMKK2	310	H	Y	1	Probably Damaging
rs749966784	chr12	121253452	rs749966784	G/A	ENST00000402834	CAMKK2	310	H	Y	1	Probably Damaging
rs749966784	chr12	121253452	rs749966784	G/A	ENST00000404169	CAMKK2	310	H	Y	1	Probably Damaging
rs749966784	chr12	121253452	rs749966784	G/A	ENST00000412367	CAMKK2	310	H	Y	1	Probably Damaging
rs749966784	chr12	121253452	rs749966784	G/A	ENST00000446440	CAMKK2	310	H	Y	1	Probably Damaging
rs749966784	chr12	121253452	rs749966784	G/A	ENST00000538733	CAMKK2	310	H	Y	1	Probably Damaging
rs749966784	chr12	121253452	rs749966784	G/A	ENST00000545538	CAMKK2	97	H	Y	0.998	Probably Damaging
rs765553865	chr12	121255561	rs765553865	C/G	ENST00000324774	CAMKK2	299	G	A	0.988	Probably Damaging
rs765553865	chr12	121255561	rs765553865	C/G	ENST00000337174	CAMKK2	299	G	A	0.979	Probably Damaging
rs765553865	chr12	121255561	rs765553865	C/G	ENST00000347034	CAMKK2	299	G	A	0.998	Probably Damaging
rs765553865	chr12	121255561	rs765553865	C/G	ENST00000392473	CAMKK2	299	G	A	0.998	Probably Damaging
rs765553865	chr12	121255561	rs765553865	C/G	ENST00000392474	CAMKK2	299	G	A	0.979	Probably Damaging
rs765553865	chr12	121255561	rs765553865	C/G	ENST00000402834	CAMKK2	299	G	A	0.988	Probably Damaging
rs765553865	chr12	121255561	rs765553865	C/G	ENST00000404169	CAMKK2	299	G	A	0.988	Probably Damaging
rs765553865	chr12	121255561	rs765553865	C/G	ENST00000412367	CAMKK2	299	G	A	0.979	Probably Damaging
rs765553865	chr12	121255561	rs765553865	C/G	ENST00000446440	CAMKK2	299	G	A	0.979	Probably Damaging
rs765553865	chr12	121255561	rs765553865	C/G	ENST00000545538	CAMKK2	86	G	A	0.977	Probably Damaging
rs139606987	chr12	121255566	rs139606987	G/C	ENST00000324774	CAMKK2	297	I	M	0.924	Probably Damaging
rs139606987	chr12	121255566	rs139606987	G/C	ENST00000347034	CAMKK2	297	I	M	0.914	Probably Damaging
rs139606987	chr12	121255566	rs139606987	G/C	ENST00000402834	CAMKK2	297	I	M	0.924	Probably Damaging
rs139606987	chr12	121255566	rs139606987	G/C	ENST00000404169	CAMKK2	297	I	M	0.924	Probably Damaging
rs139606987	chr12	121255566	rs139606987	G/C	ENST00000545538	CAMKK2	84	I	M	0.916	Probably Damaging
rs1483990259	chr12	121255573	rs1483990259	T/A	ENST00000324774	CAMKK2	295	D	V	0.995	Probably Damaging
rs1483990259	chr12	121255573	rs1483990259	T/A	ENST00000337174	CAMKK2	295	D	V	0.988	Probably Damaging
rs1483990259	chr12	121255573	rs1483990259	T/A	ENST00000347034	CAMKK2	295	D	V	0.995	Probably Damaging
rs1483990259	chr12	121255573	rs1483990259	T/A	ENST00000392473	CAMKK2	295	D	V	0.996	Probably Damaging
rs1483990259	chr12	121255573	rs1483990259	T/A	ENST00000392474	CAMKK2	295	D	V	0.991	Probably Damaging
rs1483990259	chr12	121255573	rs1483990259	T/A	ENST00000402834	CAMKK2	295	D	V	0.995	Probably Damaging
rs1483990259	chr12	121255573	rs1483990259	T/A	ENST00000404169	CAMKK2	295	D	V	0.995	Probably Damaging
rs1483990259	chr12	121255573	rs1483990259	T/A	ENST00000412367	CAMKK2	295	D	V	0.988	Probably Damaging
rs1483990259	chr12	121255573	rs1483990259	T/A	ENST00000446440	CAMKK2	295	D	V	0.988	Probably Damaging
rs1483990259	chr12	121255573	rs1483990259	T/A	ENST00000538733	CAMKK2	295	D	V	0.965	Probably Damaging
rs1483990259	chr12	121255573	rs1483990259	T/A	ENST00000545538	CAMKK2	82	D	V	0.998	Probably Damaging
rs754983449	chr12	121255589	rs754983449	G/A	ENST00000347034	CAMKK2	290	R	C	0.988	Probably Damaging
rs754983449	chr12	121255589	rs754983449	G/A	ENST00000392473	CAMKK2	290	R	C	0.99	Probably Damaging
rs752145128	chr12	121255591	rs752145128	G/A	ENST00000324774	CAMKK2	289	A	V	0.934	Probably Damaging
rs752145128	chr12	121255591	rs752145128	G/A	ENST00000402834	CAMKK2	289	A	V	0.934	Probably Damaging
rs752145128	chr12	121255591	rs752145128	G/A	ENST00000404169	CAMKK2	289	A	V	0.934	Probably Damaging
rs748010012	chr12	121255601	rs748010012	C/T	ENST00000324774	CAMKK2	286	E	K	0.992	Probably Damaging
rs748010012	chr12	121255601	rs748010012	C/T	ENST00000337174	CAMKK2	286	E	K	0.982	Probably Damaging
rs748010012	chr12	121255601	rs748010012	C/T	ENST00000347034	CAMKK2	286	E	K	0.982	Probably Damaging
rs748010012	chr12	121255601	rs748010012	C/T	ENST00000392473	CAMKK2	286	E	K	0.982	Probably Damaging
rs748010012	chr12	121255601	rs748010012	C/T	ENST00000392474	CAMKK2	286	E	K	0.982	Probably Damaging
rs748010012	chr12	121255601	rs748010012	C/T	ENST00000402834	CAMKK2	286	E	K	0.992	Probably Damaging
rs748010012	chr12	121255601	rs748010012	C/T	ENST00000404169	CAMKK2	286	E	K	0.992	Probably Damaging
rs748010012	chr12	121255601	rs748010012	C/T	ENST00000412367	CAMKK2	286	E	K	0.982	Probably Damaging
rs748010012	chr12	121255601	rs748010012	C/T	ENST00000446440	CAMKK2	286	E	K	0.93	Probably Damaging
rs748010012	chr12	121255601	rs748010012	C/T	ENST00000545538	CAMKK2	73	E	K	0.928	Probably Damaging
rs1407341397	chr12	121255618	rs1407341397	G/A	ENST00000324774	CAMKK2	280	T	I	0.979	Probably Damaging
rs1407341397	chr12	121255618	rs1407341397	G/A	ENST00000392473	CAMKK2	280	T	I	0.914	Probably Damaging
rs1407341397	chr12	121255618	rs1407341397	G/A	ENST00000392474	CAMKK2	280	T	I	0.914	Probably Damaging
rs1407341397	chr12	121255618	rs1407341397	G/A	ENST00000402834	CAMKK2	280	T	I	0.979	Probably Damaging
rs1407341397	chr12	121255618	rs1407341397	G/A	ENST00000404169	CAMKK2	280	T	I	0.979	Probably Damaging
rs1370401604	chr12	121255622	rs1370401604	G/A	ENST00000324774	CAMKK2	279	P	S	0.997	Probably Damaging
rs1370401604	chr12	121255622	rs1370401604	G/A	ENST00000337174	CAMKK2	279	P	S	0.995	Probably Damaging
rs1370401604	chr12	121255622	rs1370401604	G/A	ENST00000347034	CAMKK2	279	P	S	0.994	Probably Damaging
rs1370401604	chr12	121255622	rs1370401604	G/A	ENST00000392473	CAMKK2	279	P	S	0.972	Probably Damaging
rs1370401604	chr12	121255622	rs1370401604	G/A	ENST00000402834	CAMKK2	279	P	S	0.997	Probably Damaging
rs1370401604	chr12	121255622	rs1370401604	G/A	ENST00000404169	CAMKK2	279	P	S	0.997	Probably Damaging
rs1370401604	chr12	121255622	rs1370401604	G/A	ENST00000412367	CAMKK2	279	P	S	0.995	Probably Damaging
rs1016081976	chr12	121255625	rs1016081976	C/T	ENST00000347034	CAMKK2	278	V	M	0.961	Probably Damaging
rs371428001	chr12	121255630	rs371428001	A/G	ENST00000324774	CAMKK2	276	M	T	0.969	Probably Damaging
rs371428001	chr12	121255630	rs371428001	A/G	ENST00000337174	CAMKK2	276	M	T	0.917	Probably Damaging
rs371428001	chr12	121255630	rs371428001	A/G	ENST00000392473	CAMKK2	276	M	T	0.917	Probably Damaging
rs371428001	chr12	121255630	rs371428001	A/G	ENST00000392474	CAMKK2	276	M	T	0.948	Probably Damaging
rs371428001	chr12	121255630	rs371428001	A/G	ENST00000402834	CAMKK2	276	M	T	0.969	Probably Damaging
rs371428001	chr12	121255630	rs371428001	A/G	ENST00000404169	CAMKK2	276	M	T	0.969	Probably Damaging
rs371428001	chr12	121255630	rs371428001	A/G	ENST00000412367	CAMKK2	276	M	T	0.917	Probably Damaging
rs371428001	chr12	121255630	rs371428001	A/G	ENST00000545538	CAMKK2	63	M	T	0.962	Probably Damaging
rs1354124033	chr12	121255634	rs1354124033	C/T	ENST00000347034	CAMKK2	275	V	M	0.99	Probably Damaging
rs1354124033	chr12	121255634	rs1354124033	C/T	ENST00000392473	CAMKK2	275	V	M	0.982	Probably Damaging
rs1354124033	chr12	121255634	rs1354124033	C/T	ENST00000392474	CAMKK2	275	V	M	0.989	Probably Damaging
rs1354124033	chr12	121255634	rs1354124033	C/T	ENST00000402834	CAMKK2	275	V	M	0.997	Probably Damaging
rs1354124033	chr12	121255634	rs1354124033	C/T	ENST00000404169	CAMKK2	275	V	M	0.997	Probably Damaging
rs1354124033	chr12	121255634	rs1354124033	C/T	ENST00000412367	CAMKK2	275	V	M	0.989	Probably Damaging
rs1354124033	chr12	121255634	rs1354124033	C/T	ENST00000446440	CAMKK2	275	V	M	0.982	Probably Damaging
rs1354124033	chr12	121255634	rs1354124033	C/T	ENST00000545538	CAMKK2	62	V	M	0.98	Probably Damaging
rs1354124033	chr12	121255634	rs1354124033	C/T	ENST00000324774	CAMKK2	275	V	M	0.997	Probably Damaging
rs1354124033	chr12	121255634	rs1354124033	C/T	ENST00000337174	CAMKK2	275	V	M	0.989	Probably Damaging
rs1473818454	chr12	121260321	rs1473818454	A/G	ENST00000324774	CAMKK2	265	M	T	0.978	Probably Damaging
rs1473818454	chr12	121260321	rs1473818454	A/G	ENST00000337174	CAMKK2	265	M	T	0.962	Probably Damaging
rs1473818454	chr12	121260321	rs1473818454	A/G	ENST00000347034	CAMKK2	265	M	T	0.979	Probably Damaging
rs1473818454	chr12	121260321	rs1473818454	A/G	ENST00000392473	CAMKK2	265	M	T	0.917	Probably Damaging
rs1473818454	chr12	121260321	rs1473818454	A/G	ENST00000392474	CAMKK2	265	M	T	0.969	Probably Damaging
rs1473818454	chr12	121260321	rs1473818454	A/G	ENST00000402834	CAMKK2	265	M	T	0.978	Probably Damaging
rs1473818454	chr12	121260321	rs1473818454	A/G	ENST00000404169	CAMKK2	265	M	T	0.978	Probably Damaging
rs1473818454	chr12	121260321	rs1473818454	A/G	ENST00000412367	CAMKK2	265	M	T	0.962	Probably Damaging
rs1473818454	chr12	121260321	rs1473818454	A/G	ENST00000446440	CAMKK2	265	M	T	0.948	Probably Damaging
rs1473818454	chr12	121260321	rs1473818454	A/G	ENST00000538733	CAMKK2	265	M	T	0.948	Probably Damaging
rs1170585723	chr12	121263806	rs1170585723	C/G	ENST00000337174	CAMKK2	253	E	D	0.966	Probably Damaging
rs1170585723	chr12	121263806	rs1170585723	C/G	ENST00000347034	CAMKK2	253	E	D	0.966	Probably Damaging
rs1170585723	chr12	121263806	rs1170585723	C/G	ENST00000392473	CAMKK2	253	E	D	0.946	Probably Damaging
rs1170585723	chr12	121263806	rs1170585723	C/G	ENST00000392474	CAMKK2	253	E	D	0.966	Probably Damaging
rs1170585723	chr12	121263806	rs1170585723	C/G	ENST00000402834	CAMKK2	253	E	D	0.98	Probably Damaging
rs1170585723	chr12	121263806	rs1170585723	C/G	ENST00000404169	CAMKK2	253	E	D	0.98	Probably Damaging
rs1170585723	chr12	121263806	rs1170585723	C/G	ENST00000412367	CAMKK2	253	E	D	0.966	Probably Damaging
rs1170585723	chr12	121263806	rs1170585723	C/G	ENST00000446440	CAMKK2	253	E	D	0.976	Probably Damaging
rs1170585723	chr12	121263806	rs1170585723	C/G	ENST00000324774	CAMKK2	253	E	D	0.98	Probably Damaging
rs200059037	chr12	121263820	rs200059037	C/T	ENST00000324774	CAMKK2	249	V	M	0.999	Probably Damaging
rs200059037	chr12	121263820	rs200059037	C/T	ENST00000337174	CAMKK2	249	V	M	0.999	Probably Damaging
rs200059037	chr12	121263820	rs200059037	C/T	ENST00000347034	CAMKK2	249	V	M	0.999	Probably Damaging
rs200059037	chr12	121263820	rs200059037	C/T	ENST00000392473	CAMKK2	249	V	M	0.999	Probably Damaging
rs200059037	chr12	121263820	rs200059037	C/T	ENST00000392474	CAMKK2	249	V	M	0.999	Probably Damaging
rs200059037	chr12	121263820	rs200059037	C/T	ENST00000402834	CAMKK2	249	V	M	0.999	Probably Damaging
rs200059037	chr12	121263820	rs200059037	C/T	ENST00000404169	CAMKK2	249	V	M	0.999	Probably Damaging
rs200059037	chr12	121263820	rs200059037	C/T	ENST00000412367	CAMKK2	249	V	M	0.999	Probably Damaging
rs200059037	chr12	121263820	rs200059037	C/T	ENST00000446440	CAMKK2	249	V	M	0.999	Probably Damaging
rs200059037	chr12	121263820	rs200059037	C/T	ENST00000538733	CAMKK2	249	V	M	0.998	Probably Damaging
rs767021876	chr12	121263825	rs767021876	T/C	ENST00000392473	CAMKK2	247	N	S	1	Probably Damaging
rs767021876	chr12	121263825	rs767021876	T/C	ENST00000392474	CAMKK2	247	N	S	0.999	Probably Damaging
rs767021876	chr12	121263825	rs767021876	T/C	ENST00000402834	CAMKK2	247	N	S	0.999	Probably Damaging
rs767021876	chr12	121263825	rs767021876	T/C	ENST00000404169	CAMKK2	247	N	S	0.999	Probably Damaging
rs767021876	chr12	121263825	rs767021876	T/C	ENST00000412367	CAMKK2	247	N	S	0.997	Probably Damaging
rs767021876	chr12	121263825	rs767021876	T/C	ENST00000446440	CAMKK2	247	N	S	0.994	Probably Damaging
rs767021876	chr12	121263825	rs767021876	T/C	ENST00000538733	CAMKK2	247	N	S	0.994	Probably Damaging
rs767021876	chr12	121263825	rs767021876	T/C	ENST00000324774	CAMKK2	247	N	S	0.999	Probably Damaging
rs767021876	chr12	121263825	rs767021876	T/C	ENST00000337174	CAMKK2	247	N	S	0.997	Probably Damaging
rs767021876	chr12	121263825	rs767021876	T/C	ENST00000347034	CAMKK2	247	N	S	0.997	Probably Damaging
rs374169294	chr12	121263834	rs374169294	T/C	ENST00000324774	CAMKK2	244	D	G	0.992	Probably Damaging
rs374169294	chr12	121263834	rs374169294	T/C	ENST00000337174	CAMKK2	244	D	G	0.982	Probably Damaging
rs374169294	chr12	121263834	rs374169294	T/C	ENST00000347034	CAMKK2	244	D	G	0.987	Probably Damaging
rs374169294	chr12	121263834	rs374169294	T/C	ENST00000392473	CAMKK2	244	D	G	0.954	Probably Damaging
rs374169294	chr12	121263834	rs374169294	T/C	ENST00000392474	CAMKK2	244	D	G	0.987	Probably Damaging
rs374169294	chr12	121263834	rs374169294	T/C	ENST00000402834	CAMKK2	244	D	G	0.992	Probably Damaging
rs374169294	chr12	121263834	rs374169294	T/C	ENST00000404169	CAMKK2	244	D	G	0.992	Probably Damaging
rs374169294	chr12	121263834	rs374169294	T/C	ENST00000412367	CAMKK2	244	D	G	0.982	Probably Damaging
rs755682639	chr12	121263855	rs755682639	A/T	ENST00000324774	CAMKK2	237	I	N	1	Probably Damaging
rs755682639	chr12	121263855	rs755682639	A/T	ENST00000337174	CAMKK2	237	I	N	0.999	Probably Damaging
rs755682639	chr12	121263855	rs755682639	A/T	ENST00000347034	CAMKK2	237	I	N	0.999	Probably Damaging
rs755682639	chr12	121263855	rs755682639	A/T	ENST00000392473	CAMKK2	237	I	N	0.999	Probably Damaging
rs755682639	chr12	121263855	rs755682639	A/T	ENST00000392474	CAMKK2	237	I	N	0.999	Probably Damaging
rs755682639	chr12	121263855	rs755682639	A/T	ENST00000402834	CAMKK2	237	I	N	1	Probably Damaging
rs755682639	chr12	121263855	rs755682639	A/T	ENST00000404169	CAMKK2	237	I	N	1	Probably Damaging
rs755682639	chr12	121263855	rs755682639	A/T	ENST00000412367	CAMKK2	237	I	N	0.999	Probably Damaging
rs755682639	chr12	121263855	rs755682639	A/T	ENST00000446440	CAMKK2	237	I	N	0.999	Probably Damaging
rs755682639	chr12	121263855	rs755682639	A/T	ENST00000538733	CAMKK2	237	I	N	0.999	Probably Damaging
rs1159933592	chr12	121263859	rs1159933592	C/T	ENST00000324774	CAMKK2	236	E	K	0.999	Probably Damaging
rs1159933592	chr12	121263859	rs1159933592	C/T	ENST00000337174	CAMKK2	236	E	K	0.994	Probably Damaging
rs1159933592	chr12	121263859	rs1159933592	C/T	ENST00000347034	CAMKK2	236	E	K	0.997	Probably Damaging
rs1159933592	chr12	121263859	rs1159933592	C/T	ENST00000392473	CAMKK2	236	E	K	0.994	Probably Damaging
rs1159933592	chr12	121263859	rs1159933592	C/T	ENST00000392474	CAMKK2	236	E	K	0.996	Probably Damaging
rs1159933592	chr12	121263859	rs1159933592	C/T	ENST00000402834	CAMKK2	236	E	K	0.999	Probably Damaging
rs1159933592	chr12	121263859	rs1159933592	C/T	ENST00000404169	CAMKK2	236	E	K	0.999	Probably Damaging
rs1159933592	chr12	121263859	rs1159933592	C/T	ENST00000412367	CAMKK2	236	E	K	0.994	Probably Damaging
rs1159933592	chr12	121263859	rs1159933592	C/T	ENST00000446440	CAMKK2	236	E	K	0.998	Probably Damaging
rs1159933592	chr12	121263859	rs1159933592	C/T	ENST00000538733	CAMKK2	236	E	K	0.998	Probably Damaging
rs200150673	chr12	121263900	rs200150673	C/A	ENST00000324774	CAMKK2	222	G	V	0.937	Probably Damaging
rs200150673	chr12	121263900	rs200150673	C/A	ENST00000347034	CAMKK2	222	G	V	0.948	Probably Damaging
rs200150673	chr12	121263900	rs200150673	C/A	ENST00000402834	CAMKK2	222	G	V	0.937	Probably Damaging
rs200150673	chr12	121263900	rs200150673	C/A	ENST00000404169	CAMKK2	222	G	V	0.937	Probably Damaging
rs200150673	chr12	121263900	rs200150673	C/A	ENST00000538733	CAMKK2	222	G	V	0.949	Probably Damaging
rs1284296009	chr12	121263916	rs1284296009	G/A	ENST00000324774	CAMKK2	217	R	W	0.925	Probably Damaging
rs1284296009	chr12	121263916	rs1284296009	G/A	ENST00000402834	CAMKK2	217	R	W	0.925	Probably Damaging
rs1284296009	chr12	121263916	rs1284296009	G/A	ENST00000404169	CAMKK2	217	R	W	0.925	Probably Damaging
rs773178395	chr12	121263936	rs773178395	C/T	ENST00000324774	CAMKK2	210	R	H	0.994	Probably Damaging
rs773178395	chr12	121263936	rs773178395	C/T	ENST00000337174	CAMKK2	210	R	H	0.99	Probably Damaging
rs773178395	chr12	121263936	rs773178395	C/T	ENST00000347034	CAMKK2	210	R	H	0.99	Probably Damaging
rs773178395	chr12	121263936	rs773178395	C/T	ENST00000392473	CAMKK2	210	R	H	0.99	Probably Damaging
rs773178395	chr12	121263936	rs773178395	C/T	ENST00000392474	CAMKK2	210	R	H	0.99	Probably Damaging
rs773178395	chr12	121263936	rs773178395	C/T	ENST00000402834	CAMKK2	210	R	H	0.994	Probably Damaging
rs773178395	chr12	121263936	rs773178395	C/T	ENST00000404169	CAMKK2	210	R	H	0.994	Probably Damaging
rs773178395	chr12	121263936	rs773178395	C/T	ENST00000412367	CAMKK2	210	R	H	0.99	Probably Damaging
rs773178395	chr12	121263936	rs773178395	C/T	ENST00000446440	CAMKK2	210	R	H	0.983	Probably Damaging
rs773178395	chr12	121263936	rs773178395	C/T	ENST00000538733	CAMKK2	210	R	H	0.983	Probably Damaging
rs762984197	chr12	121263937	rs762984197	G/A	ENST00000324774	CAMKK2	210	R	C	0.994	Probably Damaging
rs762984197	chr12	121263937	rs762984197	G/A	ENST00000337174	CAMKK2	210	R	C	0.996	Probably Damaging
rs762984197	chr12	121263937	rs762984197	G/A	ENST00000347034	CAMKK2	210	R	C	0.996	Probably Damaging
rs762984197	chr12	121263937	rs762984197	G/A	ENST00000392473	CAMKK2	210	R	C	0.996	Probably Damaging
rs762984197	chr12	121263937	rs762984197	G/A	ENST00000392474	CAMKK2	210	R	C	0.99	Probably Damaging
rs762984197	chr12	121263937	rs762984197	G/A	ENST00000402834	CAMKK2	210	R	C	0.994	Probably Damaging
rs762984197	chr12	121263937	rs762984197	G/A	ENST00000404169	CAMKK2	210	R	C	0.994	Probably Damaging
rs762984197	chr12	121263937	rs762984197	G/A	ENST00000412367	CAMKK2	210	R	C	0.996	Probably Damaging
rs762984197	chr12	121263937	rs762984197	G/A	ENST00000446440	CAMKK2	210	R	C	0.992	Probably Damaging
rs762984197	chr12	121263937	rs762984197	G/A	ENST00000538733	CAMKK2	210	R	C	0.992	Probably Damaging
rs200886794	chr12	121268638	rs200886794	G/A	ENST00000324774	CAMKK2	209	R	C	0.996	Probably Damaging
rs200886794	chr12	121268638	rs200886794	G/A	ENST00000337174	CAMKK2	209	R	C	0.993	Probably Damaging
rs200886794	chr12	121268638	rs200886794	G/A	ENST00000347034	CAMKK2	209	R	C	0.993	Probably Damaging
rs200886794	chr12	121268638	rs200886794	G/A	ENST00000392473	CAMKK2	209	R	C	0.988	Probably Damaging
rs200886794	chr12	121268638	rs200886794	G/A	ENST00000392474	CAMKK2	209	R	C	0.993	Probably Damaging
rs200886794	chr12	121268638	rs200886794	G/A	ENST00000402834	CAMKK2	209	R	C	0.996	Probably Damaging
rs200886794	chr12	121268638	rs200886794	G/A	ENST00000404169	CAMKK2	209	R	C	0.996	Probably Damaging
rs200886794	chr12	121268638	rs200886794	G/A	ENST00000412367	CAMKK2	209	R	C	0.993	Probably Damaging
rs200886794	chr12	121268638	rs200886794	G/A	ENST00000446440	CAMKK2	209	R	C	0.983	Probably Damaging
rs200886794	chr12	121268638	rs200886794	G/A	ENST00000538733	CAMKK2	209	R	C	0.993	Probably Damaging
rs771971632	chr12	121268656	rs771971632	G/A	ENST00000324774	CAMKK2	203	R	W	0.993	Probably Damaging
rs771971632	chr12	121268656	rs771971632	G/A	ENST00000337174	CAMKK2	203	R	W	0.988	Probably Damaging
rs771971632	chr12	121268656	rs771971632	G/A	ENST00000347034	CAMKK2	203	R	W	0.988	Probably Damaging
rs771971632	chr12	121268656	rs771971632	G/A	ENST00000392473	CAMKK2	203	R	W	0.982	Probably Damaging
rs771971632	chr12	121268656	rs771971632	G/A	ENST00000392474	CAMKK2	203	R	W	0.988	Probably Damaging
rs771971632	chr12	121268656	rs771971632	G/A	ENST00000402834	CAMKK2	203	R	W	0.993	Probably Damaging
rs771971632	chr12	121268656	rs771971632	G/A	ENST00000404169	CAMKK2	203	R	W	0.993	Probably Damaging
rs771971632	chr12	121268656	rs771971632	G/A	ENST00000412367	CAMKK2	203	R	W	0.988	Probably Damaging
rs771971632	chr12	121268656	rs771971632	G/A	ENST00000446440	CAMKK2	203	R	W	0.982	Probably Damaging
rs771971632	chr12	121268656	rs771971632	G/A	ENST00000538733	CAMKK2	203	R	W	0.982	Probably Damaging
rs199874688	chr12	121268664	rs199874688	T/G	ENST00000324774	CAMKK2	200	K	T	0.959	Probably Damaging
rs199874688	chr12	121268664	rs199874688	T/G	ENST00000347034	CAMKK2	200	K	T	0.931	Probably Damaging
rs199874688	chr12	121268664	rs199874688	T/G	ENST00000402834	CAMKK2	200	K	T	0.959	Probably Damaging
rs199874688	chr12	121268664	rs199874688	T/G	ENST00000404169	CAMKK2	200	K	T	0.959	Probably Damaging
rs1305210574	chr12	121268679	rs1305210574	A/G	ENST00000324774	CAMKK2	195	V	A	0.909	Probably Damaging
rs1305210574	chr12	121268679	rs1305210574	A/G	ENST00000402834	CAMKK2	195	V	A	0.909	Probably Damaging
rs1305210574	chr12	121268679	rs1305210574	A/G	ENST00000404169	CAMKK2	195	V	A	0.909	Probably Damaging
rs760434064	chr12	121268680	rs760434064	C/T	ENST00000324774	CAMKK2	195	V	M	0.985	Probably Damaging
rs760434064	chr12	121268680	rs760434064	C/T	ENST00000337174	CAMKK2	195	V	M	0.974	Probably Damaging
rs760434064	chr12	121268680	rs760434064	C/T	ENST00000347034	CAMKK2	195	V	M	0.965	Probably Damaging
rs760434064	chr12	121268680	rs760434064	C/T	ENST00000392473	CAMKK2	195	V	M	0.974	Probably Damaging
rs760434064	chr12	121268680	rs760434064	C/T	ENST00000392474	CAMKK2	195	V	M	0.965	Probably Damaging
rs760434064	chr12	121268680	rs760434064	C/T	ENST00000402834	CAMKK2	195	V	M	0.985	Probably Damaging
rs760434064	chr12	121268680	rs760434064	C/T	ENST00000404169	CAMKK2	195	V	M	0.985	Probably Damaging
rs760434064	chr12	121268680	rs760434064	C/T	ENST00000412367	CAMKK2	195	V	M	0.974	Probably Damaging
rs1297142890	chr12	121268685	rs1297142890	A/G	ENST00000324774	CAMKK2	193	M	T	0.985	Probably Damaging
rs1297142890	chr12	121268685	rs1297142890	A/G	ENST00000337174	CAMKK2	193	M	T	0.974	Probably Damaging
rs1297142890	chr12	121268685	rs1297142890	A/G	ENST00000347034	CAMKK2	193	M	T	0.979	Probably Damaging
rs1297142890	chr12	121268685	rs1297142890	A/G	ENST00000392473	CAMKK2	193	M	T	0.964	Probably Damaging
rs1297142890	chr12	121268685	rs1297142890	A/G	ENST00000392474	CAMKK2	193	M	T	0.979	Probably Damaging
rs1297142890	chr12	121268685	rs1297142890	A/G	ENST00000402834	CAMKK2	193	M	T	0.985	Probably Damaging
rs1297142890	chr12	121268685	rs1297142890	A/G	ENST00000404169	CAMKK2	193	M	T	0.985	Probably Damaging
rs1297142890	chr12	121268685	rs1297142890	A/G	ENST00000412367	CAMKK2	193	M	T	0.974	Probably Damaging
rs1297142890	chr12	121268685	rs1297142890	A/G	ENST00000446440	CAMKK2	193	M	T	0.915	Probably Damaging
rs763773184	chr12	121268689	rs763773184	C/T	ENST00000324774	CAMKK2	192	A	T	0.999	Probably Damaging
rs763773184	chr12	121268689	rs763773184	C/T	ENST00000337174	CAMKK2	192	A	T	0.998	Probably Damaging
rs763773184	chr12	121268689	rs763773184	C/T	ENST00000347034	CAMKK2	192	A	T	0.998	Probably Damaging
rs763773184	chr12	121268689	rs763773184	C/T	ENST00000392473	CAMKK2	192	A	T	0.999	Probably Damaging
rs763773184	chr12	121268689	rs763773184	C/T	ENST00000392474	CAMKK2	192	A	T	0.998	Probably Damaging
rs763773184	chr12	121268689	rs763773184	C/T	ENST00000402834	CAMKK2	192	A	T	0.999	Probably Damaging
rs763773184	chr12	121268689	rs763773184	C/T	ENST00000404169	CAMKK2	192	A	T	0.999	Probably Damaging
rs763773184	chr12	121268689	rs763773184	C/T	ENST00000412367	CAMKK2	192	A	T	0.998	Probably Damaging
rs763773184	chr12	121268689	rs763773184	C/T	ENST00000446440	CAMKK2	192	A	T	0.999	Probably Damaging
rs763773184	chr12	121268689	rs763773184	C/T	ENST00000538733	CAMKK2	192	A	T	0.999	Probably Damaging
rs775428439	chr12	121269532	rs775428439	T/C	ENST00000324774	CAMKK2	190	Y	C	0.984	Probably Damaging
rs775428439	chr12	121269532	rs775428439	T/C	ENST00000337174	CAMKK2	190	Y	C	0.96	Probably Damaging
rs775428439	chr12	121269532	rs775428439	T/C	ENST00000347034	CAMKK2	190	Y	C	0.96	Probably Damaging
rs775428439	chr12	121269532	rs775428439	T/C	ENST00000392473	CAMKK2	190	Y	C	0.96	Probably Damaging
rs775428439	chr12	121269532	rs775428439	T/C	ENST00000392474	CAMKK2	190	Y	C	0.973	Probably Damaging
rs775428439	chr12	121269532	rs775428439	T/C	ENST00000402834	CAMKK2	190	Y	C	0.984	Probably Damaging
rs775428439	chr12	121269532	rs775428439	T/C	ENST00000404169	CAMKK2	190	Y	C	0.984	Probably Damaging
rs775428439	chr12	121269532	rs775428439	T/C	ENST00000412367	CAMKK2	190	Y	C	0.96	Probably Damaging
rs775428439	chr12	121269532	rs775428439	T/C	ENST00000446440	CAMKK2	190	Y	C	0.96	Probably Damaging
rs775428439	chr12	121269532	rs775428439	T/C	ENST00000538733	CAMKK2	190	Y	C	0.936	Probably Damaging
rs746740827	chr12	121269553	rs746740827	T/C	ENST00000324774	CAMKK2	183	Y	C	0.996	Probably Damaging
rs746740827	chr12	121269553	rs746740827	T/C	ENST00000337174	CAMKK2	183	Y	C	0.993	Probably Damaging
rs746740827	chr12	121269553	rs746740827	T/C	ENST00000347034	CAMKK2	183	Y	C	0.99	Probably Damaging
rs746740827	chr12	121269553	rs746740827	T/C	ENST00000392473	CAMKK2	183	Y	C	0.993	Probably Damaging
rs746740827	chr12	121269553	rs746740827	T/C	ENST00000392474	CAMKK2	183	Y	C	0.993	Probably Damaging
rs746740827	chr12	121269553	rs746740827	T/C	ENST00000402834	CAMKK2	183	Y	C	0.996	Probably Damaging
rs746740827	chr12	121269553	rs746740827	T/C	ENST00000404169	CAMKK2	183	Y	C	0.996	Probably Damaging
rs746740827	chr12	121269553	rs746740827	T/C	ENST00000412367	CAMKK2	183	Y	C	0.993	Probably Damaging
rs746740827	chr12	121269553	rs746740827	T/C	ENST00000446440	CAMKK2	183	Y	C	0.973	Probably Damaging
rs746740827	chr12	121269553	rs746740827	T/C	ENST00000538733	CAMKK2	183	Y	C	0.936	Probably Damaging
rs1207121718	chr12	121269557	rs1207121718	C/T	ENST00000324774	CAMKK2	182	A	T	0.99	Probably Damaging
rs1207121718	chr12	121269557	rs1207121718	C/T	ENST00000337174	CAMKK2	182	A	T	0.982	Probably Damaging
rs1207121718	chr12	121269557	rs1207121718	C/T	ENST00000347034	CAMKK2	182	A	T	0.982	Probably Damaging
rs1207121718	chr12	121269557	rs1207121718	C/T	ENST00000392474	CAMKK2	182	A	T	0.982	Probably Damaging
rs1207121718	chr12	121269557	rs1207121718	C/T	ENST00000402834	CAMKK2	182	A	T	0.99	Probably Damaging
rs1207121718	chr12	121269557	rs1207121718	C/T	ENST00000404169	CAMKK2	182	A	T	0.99	Probably Damaging
rs1207121718	chr12	121269557	rs1207121718	C/T	ENST00000412367	CAMKK2	182	A	T	0.982	Probably Damaging
rs1207121718	chr12	121269557	rs1207121718	C/T	ENST00000446440	CAMKK2	182	A	T	0.972	Probably Damaging
rs1207121718	chr12	121269557	rs1207121718	C/T	ENST00000538733	CAMKK2	182	A	T	0.972	Probably Damaging
rs935552545	chr12	121269566	rs935552545	C/T	ENST00000324774	CAMKK2	179	V	I	0.997	Probably Damaging
rs935552545	chr12	121269566	rs935552545	C/T	ENST00000337174	CAMKK2	179	V	I	0.994	Probably Damaging
rs935552545	chr12	121269566	rs935552545	C/T	ENST00000347034	CAMKK2	179	V	I	0.994	Probably Damaging
rs935552545	chr12	121269566	rs935552545	C/T	ENST00000392473	CAMKK2	179	V	I	0.994	Probably Damaging
rs935552545	chr12	121269566	rs935552545	C/T	ENST00000392474	CAMKK2	179	V	I	0.994	Probably Damaging
rs935552545	chr12	121269566	rs935552545	C/T	ENST00000402834	CAMKK2	179	V	I	0.997	Probably Damaging
rs935552545	chr12	121269566	rs935552545	C/T	ENST00000404169	CAMKK2	179	V	I	0.997	Probably Damaging
rs935552545	chr12	121269566	rs935552545	C/T	ENST00000412367	CAMKK2	179	V	I	0.994	Probably Damaging
rs935552545	chr12	121269566	rs935552545	C/T	ENST00000446440	CAMKK2	179	V	I	0.994	Probably Damaging
rs935552545	chr12	121269566	rs935552545	C/T	ENST00000538733	CAMKK2	179	V	I	0.999	Probably Damaging
rs768480475	chr12	121269580	rs768480475	C/A	ENST00000324774	CAMKK2	174	G	V	1	Probably Damaging
rs768480475	chr12	121269580	rs768480475	C/A	ENST00000337174	CAMKK2	174	G	V	1	Probably Damaging
rs768480475	chr12	121269580	rs768480475	C/A	ENST00000347034	CAMKK2	174	G	V	1	Probably Damaging
rs768480475	chr12	121269580	rs768480475	C/A	ENST00000392473	CAMKK2	174	G	V	1	Probably Damaging
rs768480475	chr12	121269580	rs768480475	C/A	ENST00000392474	CAMKK2	174	G	V	1	Probably Damaging
rs768480475	chr12	121269580	rs768480475	C/A	ENST00000402834	CAMKK2	174	G	V	1	Probably Damaging
rs768480475	chr12	121269580	rs768480475	C/A	ENST00000404169	CAMKK2	174	G	V	1	Probably Damaging
rs768480475	chr12	121269580	rs768480475	C/A	ENST00000412367	CAMKK2	174	G	V	1	Probably Damaging
rs768480475	chr12	121269580	rs768480475	C/A	ENST00000446440	CAMKK2	174	G	V	1	Probably Damaging
rs768480475	chr12	121269580	rs768480475	C/A	ENST00000538733	CAMKK2	174	G	V	1	Probably Damaging
rs757452308	chr12	121270905	rs757452308	A/G	ENST00000324774	CAMKK2	171	I	T	0.961	Probably Damaging
rs757452308	chr12	121270905	rs757452308	A/G	ENST00000347034	CAMKK2	171	I	T	0.935	Probably Damaging
rs757452308	chr12	121270905	rs757452308	A/G	ENST00000392474	CAMKK2	171	I	T	0.935	Probably Damaging
rs757452308	chr12	121270905	rs757452308	A/G	ENST00000402834	CAMKK2	171	I	T	0.961	Probably Damaging
rs757452308	chr12	121270905	rs757452308	A/G	ENST00000404169	CAMKK2	171	I	T	0.961	Probably Damaging
rs758423314	chr12	121270926	rs758423314	T/C	ENST00000392474	CAMKK2	164	Q	R	0.935	Probably Damaging
rs377581818	chr12	121274066	rs377581818	G/A	ENST00000337174	CAMKK2	154	T	M	0.927	Probably Damaging
rs377581818	chr12	121274066	rs377581818	G/A	ENST00000347034	CAMKK2	154	T	M	0.927	Probably Damaging
rs377581818	chr12	121274066	rs377581818	G/A	ENST00000392473	CAMKK2	154	T	M	0.927	Probably Damaging
rs377581818	chr12	121274066	rs377581818	G/A	ENST00000392474	CAMKK2	154	T	M	0.927	Probably Damaging
rs377581818	chr12	121274066	rs377581818	G/A	ENST00000412367	CAMKK2	154	T	M	0.927	Probably Damaging
rs377581818	chr12	121274066	rs377581818	G/A	ENST00000446440	CAMKK2	154	T	M	0.927	Probably Damaging
rs377581818	chr12	121274066	rs377581818	G/A	ENST00000538733	CAMKK2	154	T	M	0.927	Probably Damaging
rs184189303	chr12	121274072	rs184189303	G/C	ENST00000324774	CAMKK2	152	S	C	0.971	Probably Damaging
rs184189303	chr12	121274072	rs184189303	G/C	ENST00000337174	CAMKK2	152	S	C	0.987	Probably Damaging
rs184189303	chr12	121274072	rs184189303	G/C	ENST00000347034	CAMKK2	152	S	C	0.987	Probably Damaging
rs184189303	chr12	121274072	rs184189303	G/C	ENST00000392473	CAMKK2	152	S	C	0.987	Probably Damaging
rs184189303	chr12	121274072	rs184189303	G/C	ENST00000392474	CAMKK2	152	S	C	0.987	Probably Damaging
rs184189303	chr12	121274072	rs184189303	G/C	ENST00000402834	CAMKK2	152	S	C	0.971	Probably Damaging
rs184189303	chr12	121274072	rs184189303	G/C	ENST00000404169	CAMKK2	152	S	C	0.971	Probably Damaging
rs184189303	chr12	121274072	rs184189303	G/C	ENST00000412367	CAMKK2	152	S	C	0.987	Probably Damaging
rs184189303	chr12	121274072	rs184189303	G/C	ENST00000446440	CAMKK2	152	S	C	0.987	Probably Damaging
rs184189303	chr12	121274072	rs184189303	G/C	ENST00000538733	CAMKK2	152	S	C	0.982	Probably Damaging
rs201753522	chr12	121274096	rs201753522	G/A	ENST00000324774	CAMKK2	144	P	L	1	Probably Damaging
rs201753522	chr12	121274096	rs201753522	G/A	ENST00000337174	CAMKK2	144	P	L	1	Probably Damaging
rs201753522	chr12	121274096	rs201753522	G/A	ENST00000347034	CAMKK2	144	P	L	1	Probably Damaging
rs201753522	chr12	121274096	rs201753522	G/A	ENST00000392473	CAMKK2	144	P	L	1	Probably Damaging
rs201753522	chr12	121274096	rs201753522	G/A	ENST00000392474	CAMKK2	144	P	L	1	Probably Damaging
rs201753522	chr12	121274096	rs201753522	G/A	ENST00000402834	CAMKK2	144	P	L	1	Probably Damaging
rs201753522	chr12	121274096	rs201753522	G/A	ENST00000404169	CAMKK2	144	P	L	1	Probably Damaging
rs201753522	chr12	121274096	rs201753522	G/A	ENST00000412367	CAMKK2	144	P	L	1	Probably Damaging
rs201753522	chr12	121274096	rs201753522	G/A	ENST00000446440	CAMKK2	144	P	L	1	Probably Damaging
rs201753522	chr12	121274096	rs201753522	G/A	ENST00000538733	CAMKK2	144	P	L	1	Probably Damaging
rs35798271	chr12	121274100	rs35798271	G/A	ENST00000324774	CAMKK2	143	R	W	0.998	Probably Damaging
rs35798271	chr12	121274100	rs35798271	G/A	ENST00000337174	CAMKK2	143	R	W	0.999	Probably Damaging
rs35798271	chr12	121274100	rs35798271	G/A	ENST00000347034	CAMKK2	143	R	W	0.999	Probably Damaging
rs35798271	chr12	121274100	rs35798271	G/A	ENST00000392473	CAMKK2	143	R	W	0.999	Probably Damaging
rs35798271	chr12	121274100	rs35798271	G/A	ENST00000392474	CAMKK2	143	R	W	0.999	Probably Damaging
rs35798271	chr12	121274100	rs35798271	G/A	ENST00000402834	CAMKK2	143	R	W	0.998	Probably Damaging
rs35798271	chr12	121274100	rs35798271	G/A	ENST00000404169	CAMKK2	143	R	W	0.998	Probably Damaging
rs35798271	chr12	121274100	rs35798271	G/A	ENST00000412367	CAMKK2	143	R	W	0.999	Probably Damaging
rs35798271	chr12	121274100	rs35798271	G/A	ENST00000446440	CAMKK2	143	R	W	0.999	Probably Damaging
rs35798271	chr12	121274100	rs35798271	G/A	ENST00000538733	CAMKK2	143	R	W	0.999	Probably Damaging
rs777479538	chr12	121274102	rs777479538	C/T	ENST00000324774	CAMKK2	142	R	Q	0.972	Probably Damaging
rs777479538	chr12	121274102	rs777479538	C/T	ENST00000337174	CAMKK2	142	R	Q	0.983	Probably Damaging
rs777479538	chr12	121274102	rs777479538	C/T	ENST00000347034	CAMKK2	142	R	Q	0.988	Probably Damaging
rs777479538	chr12	121274102	rs777479538	C/T	ENST00000392473	CAMKK2	142	R	Q	0.983	Probably Damaging
rs777479538	chr12	121274102	rs777479538	C/T	ENST00000392474	CAMKK2	142	R	Q	0.983	Probably Damaging
rs777479538	chr12	121274102	rs777479538	C/T	ENST00000402834	CAMKK2	142	R	Q	0.972	Probably Damaging
rs777479538	chr12	121274102	rs777479538	C/T	ENST00000404169	CAMKK2	142	R	Q	0.972	Probably Damaging
rs777479538	chr12	121274102	rs777479538	C/T	ENST00000412367	CAMKK2	142	R	Q	0.983	Probably Damaging
rs777479538	chr12	121274102	rs777479538	C/T	ENST00000446440	CAMKK2	142	R	Q	0.983	Probably Damaging
rs777479538	chr12	121274102	rs777479538	C/T	ENST00000538733	CAMKK2	142	R	Q	0.983	Probably Damaging
rs201263450	chr12	121274103	rs201263450	G/A	ENST00000324774	CAMKK2	142	R	W	0.999	Probably Damaging
rs201263450	chr12	121274103	rs201263450	G/A	ENST00000337174	CAMKK2	142	R	W	0.999	Probably Damaging
rs201263450	chr12	121274103	rs201263450	G/A	ENST00000347034	CAMKK2	142	R	W	0.999	Probably Damaging
rs201263450	chr12	121274103	rs201263450	G/A	ENST00000392473	CAMKK2	142	R	W	0.999	Probably Damaging
rs201263450	chr12	121274103	rs201263450	G/A	ENST00000392474	CAMKK2	142	R	W	0.999	Probably Damaging
rs201263450	chr12	121274103	rs201263450	G/A	ENST00000402834	CAMKK2	142	R	W	0.999	Probably Damaging
rs201263450	chr12	121274103	rs201263450	G/A	ENST00000404169	CAMKK2	142	R	W	0.999	Probably Damaging
rs201263450	chr12	121274103	rs201263450	G/A	ENST00000412367	CAMKK2	142	R	W	0.999	Probably Damaging
rs201263450	chr12	121274103	rs201263450	G/A	ENST00000446440	CAMKK2	142	R	W	0.999	Probably Damaging
rs201263450	chr12	121274103	rs201263450	G/A	ENST00000538733	CAMKK2	142	R	W	0.999	Probably Damaging
rs1203974346	chr12	121274111	rs1203974346	C/T	ENST00000324774	CAMKK2	139	R	Q	0.999	Probably Damaging
rs1203974346	chr12	121274111	rs1203974346	C/T	ENST00000337174	CAMKK2	139	R	Q	1	Probably Damaging
rs1203974346	chr12	121274111	rs1203974346	C/T	ENST00000347034	CAMKK2	139	R	Q	1	Probably Damaging
rs1203974346	chr12	121274111	rs1203974346	C/T	ENST00000392473	CAMKK2	139	R	Q	0.999	Probably Damaging
rs1203974346	chr12	121274111	rs1203974346	C/T	ENST00000392474	CAMKK2	139	R	Q	0.999	Probably Damaging
rs1203974346	chr12	121274111	rs1203974346	C/T	ENST00000402834	CAMKK2	139	R	Q	0.999	Probably Damaging
rs1203974346	chr12	121274111	rs1203974346	C/T	ENST00000404169	CAMKK2	139	R	Q	0.999	Probably Damaging
rs1203974346	chr12	121274111	rs1203974346	C/T	ENST00000412367	CAMKK2	139	R	Q	1	Probably Damaging
rs1203974346	chr12	121274111	rs1203974346	C/T	ENST00000446440	CAMKK2	139	R	Q	0.999	Probably Damaging
rs1203974346	chr12	121274111	rs1203974346	C/T	ENST00000538733	CAMKK2	139	R	Q	0.999	Probably Damaging
rs202048546	chr12	121274112	rs202048546	G/A	ENST00000324774	CAMKK2	139	R	W	1	Probably Damaging
rs202048546	chr12	121274112	rs202048546	G/A	ENST00000337174	CAMKK2	139	R	W	1	Probably Damaging
rs202048546	chr12	121274112	rs202048546	G/A	ENST00000347034	CAMKK2	139	R	W	1	Probably Damaging
rs202048546	chr12	121274112	rs202048546	G/A	ENST00000392473	CAMKK2	139	R	W	1	Probably Damaging
rs202048546	chr12	121274112	rs202048546	G/A	ENST00000392474	CAMKK2	139	R	W	1	Probably Damaging
rs202048546	chr12	121274112	rs202048546	G/A	ENST00000402834	CAMKK2	139	R	W	1	Probably Damaging
rs202048546	chr12	121274112	rs202048546	G/A	ENST00000404169	CAMKK2	139	R	W	1	Probably Damaging
rs202048546	chr12	121274112	rs202048546	G/A	ENST00000412367	CAMKK2	139	R	W	1	Probably Damaging
rs202048546	chr12	121274112	rs202048546	G/A	ENST00000446440	CAMKK2	139	R	W	1	Probably Damaging
rs202048546	chr12	121274112	rs202048546	G/A	ENST00000538733	CAMKK2	139	R	W	1	Probably Damaging
rs201145728	chr12	121274117	rs201145728	G/A	ENST00000347034	CAMKK2	137	S	L	0.92	Probably Damaging
rs1003140498	chr12	121274118	rs1003140498	A/G	ENST00000324774	CAMKK2	137	S	P	0.979	Probably Damaging
rs1003140498	chr12	121274118	rs1003140498	A/G	ENST00000337174	CAMKK2	137	S	P	0.962	Probably Damaging
rs1003140498	chr12	121274118	rs1003140498	A/G	ENST00000347034	CAMKK2	137	S	P	0.991	Probably Damaging
rs1003140498	chr12	121274118	rs1003140498	A/G	ENST00000392473	CAMKK2	137	S	P	0.962	Probably Damaging
rs1003140498	chr12	121274118	rs1003140498	A/G	ENST00000392474	CAMKK2	137	S	P	0.974	Probably Damaging
rs1003140498	chr12	121274118	rs1003140498	A/G	ENST00000402834	CAMKK2	137	S	P	0.979	Probably Damaging
rs1003140498	chr12	121274118	rs1003140498	A/G	ENST00000404169	CAMKK2	137	S	P	0.979	Probably Damaging
rs1003140498	chr12	121274118	rs1003140498	A/G	ENST00000412367	CAMKK2	137	S	P	0.962	Probably Damaging
rs1003140498	chr12	121274118	rs1003140498	A/G	ENST00000446440	CAMKK2	137	S	P	0.974	Probably Damaging
rs1003140498	chr12	121274118	rs1003140498	A/G	ENST00000538733	CAMKK2	137	S	P	0.974	Probably Damaging
rs1459116696	chr12	121274138	rs1459116696	G/T	ENST00000324774	CAMKK2	130	P	H	0.971	Probably Damaging
rs1459116696	chr12	121274138	rs1459116696	G/T	ENST00000337174	CAMKK2	130	P	H	0.987	Probably Damaging
rs1459116696	chr12	121274138	rs1459116696	G/T	ENST00000347034	CAMKK2	130	P	H	0.987	Probably Damaging
rs1459116696	chr12	121274138	rs1459116696	G/T	ENST00000392473	CAMKK2	130	P	H	0.982	Probably Damaging
rs1459116696	chr12	121274138	rs1459116696	G/T	ENST00000392474	CAMKK2	130	P	H	0.987	Probably Damaging
rs1459116696	chr12	121274138	rs1459116696	G/T	ENST00000402834	CAMKK2	130	P	H	0.971	Probably Damaging
rs1459116696	chr12	121274138	rs1459116696	G/T	ENST00000404169	CAMKK2	130	P	H	0.971	Probably Damaging
rs1459116696	chr12	121274138	rs1459116696	G/T	ENST00000412367	CAMKK2	130	P	H	0.987	Probably Damaging
rs1459116696	chr12	121274138	rs1459116696	G/T	ENST00000446440	CAMKK2	130	P	H	0.976	Probably Damaging
rs1459116696	chr12	121274138	rs1459116696	G/T	ENST00000538733	CAMKK2	130	P	H	0.987	Probably Damaging
rs199839826	chr12	121274156	rs199839826	G/A	ENST00000347034	CAMKK2	124	P	L	0.929	Probably Damaging
rs199839826	chr12	121274156	rs199839826	G/A	ENST00000392474	CAMKK2	124	P	L	0.931	Probably Damaging
rs202226737	chr12	121274172	rs202226737	C/T	ENST00000337174	CAMKK2	119	G	R	0.925	Probably Damaging
rs202226737	chr12	121274172	rs202226737	C/T	ENST00000347034	CAMKK2	119	G	R	0.935	Probably Damaging
rs202226737	chr12	121274172	rs202226737	C/T	ENST00000412367	CAMKK2	119	G	R	0.925	Probably Damaging
rs202226737	chr12	121274172	rs202226737	C/T	ENST00000538733	CAMKK2	119	G	R	0.925	Probably Damaging
rs763294715	chr12	121274208	rs763294715	C/A	ENST00000392474	CAMKK2	107	G	C	0.919	Probably Damaging
rs200809684	chr12	121274217	rs200809684	G/A	ENST00000324774	CAMKK2	104	R	W	0.937	Probably Damaging
rs200809684	chr12	121274217	rs200809684	G/A	ENST00000337174	CAMKK2	104	R	W	0.977	Probably Damaging
rs200809684	chr12	121274217	rs200809684	G/A	ENST00000347034	CAMKK2	104	R	W	0.983	Probably Damaging
rs200809684	chr12	121274217	rs200809684	G/A	ENST00000392473	CAMKK2	104	R	W	0.992	Probably Damaging
rs200809684	chr12	121274217	rs200809684	G/A	ENST00000392474	CAMKK2	104	R	W	0.983	Probably Damaging
rs200809684	chr12	121274217	rs200809684	G/A	ENST00000402834	CAMKK2	104	R	W	0.937	Probably Damaging
rs200809684	chr12	121274217	rs200809684	G/A	ENST00000404169	CAMKK2	104	R	W	0.937	Probably Damaging
rs200809684	chr12	121274217	rs200809684	G/A	ENST00000412367	CAMKK2	104	R	W	0.977	Probably Damaging
rs200809684	chr12	121274217	rs200809684	G/A	ENST00000446440	CAMKK2	104	R	W	0.977	Probably Damaging
rs200809684	chr12	121274217	rs200809684	G/A	ENST00000538733	CAMKK2	104	R	W	0.93	Probably Damaging
rs200809684	chr12	121274217	rs200809684	G/A	ENST00000543477	CAMKK2	104	R	W	0.937	Probably Damaging
rs1229531741	chr12	121274225	rs1229531741	A/G	ENST00000324774	CAMKK2	101	L	P	0.999	Probably Damaging
rs1229531741	chr12	121274225	rs1229531741	A/G	ENST00000337174	CAMKK2	101	L	P	1	Probably Damaging
rs1229531741	chr12	121274225	rs1229531741	A/G	ENST00000347034	CAMKK2	101	L	P	1	Probably Damaging
rs1229531741	chr12	121274225	rs1229531741	A/G	ENST00000392473	CAMKK2	101	L	P	1	Probably Damaging
rs1229531741	chr12	121274225	rs1229531741	A/G	ENST00000392474	CAMKK2	101	L	P	1	Probably Damaging
rs1229531741	chr12	121274225	rs1229531741	A/G	ENST00000402834	CAMKK2	101	L	P	0.999	Probably Damaging
rs1229531741	chr12	121274225	rs1229531741	A/G	ENST00000404169	CAMKK2	101	L	P	0.999	Probably Damaging
rs1229531741	chr12	121274225	rs1229531741	A/G	ENST00000412367	CAMKK2	101	L	P	1	Probably Damaging
rs1229531741	chr12	121274225	rs1229531741	A/G	ENST00000446440	CAMKK2	101	L	P	1	Probably Damaging
rs1229531741	chr12	121274225	rs1229531741	A/G	ENST00000538733	CAMKK2	101	L	P	0.998	Probably Damaging
rs1229531741	chr12	121274225	rs1229531741	A/G	ENST00000543477	CAMKK2	101	L	P	0.999	Probably Damaging
rs199530456	chr12	121274237	rs199530456	C/A	ENST00000337174	CAMKK2	97	R	L	1	Probably Damaging
rs199530456	chr12	121274237	rs199530456	C/T	ENST00000337174	CAMKK2	97	R	H	1	Probably Damaging
rs199530456	chr12	121274237	rs199530456	C/T	ENST00000347034	CAMKK2	97	R	H	0.948	Probably Damaging
rs199530456	chr12	121274237	rs199530456	C/A	ENST00000392473	CAMKK2	97	R	L	0.999	Probably Damaging
rs199530456	chr12	121274237	rs199530456	C/T	ENST00000392473	CAMKK2	97	R	H	1	Probably Damaging
rs199530456	chr12	121274237	rs199530456	C/A	ENST00000392474	CAMKK2	97	R	L	0.928	Probably Damaging
rs199530456	chr12	121274237	rs199530456	C/T	ENST00000392474	CAMKK2	97	R	H	0.968	Probably Damaging
rs199530456	chr12	121274237	rs199530456	C/A	ENST00000412367	CAMKK2	97	R	L	1	Probably Damaging
rs199530456	chr12	121274237	rs199530456	C/T	ENST00000412367	CAMKK2	97	R	H	1	Probably Damaging
rs199530456	chr12	121274237	rs199530456	C/A	ENST00000446440	CAMKK2	97	R	L	0.999	Probably Damaging
rs199530456	chr12	121274237	rs199530456	C/T	ENST00000446440	CAMKK2	97	R	H	1	Probably Damaging
rs199530456	chr12	121274237	rs199530456	C/T	ENST00000538733	CAMKK2	97	R	H	0.927	Probably Damaging
rs200801054	chr12	121274238	rs200801054	G/A	ENST00000337174	CAMKK2	97	R	C	1	Probably Damaging
rs200801054	chr12	121274238	rs200801054	G/A	ENST00000347034	CAMKK2	97	R	C	0.948	Probably Damaging
rs200801054	chr12	121274238	rs200801054	G/A	ENST00000392473	CAMKK2	97	R	C	1	Probably Damaging
rs200801054	chr12	121274238	rs200801054	G/A	ENST00000392474	CAMKK2	97	R	C	0.968	Probably Damaging
rs200801054	chr12	121274238	rs200801054	G/A	ENST00000412367	CAMKK2	97	R	C	1	Probably Damaging
rs200801054	chr12	121274238	rs200801054	G/A	ENST00000446440	CAMKK2	97	R	C	1	Probably Damaging
rs200801054	chr12	121274238	rs200801054	G/A	ENST00000538733	CAMKK2	97	R	C	0.927	Probably Damaging
rs200162363	chr12	121274256	rs200162363	G/A	ENST00000337174	CAMKK2	91	R	W	0.961	Probably Damaging
rs200162363	chr12	121274256	rs200162363	G/A	ENST00000392473	CAMKK2	91	R	W	0.961	Probably Damaging
rs200162363	chr12	121274256	rs200162363	G/A	ENST00000392474	CAMKK2	91	R	W	0.91	Probably Damaging
rs200162363	chr12	121274256	rs200162363	G/A	ENST00000412367	CAMKK2	91	R	W	0.961	Probably Damaging
rs200162363	chr12	121274256	rs200162363	G/A	ENST00000446440	CAMKK2	91	R	W	0.924	Probably Damaging
rs776517605	chr12	121274363	rs776517605	A/G	ENST00000324774	CAMKK2	55	V	A	0.978	Probably Damaging
rs776517605	chr12	121274363	rs776517605	A/G	ENST00000337174	CAMKK2	55	V	A	0.987	Probably Damaging
rs776517605	chr12	121274363	rs776517605	A/G	ENST00000347034	CAMKK2	55	V	A	0.99	Probably Damaging
rs776517605	chr12	121274363	rs776517605	A/G	ENST00000392474	CAMKK2	55	V	A	0.987	Probably Damaging
rs776517605	chr12	121274363	rs776517605	A/G	ENST00000402834	CAMKK2	55	V	A	0.978	Probably Damaging
rs776517605	chr12	121274363	rs776517605	A/G	ENST00000404169	CAMKK2	55	V	A	0.978	Probably Damaging
rs776517605	chr12	121274363	rs776517605	A/G	ENST00000412367	CAMKK2	55	V	A	0.987	Probably Damaging
rs776517605	chr12	121274363	rs776517605	A/G	ENST00000543477	CAMKK2	55	V	A	0.978	Probably Damaging
rs776517605	chr12	121274363	rs776517605	A/G	ENST00000544485	CAMKK2	55	V	A	0.978	Probably Damaging
rs771744764	chr12	121274375	rs771744764	G/A	ENST00000324774	CAMKK2	51	S	F	0.996	Probably Damaging
rs771744764	chr12	121274375	rs771744764	G/A	ENST00000337174	CAMKK2	51	S	F	0.996	Probably Damaging
rs771744764	chr12	121274375	rs771744764	G/A	ENST00000347034	CAMKK2	51	S	F	0.998	Probably Damaging
rs771744764	chr12	121274375	rs771744764	G/A	ENST00000392473	CAMKK2	51	S	F	0.985	Probably Damaging
rs771744764	chr12	121274375	rs771744764	G/A	ENST00000392474	CAMKK2	51	S	F	0.996	Probably Damaging
rs771744764	chr12	121274375	rs771744764	G/A	ENST00000402834	CAMKK2	51	S	F	0.996	Probably Damaging
rs771744764	chr12	121274375	rs771744764	G/A	ENST00000404169	CAMKK2	51	S	F	0.996	Probably Damaging
rs771744764	chr12	121274375	rs771744764	G/A	ENST00000412367	CAMKK2	51	S	F	0.996	Probably Damaging
rs771744764	chr12	121274375	rs771744764	G/A	ENST00000446440	CAMKK2	51	S	F	0.982	Probably Damaging
rs771744764	chr12	121274375	rs771744764	G/A	ENST00000538733	CAMKK2	51	S	F	0.988	Probably Damaging
rs771744764	chr12	121274375	rs771744764	G/A	ENST00000543477	CAMKK2	51	S	F	0.996	Probably Damaging
rs771744764	chr12	121274375	rs771744764	G/A	ENST00000544485	CAMKK2	51	S	F	0.996	Probably Damaging
rs199792967	chr12	121274382	rs199792967	T/C	ENST00000324774	CAMKK2	49	M	V	0.914	Probably Damaging
rs199792967	chr12	121274382	rs199792967	T/C	ENST00000337174	CAMKK2	49	M	V	0.915	Probably Damaging
rs199792967	chr12	121274382	rs199792967	T/C	ENST00000347034	CAMKK2	49	M	V	0.961	Probably Damaging
rs199792967	chr12	121274382	rs199792967	T/C	ENST00000392474	CAMKK2	49	M	V	0.915	Probably Damaging
rs199792967	chr12	121274382	rs199792967	T/C	ENST00000402834	CAMKK2	49	M	V	0.914	Probably Damaging
rs199792967	chr12	121274382	rs199792967	T/C	ENST00000404169	CAMKK2	49	M	V	0.914	Probably Damaging
rs199792967	chr12	121274382	rs199792967	T/C	ENST00000412367	CAMKK2	49	M	V	0.915	Probably Damaging
rs199792967	chr12	121274382	rs199792967	T/C	ENST00000543477	CAMKK2	49	M	V	0.914	Probably Damaging
rs199792967	chr12	121274382	rs199792967	T/C	ENST00000544485	CAMKK2	49	M	V	0.914	Probably Damaging
rs560937960	chr12	121274426	rs560937960	C/T	ENST00000347034	CAMKK2	34	C	Y	0.914	Probably Damaging
rs1281557590	chr12	121240490	rs1281557590	C/G	ENST00000392474	CAMKK2	550	G	A	0.726	Possibly Damaging
rs1281557590	chr12	121240490	rs1281557590	C/G	ENST00000545538	CAMKK2	337	G	A	0.448	Possibly Damaging
rs200501220	chr12	121240524	rs200501220	C/T	ENST00000392474	CAMKK2	539	G	R	0.654	Possibly Damaging
rs758266407	chr12	121240774	rs758266407	A/T	ENST00000324774	CAMKK2	564	S	R	0.446	Possibly Damaging
rs758266407	chr12	121240774	rs758266407	A/T	ENST00000347034	CAMKK2	521	S	R	0.648	Possibly Damaging
rs758266407	chr12	121240774	rs758266407	A/T	ENST00000402834	CAMKK2	564	S	R	0.446	Possibly Damaging
rs758266407	chr12	121240774	rs758266407	A/T	ENST00000404169	CAMKK2	564	S	R	0.446	Possibly Damaging
rs1462274102	chr12	121240817	rs1462274102	C/A	ENST00000347034	CAMKK2	507	G	V	0.628	Possibly Damaging
rs1462274102	chr12	121240817	rs1462274102	C/T	ENST00000347034	CAMKK2	507	G	E	0.466	Possibly Damaging
rs1462274102	chr12	121240817	rs1462274102	C/T	ENST00000538733	CAMKK2	493	E	K	0.775	Possibly Damaging
rs1051450715	chr12	121240821	rs1051450715	C/A	ENST00000324774	CAMKK2	549	G	W	0.75	Possibly Damaging
rs1051450715	chr12	121240821	rs1051450715	C/A	ENST00000347034	CAMKK2	506	G	W	0.873	Possibly Damaging
rs1051450715	chr12	121240821	rs1051450715	C/A	ENST00000402834	CAMKK2	549	G	W	0.75	Possibly Damaging
rs1051450715	chr12	121240821	rs1051450715	C/A	ENST00000404169	CAMKK2	549	G	W	0.75	Possibly Damaging
rs774966869	chr12	121240823	rs774966869	C/T	ENST00000337174	CAMKK2	534	V	M	0.839	Possibly Damaging
rs774966869	chr12	121240823	rs774966869	C/T	ENST00000412367	CAMKK2	534	V	M	0.839	Possibly Damaging
rs774966869	chr12	121240823	rs774966869	C/T	ENST00000538733	CAMKK2	491	V	M	0.79	Possibly Damaging
rs766855208	chr12	121240856	rs766855208	C/T	ENST00000324774	CAMKK2	537	R	Q	0.715	Possibly Damaging
rs766855208	chr12	121240856	rs766855208	C/T	ENST00000347034	CAMKK2	494	R	Q	0.852	Possibly Damaging
rs766855208	chr12	121240856	rs766855208	C/T	ENST00000402834	CAMKK2	537	R	Q	0.715	Possibly Damaging
rs766855208	chr12	121240856	rs766855208	C/T	ENST00000404169	CAMKK2	537	R	Q	0.715	Possibly Damaging
rs767392357	chr12	121244578	rs767392357	G/A	ENST00000392474	CAMKK2	531	L	F	0.554	Possibly Damaging
rs767392357	chr12	121244578	rs767392357	G/A	ENST00000545538	CAMKK2	318	L	F	0.765	Possibly Damaging
rs1213672301	chr12	121244580	rs1213672301	T/G	ENST00000545538	CAMKK2	317	E	A	0.566	Possibly Damaging
rs544274688	chr12	121245144	rs544274688	G/C	ENST00000446440	CAMKK2	474	L	V	0.45	Possibly Damaging
rs1377699388	chr12	121245174	rs1377699388	C/G	ENST00000446440	CAMKK2	464	E	Q	0.907	Possibly Damaging
rs1377699388	chr12	121245174	rs1377699388	C/G	ENST00000538733	CAMKK2	464	E	Q	0.865	Possibly Damaging
rs756471943	chr12	121245176	rs756471943	T/A	ENST00000324774	CAMKK2	506	E	V	0.854	Possibly Damaging
rs756471943	chr12	121245176	rs756471943	T/A	ENST00000337174	CAMKK2	506	E	V	0.674	Possibly Damaging
rs756471943	chr12	121245176	rs756471943	T/A	ENST00000392473	CAMKK2	506	E	V	0.838	Possibly Damaging
rs756471943	chr12	121245176	rs756471943	T/A	ENST00000392474	CAMKK2	506	E	V	0.667	Possibly Damaging
rs756471943	chr12	121245176	rs756471943	T/A	ENST00000402834	CAMKK2	506	E	V	0.854	Possibly Damaging
rs756471943	chr12	121245176	rs756471943	T/A	ENST00000404169	CAMKK2	506	E	V	0.854	Possibly Damaging
rs756471943	chr12	121245176	rs756471943	T/A	ENST00000412367	CAMKK2	506	E	V	0.674	Possibly Damaging
rs756471943	chr12	121245176	rs756471943	T/A	ENST00000446440	CAMKK2	463	E	V	0.759	Possibly Damaging
rs756471943	chr12	121245176	rs756471943	T/A	ENST00000538733	CAMKK2	463	E	V	0.596	Possibly Damaging
rs1327544155	chr12	121245177	rs1327544155	C/T	ENST00000324774	CAMKK2	506	E	K	0.642	Possibly Damaging
rs1327544155	chr12	121245177	rs1327544155	C/T	ENST00000337174	CAMKK2	506	E	K	0.511	Possibly Damaging
rs1327544155	chr12	121245177	rs1327544155	C/T	ENST00000347034	CAMKK2	463	E	K	0.623	Possibly Damaging
rs1327544155	chr12	121245177	rs1327544155	C/T	ENST00000402834	CAMKK2	506	E	K	0.642	Possibly Damaging
rs1327544155	chr12	121245177	rs1327544155	C/T	ENST00000404169	CAMKK2	506	E	K	0.642	Possibly Damaging
rs1327544155	chr12	121245177	rs1327544155	C/T	ENST00000412367	CAMKK2	506	E	K	0.511	Possibly Damaging
rs1327544155	chr12	121245177	rs1327544155	C/T	ENST00000446440	CAMKK2	463	E	K	0.614	Possibly Damaging
rs1327544155	chr12	121245177	rs1327544155	C/T	ENST00000538733	CAMKK2	463	E	K	0.511	Possibly Damaging
rs199796954	chr12	121245180	rs199796954	G/A	ENST00000324774	CAMKK2	505	R	W	0.696	Possibly Damaging
rs199796954	chr12	121245180	rs199796954	G/A	ENST00000337174	CAMKK2	505	R	W	0.888	Possibly Damaging
rs199796954	chr12	121245180	rs199796954	G/A	ENST00000347034	CAMKK2	462	R	W	0.84	Possibly Damaging
rs199796954	chr12	121245180	rs199796954	G/A	ENST00000392473	CAMKK2	505	R	W	0.84	Possibly Damaging
rs199796954	chr12	121245180	rs199796954	G/A	ENST00000392474	CAMKK2	505	R	W	0.84	Possibly Damaging
rs199796954	chr12	121245180	rs199796954	G/A	ENST00000402834	CAMKK2	505	R	W	0.696	Possibly Damaging
rs199796954	chr12	121245180	rs199796954	G/A	ENST00000404169	CAMKK2	505	R	W	0.696	Possibly Damaging
rs199796954	chr12	121245180	rs199796954	G/A	ENST00000412367	CAMKK2	505	R	W	0.888	Possibly Damaging
rs371330172	chr12	121245182	rs371330172	C/T	ENST00000446440	CAMKK2	461	R	Q	0.556	Possibly Damaging
rs371330172	chr12	121245182	rs371330172	C/T	ENST00000538733	CAMKK2	461	R	Q	0.69	Possibly Damaging
rs536416352	chr12	121245183	rs536416352	G/A	ENST00000324774	CAMKK2	504	R	W	0.841	Possibly Damaging
rs536416352	chr12	121245183	rs536416352	G/A	ENST00000337174	CAMKK2	504	R	W	0.84	Possibly Damaging
rs536416352	chr12	121245183	rs536416352	G/A	ENST00000402834	CAMKK2	504	R	W	0.841	Possibly Damaging
rs536416352	chr12	121245183	rs536416352	G/A	ENST00000404169	CAMKK2	504	R	W	0.841	Possibly Damaging
rs536416352	chr12	121245183	rs536416352	G/A	ENST00000412367	CAMKK2	504	R	W	0.84	Possibly Damaging
rs536416352	chr12	121245183	rs536416352	G/A	ENST00000545538	CAMKK2	291	R	W	0.886	Possibly Damaging
rs56277702	chr12	121245184	rs56277702	G/C	ENST00000347034	CAMKK2	460	S	R	0.713	Possibly Damaging
rs56277702	chr12	121245184	rs56277702	G/C	ENST00000392473	CAMKK2	503	S	R	0.642	Possibly Damaging
rs56277702	chr12	121245184	rs56277702	G/C	ENST00000392474	CAMKK2	503	S	R	0.642	Possibly Damaging
rs114204054	chr12	121245193	rs114204054	G/T	ENST00000347034	CAMKK2	457	F	L	0.499	Possibly Damaging
rs114204054	chr12	121245193	rs114204054	G/T	ENST00000446440	CAMKK2	457	F	L	0.747	Possibly Damaging
rs114204054	chr12	121245193	rs114204054	G/T	ENST00000538733	CAMKK2	457	F	L	0.868	Possibly Damaging
rs1447513942	chr12	121245198	rs1447513942	G/A	ENST00000347034	CAMKK2	456	P	S	0.652	Possibly Damaging
rs1447513942	chr12	121245198	rs1447513942	G/A	ENST00000392473	CAMKK2	499	P	S	0.559	Possibly Damaging
rs1447513942	chr12	121245198	rs1447513942	G/A	ENST00000392474	CAMKK2	499	P	S	0.559	Possibly Damaging
rs1251240622	chr12	121245203	rs1251240622	C/T	ENST00000324774	CAMKK2	497	G	E	0.542	Possibly Damaging
rs1251240622	chr12	121245203	rs1251240622	C/T	ENST00000337174	CAMKK2	497	G	E	0.66	Possibly Damaging
rs1251240622	chr12	121245203	rs1251240622	C/T	ENST00000347034	CAMKK2	454	G	E	0.89	Possibly Damaging
rs1251240622	chr12	121245203	rs1251240622	C/T	ENST00000392473	CAMKK2	497	G	E	0.731	Possibly Damaging
rs1251240622	chr12	121245203	rs1251240622	C/T	ENST00000392474	CAMKK2	497	G	E	0.805	Possibly Damaging
rs1251240622	chr12	121245203	rs1251240622	C/T	ENST00000402834	CAMKK2	497	G	E	0.542	Possibly Damaging
rs1251240622	chr12	121245203	rs1251240622	C/T	ENST00000404169	CAMKK2	497	G	E	0.542	Possibly Damaging
rs1251240622	chr12	121245203	rs1251240622	C/T	ENST00000412367	CAMKK2	497	G	E	0.66	Possibly Damaging
rs1251240622	chr12	121245203	rs1251240622	C/T	ENST00000446440	CAMKK2	454	G	E	0.851	Possibly Damaging
rs1251240622	chr12	121245203	rs1251240622	C/T	ENST00000538733	CAMKK2	454	G	E	0.851	Possibly Damaging
rs369888217	chr12	121245213	rs369888217	G/A	ENST00000324774	CAMKK2	494	R	C	0.841	Possibly Damaging
rs369888217	chr12	121245213	rs369888217	G/A	ENST00000402834	CAMKK2	494	R	C	0.841	Possibly Damaging
rs369888217	chr12	121245213	rs369888217	G/A	ENST00000404169	CAMKK2	494	R	C	0.841	Possibly Damaging
rs34129994	chr12	121245218	rs34129994	C/T	ENST00000446440	CAMKK2	449	R	H	0.629	Possibly Damaging
rs34129994	chr12	121245218	rs34129994	C/T	ENST00000538733	CAMKK2	449	R	H	0.629	Possibly Damaging
rs1451826262	chr12	121245219	rs1451826262	G/A	ENST00000324774	CAMKK2	492	R	C	0.701	Possibly Damaging
rs1451826262	chr12	121245219	rs1451826262	G/A	ENST00000337174	CAMKK2	492	R	C	0.843	Possibly Damaging
rs1451826262	chr12	121245219	rs1451826262	G/A	ENST00000347034	CAMKK2	449	R	C	0.891	Possibly Damaging
rs1451826262	chr12	121245219	rs1451826262	G/A	ENST00000392473	CAMKK2	492	R	C	0.843	Possibly Damaging
rs1451826262	chr12	121245219	rs1451826262	G/A	ENST00000392474	CAMKK2	492	R	C	0.843	Possibly Damaging
rs1451826262	chr12	121245219	rs1451826262	G/A	ENST00000402834	CAMKK2	492	R	C	0.701	Possibly Damaging
rs1451826262	chr12	121245219	rs1451826262	G/A	ENST00000404169	CAMKK2	492	R	C	0.701	Possibly Damaging
rs1451826262	chr12	121245219	rs1451826262	G/A	ENST00000412367	CAMKK2	492	R	C	0.843	Possibly Damaging
rs764988160	chr12	121245234	rs764988160	C/T	ENST00000324774	CAMKK2	487	V	M	0.853	Possibly Damaging
rs764988160	chr12	121245234	rs764988160	C/T	ENST00000337174	CAMKK2	487	V	M	0.906	Possibly Damaging
rs764988160	chr12	121245234	rs764988160	C/A	ENST00000347034	CAMKK2	444	V	L	0.714	Possibly Damaging
rs764988160	chr12	121245234	rs764988160	C/T	ENST00000392473	CAMKK2	487	V	M	0.885	Possibly Damaging
rs764988160	chr12	121245234	rs764988160	C/T	ENST00000392474	CAMKK2	487	V	M	0.906	Possibly Damaging
rs764988160	chr12	121245234	rs764988160	C/T	ENST00000402834	CAMKK2	487	V	M	0.853	Possibly Damaging
rs764988160	chr12	121245234	rs764988160	C/T	ENST00000404169	CAMKK2	487	V	M	0.853	Possibly Damaging
rs764988160	chr12	121245234	rs764988160	C/T	ENST00000412367	CAMKK2	487	V	M	0.906	Possibly Damaging
rs747012116	chr12	121248608	rs747012116	C/T	ENST00000324774	CAMKK2	484	V	M	0.475	Possibly Damaging
rs747012116	chr12	121248608	rs747012116	C/T	ENST00000337174	CAMKK2	484	V	M	0.674	Possibly Damaging
rs747012116	chr12	121248608	rs747012116	C/T	ENST00000392473	CAMKK2	484	V	M	0.674	Possibly Damaging
rs747012116	chr12	121248608	rs747012116	C/T	ENST00000392474	CAMKK2	484	V	M	0.742	Possibly Damaging
rs747012116	chr12	121248608	rs747012116	C/T	ENST00000402834	CAMKK2	484	V	M	0.475	Possibly Damaging
rs747012116	chr12	121248608	rs747012116	C/T	ENST00000404169	CAMKK2	484	V	M	0.475	Possibly Damaging
rs747012116	chr12	121248608	rs747012116	C/T	ENST00000412367	CAMKK2	484	V	M	0.674	Possibly Damaging
rs747012116	chr12	121248608	rs747012116	C/T	ENST00000545538	CAMKK2	271	V	M	0.576	Possibly Damaging
rs200503109	chr12	121248673	rs200503109	G/A	ENST00000324774	CAMKK2	462	T	M	0.856	Possibly Damaging
rs200503109	chr12	121248673	rs200503109	G/A	ENST00000337174	CAMKK2	462	T	M	0.886	Possibly Damaging
rs200503109	chr12	121248673	rs200503109	G/A	ENST00000392473	CAMKK2	462	T	M	0.886	Possibly Damaging
rs200503109	chr12	121248673	rs200503109	G/A	ENST00000402834	CAMKK2	462	T	M	0.856	Possibly Damaging
rs200503109	chr12	121248673	rs200503109	G/A	ENST00000404169	CAMKK2	462	T	M	0.856	Possibly Damaging
rs200503109	chr12	121248673	rs200503109	G/A	ENST00000412367	CAMKK2	462	T	M	0.886	Possibly Damaging
rs200503109	chr12	121248673	rs200503109	G/A	ENST00000545538	CAMKK2	249	T	M	0.862	Possibly Damaging
rs1009556571	chr12	121248674	rs1009556571	T/G	ENST00000324774	CAMKK2	462	T	P	0.733	Possibly Damaging
rs1009556571	chr12	121248674	rs1009556571	T/G	ENST00000337174	CAMKK2	462	T	P	0.708	Possibly Damaging
rs1009556571	chr12	121248674	rs1009556571	T/G	ENST00000392473	CAMKK2	462	T	P	0.708	Possibly Damaging
rs1009556571	chr12	121248674	rs1009556571	T/G	ENST00000392474	CAMKK2	462	T	P	0.863	Possibly Damaging
rs1009556571	chr12	121248674	rs1009556571	T/G	ENST00000402834	CAMKK2	462	T	P	0.733	Possibly Damaging
rs1009556571	chr12	121248674	rs1009556571	T/G	ENST00000404169	CAMKK2	462	T	P	0.733	Possibly Damaging
rs1009556571	chr12	121248674	rs1009556571	T/G	ENST00000412367	CAMKK2	462	T	P	0.708	Possibly Damaging
rs1009556571	chr12	121248674	rs1009556571	T/G	ENST00000545538	CAMKK2	249	T	P	0.615	Possibly Damaging
rs1475836092	chr12	121248678	rs1475836092	G/C	ENST00000324774	CAMKK2	460	N	K	0.758	Possibly Damaging
rs1475836092	chr12	121248678	rs1475836092	G/C	ENST00000337174	CAMKK2	460	N	K	0.905	Possibly Damaging
rs1475836092	chr12	121248678	rs1475836092	G/C	ENST00000392473	CAMKK2	460	N	K	0.794	Possibly Damaging
rs1475836092	chr12	121248678	rs1475836092	G/C	ENST00000392474	CAMKK2	460	N	K	0.794	Possibly Damaging
rs1475836092	chr12	121248678	rs1475836092	G/C	ENST00000402834	CAMKK2	460	N	K	0.758	Possibly Damaging
rs1475836092	chr12	121248678	rs1475836092	G/C	ENST00000404169	CAMKK2	460	N	K	0.758	Possibly Damaging
rs1475836092	chr12	121248678	rs1475836092	G/C	ENST00000412367	CAMKK2	460	N	K	0.905	Possibly Damaging
rs1475836092	chr12	121248678	rs1475836092	G/C	ENST00000545538	CAMKK2	247	N	K	0.905	Possibly Damaging
rs1427750562	chr12	121248683	rs1427750562	C/T	ENST00000324774	CAMKK2	459	E	K	0.715	Possibly Damaging
rs1427750562	chr12	121248683	rs1427750562	C/T	ENST00000337174	CAMKK2	459	E	K	0.767	Possibly Damaging
rs1427750562	chr12	121248683	rs1427750562	C/T	ENST00000392473	CAMKK2	459	E	K	0.687	Possibly Damaging
rs1427750562	chr12	121248683	rs1427750562	C/T	ENST00000402834	CAMKK2	459	E	K	0.715	Possibly Damaging
rs1427750562	chr12	121248683	rs1427750562	C/T	ENST00000404169	CAMKK2	459	E	K	0.715	Possibly Damaging
rs1427750562	chr12	121248683	rs1427750562	C/T	ENST00000412367	CAMKK2	459	E	K	0.767	Possibly Damaging
rs1427750562	chr12	121248683	rs1427750562	C/T	ENST00000545538	CAMKK2	246	E	K	0.517	Possibly Damaging
rs1167669086	chr12	121248686	rs1167669086	C/G	ENST00000324774	CAMKK2	458	D	H	0.827	Possibly Damaging
rs1167669086	chr12	121248686	rs1167669086	C/G	ENST00000402834	CAMKK2	458	D	H	0.827	Possibly Damaging
rs1167669086	chr12	121248686	rs1167669086	C/G	ENST00000404169	CAMKK2	458	D	H	0.827	Possibly Damaging
rs1167669086	chr12	121248686	rs1167669086	C/G	ENST00000545538	CAMKK2	245	D	H	0.854	Possibly Damaging
rs546491056	chr12	121248694	rs546491056	G/A	ENST00000545538	CAMKK2	242	P	L	0.629	Possibly Damaging
rs546491056	chr12	121248694	rs546491056	G/A	ENST00000324774	CAMKK2	455	P	L	0.791	Possibly Damaging
rs546491056	chr12	121248694	rs546491056	G/A	ENST00000337174	CAMKK2	455	P	L	0.837	Possibly Damaging
rs546491056	chr12	121248694	rs546491056	G/A	ENST00000392473	CAMKK2	455	P	L	0.68	Possibly Damaging
rs546491056	chr12	121248694	rs546491056	G/A	ENST00000402834	CAMKK2	455	P	L	0.791	Possibly Damaging
rs546491056	chr12	121248694	rs546491056	G/A	ENST00000404169	CAMKK2	455	P	L	0.791	Possibly Damaging
rs546491056	chr12	121248694	rs546491056	G/A	ENST00000412367	CAMKK2	455	P	L	0.837	Possibly Damaging
rs200053670	chr12	121248700	rs200053670	G/T	ENST00000324774	CAMKK2	453	P	Q	0.904	Possibly Damaging
rs200053670	chr12	121248700	rs200053670	G/T	ENST00000392473	CAMKK2	453	P	Q	0.7	Possibly Damaging
rs200053670	chr12	121248700	rs200053670	G/T	ENST00000402834	CAMKK2	453	P	Q	0.904	Possibly Damaging
rs200053670	chr12	121248700	rs200053670	G/T	ENST00000404169	CAMKK2	453	P	Q	0.904	Possibly Damaging
rs200053670	chr12	121248700	rs200053670	G/T	ENST00000545538	CAMKK2	240	P	Q	0.7	Possibly Damaging
rs565357862	chr12	121248701	rs565357862	G/A	ENST00000324774	CAMKK2	453	P	S	0.71	Possibly Damaging
rs565357862	chr12	121248701	rs565357862	G/A	ENST00000337174	CAMKK2	453	P	S	0.848	Possibly Damaging
rs565357862	chr12	121248701	rs565357862	G/A	ENST00000392473	CAMKK2	453	P	S	0.848	Possibly Damaging
rs565357862	chr12	121248701	rs565357862	G/A	ENST00000392474	CAMKK2	453	P	S	0.848	Possibly Damaging
rs565357862	chr12	121248701	rs565357862	G/A	ENST00000402834	CAMKK2	453	P	S	0.71	Possibly Damaging
rs565357862	chr12	121248701	rs565357862	G/A	ENST00000404169	CAMKK2	453	P	S	0.71	Possibly Damaging
rs565357862	chr12	121248701	rs565357862	G/A	ENST00000412367	CAMKK2	453	P	S	0.848	Possibly Damaging
rs565357862	chr12	121248701	rs565357862	G/A	ENST00000545538	CAMKK2	240	P	S	0.804	Possibly Damaging
rs201016179	chr12	121248722	rs201016179	C/T	ENST00000324774	CAMKK2	446	V	I	0.609	Possibly Damaging
rs201016179	chr12	121248722	rs201016179	C/T	ENST00000392473	CAMKK2	446	V	I	0.474	Possibly Damaging
rs201016179	chr12	121248722	rs201016179	C/T	ENST00000392474	CAMKK2	446	V	I	0.474	Possibly Damaging
rs201016179	chr12	121248722	rs201016179	C/T	ENST00000402834	CAMKK2	446	V	I	0.609	Possibly Damaging
rs201016179	chr12	121248722	rs201016179	C/T	ENST00000404169	CAMKK2	446	V	I	0.609	Possibly Damaging
rs201016179	chr12	121248722	rs201016179	C/T	ENST00000545538	CAMKK2	233	V	I	0.459	Possibly Damaging
rs202232880	chr12	121248727	rs202232880	G/A	ENST00000412367	CAMKK2	444	P	L	0.454	Possibly Damaging
rs202232880	chr12	121248727	rs202232880	G/A	ENST00000545538	CAMKK2	231	P	L	0.82	Possibly Damaging
rs202232880	chr12	121248727	rs202232880	G/A	ENST00000324774	CAMKK2	444	P	L	0.589	Possibly Damaging
rs202232880	chr12	121248727	rs202232880	G/A	ENST00000337174	CAMKK2	444	P	L	0.454	Possibly Damaging
rs202232880	chr12	121248727	rs202232880	G/A	ENST00000392473	CAMKK2	444	P	L	0.454	Possibly Damaging
rs202232880	chr12	121248727	rs202232880	G/A	ENST00000392474	CAMKK2	444	P	L	0.454	Possibly Damaging
rs202232880	chr12	121248727	rs202232880	G/A	ENST00000402834	CAMKK2	444	P	L	0.589	Possibly Damaging
rs202232880	chr12	121248727	rs202232880	G/A	ENST00000404169	CAMKK2	444	P	L	0.589	Possibly Damaging
rs201551718	chr12	121249797	rs201551718	G/A	ENST00000324774	CAMKK2	438	P	L	0.832	Possibly Damaging
rs201551718	chr12	121249797	rs201551718	G/A	ENST00000337174	CAMKK2	438	P	L	0.629	Possibly Damaging
rs201551718	chr12	121249797	rs201551718	G/A	ENST00000347034	CAMKK2	438	P	L	0.782	Possibly Damaging
rs201551718	chr12	121249797	rs201551718	G/A	ENST00000392473	CAMKK2	438	P	L	0.55	Possibly Damaging
rs201551718	chr12	121249797	rs201551718	G/A	ENST00000392474	CAMKK2	438	P	L	0.742	Possibly Damaging
rs201551718	chr12	121249797	rs201551718	G/A	ENST00000402834	CAMKK2	438	P	L	0.832	Possibly Damaging
rs201551718	chr12	121249797	rs201551718	G/A	ENST00000404169	CAMKK2	438	P	L	0.832	Possibly Damaging
rs201551718	chr12	121249797	rs201551718	G/A	ENST00000412367	CAMKK2	438	P	L	0.629	Possibly Damaging
rs201551718	chr12	121249797	rs201551718	G/A	ENST00000446440	CAMKK2	438	P	L	0.576	Possibly Damaging
rs201551718	chr12	121249797	rs201551718	G/C	ENST00000446440	CAMKK2	438	P	R	0.704	Possibly Damaging
rs201551718	chr12	121249797	rs201551718	G/A	ENST00000538733	CAMKK2	438	P	L	0.474	Possibly Damaging
rs201551718	chr12	121249797	rs201551718	G/C	ENST00000538733	CAMKK2	438	P	R	0.49	Possibly Damaging
rs201551718	chr12	121249797	rs201551718	G/C	ENST00000545538	CAMKK2	225	P	R	0.564	Possibly Damaging
rs751909766	chr12	121249807	rs751909766	T/C	ENST00000337174	CAMKK2	435	I	V	0.835	Possibly Damaging
rs751909766	chr12	121249807	rs751909766	T/C	ENST00000392473	CAMKK2	435	I	V	0.891	Possibly Damaging
rs751909766	chr12	121249807	rs751909766	T/C	ENST00000392474	CAMKK2	435	I	V	0.835	Possibly Damaging
rs751909766	chr12	121249807	rs751909766	T/C	ENST00000412367	CAMKK2	435	I	V	0.835	Possibly Damaging
rs751909766	chr12	121249807	rs751909766	T/C	ENST00000538733	CAMKK2	435	I	V	0.561	Possibly Damaging
rs751909766	chr12	121249807	rs751909766	T/C	ENST00000545538	CAMKK2	222	I	V	0.876	Possibly Damaging
rs143035233	chr12	121249816	rs143035233	C/T	ENST00000324774	CAMKK2	432	E	K	0.49	Possibly Damaging
rs143035233	chr12	121249816	rs143035233	C/T	ENST00000402834	CAMKK2	432	E	K	0.49	Possibly Damaging
rs143035233	chr12	121249816	rs143035233	C/T	ENST00000404169	CAMKK2	432	E	K	0.49	Possibly Damaging
rs1465910940	chr12	121249819	rs1465910940	G/C	ENST00000538733	CAMKK2	431	P	A	0.801	Possibly Damaging
rs1465910940	chr12	121249819	rs1465910940	G/C	ENST00000545538	CAMKK2	218	P	A	0.609	Possibly Damaging
rs199903262	chr12	121249820	rs199903262	G/T	ENST00000324774	CAMKK2	430	N	K	0.549	Possibly Damaging
rs199903262	chr12	121249820	rs199903262	G/T	ENST00000392473	CAMKK2	430	N	K	0.464	Possibly Damaging
rs199903262	chr12	121249820	rs199903262	G/T	ENST00000402834	CAMKK2	430	N	K	0.549	Possibly Damaging
rs199903262	chr12	121249820	rs199903262	G/T	ENST00000404169	CAMKK2	430	N	K	0.549	Possibly Damaging
rs199903262	chr12	121249820	rs199903262	G/T	ENST00000538733	CAMKK2	430	N	K	0.614	Possibly Damaging
rs777824731	chr12	121249832	rs777824731	C/G	ENST00000324774	CAMKK2	426	M	I	0.53	Possibly Damaging
rs777824731	chr12	121249832	rs777824731	C/G	ENST00000347034	CAMKK2	426	M	I	0.674	Possibly Damaging
rs777824731	chr12	121249832	rs777824731	C/G	ENST00000392473	CAMKK2	426	M	I	0.493	Possibly Damaging
rs777824731	chr12	121249832	rs777824731	C/G	ENST00000402834	CAMKK2	426	M	I	0.53	Possibly Damaging
rs777824731	chr12	121249832	rs777824731	C/G	ENST00000404169	CAMKK2	426	M	I	0.53	Possibly Damaging
rs777824731	chr12	121249832	rs777824731	C/G	ENST00000446440	CAMKK2	426	M	I	0.493	Possibly Damaging
rs1459757320	chr12	121249855	rs1459757320	A/T	ENST00000446440	CAMKK2	419	L	M	0.885	Possibly Damaging
rs1459757320	chr12	121249855	rs1459757320	A/T	ENST00000538733	CAMKK2	419	L	M	0.872	Possibly Damaging
rs1459757320	chr12	121249855	rs1459757320	A/T	ENST00000545538	CAMKK2	206	L	M	0.897	Possibly Damaging
rs765156471	chr12	121249965	rs765156471	C/G	ENST00000337174	CAMKK2	411	D	H	0.831	Possibly Damaging
rs765156471	chr12	121249965	rs765156471	C/G	ENST00000392473	CAMKK2	411	D	H	0.693	Possibly Damaging
rs765156471	chr12	121249965	rs765156471	C/G	ENST00000392474	CAMKK2	411	D	H	0.896	Possibly Damaging
rs765156471	chr12	121249965	rs765156471	C/G	ENST00000412367	CAMKK2	411	D	H	0.831	Possibly Damaging
rs765156471	chr12	121249965	rs765156471	C/G	ENST00000446440	CAMKK2	411	D	H	0.896	Possibly Damaging
rs765156471	chr12	121249965	rs765156471	C/G	ENST00000538733	CAMKK2	411	D	H	0.896	Possibly Damaging
rs765156471	chr12	121249965	rs765156471	C/G	ENST00000545538	CAMKK2	198	D	H	0.888	Possibly Damaging
rs1170690274	chr12	121249995	rs1170690274	T/C	ENST00000337174	CAMKK2	401	K	E	0.851	Possibly Damaging
rs1170690274	chr12	121249995	rs1170690274	T/C	ENST00000347034	CAMKK2	401	K	E	0.89	Possibly Damaging
rs1170690274	chr12	121249995	rs1170690274	T/C	ENST00000392473	CAMKK2	401	K	E	0.851	Possibly Damaging
rs1170690274	chr12	121249995	rs1170690274	T/C	ENST00000392474	CAMKK2	401	K	E	0.854	Possibly Damaging
rs1170690274	chr12	121249995	rs1170690274	T/C	ENST00000412367	CAMKK2	401	K	E	0.851	Possibly Damaging
rs1170690274	chr12	121249995	rs1170690274	T/C	ENST00000446440	CAMKK2	401	K	E	0.794	Possibly Damaging
rs200976364	chr12	121250015	rs200976364	C/T	ENST00000324774	CAMKK2	394	R	Q	0.797	Possibly Damaging
rs200976364	chr12	121250015	rs200976364	C/T	ENST00000337174	CAMKK2	394	R	Q	0.694	Possibly Damaging
rs200976364	chr12	121250015	rs200976364	C/T	ENST00000347034	CAMKK2	394	R	Q	0.694	Possibly Damaging
rs200976364	chr12	121250015	rs200976364	C/T	ENST00000392473	CAMKK2	394	R	Q	0.598	Possibly Damaging
rs200976364	chr12	121250015	rs200976364	C/T	ENST00000392474	CAMKK2	394	R	Q	0.694	Possibly Damaging
rs200976364	chr12	121250015	rs200976364	C/T	ENST00000402834	CAMKK2	394	R	Q	0.797	Possibly Damaging
rs200976364	chr12	121250015	rs200976364	C/T	ENST00000404169	CAMKK2	394	R	Q	0.797	Possibly Damaging
rs200976364	chr12	121250015	rs200976364	C/T	ENST00000412367	CAMKK2	394	R	Q	0.694	Possibly Damaging
rs200976364	chr12	121250015	rs200976364	C/T	ENST00000446440	CAMKK2	394	R	Q	0.598	Possibly Damaging
rs754596011	chr12	121250016	rs754596011	G/A	ENST00000545538	CAMKK2	181	R	W	0.811	Possibly Damaging
rs780828018	chr12	121250019	rs780828018	C/T	ENST00000324774	CAMKK2	393	E	K	0.703	Possibly Damaging
rs780828018	chr12	121250019	rs780828018	C/T	ENST00000337174	CAMKK2	393	E	K	0.474	Possibly Damaging
rs780828018	chr12	121250019	rs780828018	C/T	ENST00000347034	CAMKK2	393	E	K	0.578	Possibly Damaging
rs780828018	chr12	121250019	rs780828018	C/T	ENST00000392474	CAMKK2	393	E	K	0.578	Possibly Damaging
rs780828018	chr12	121250019	rs780828018	C/T	ENST00000402834	CAMKK2	393	E	K	0.703	Possibly Damaging
rs780828018	chr12	121250019	rs780828018	C/T	ENST00000404169	CAMKK2	393	E	K	0.703	Possibly Damaging
rs780828018	chr12	121250019	rs780828018	C/T	ENST00000412367	CAMKK2	393	E	K	0.474	Possibly Damaging
rs780828018	chr12	121250019	rs780828018	C/T	ENST00000446440	CAMKK2	393	E	K	0.578	Possibly Damaging
rs1379774278	chr12	121252696	rs1379774278	T/C	ENST00000324774	CAMKK2	376	M	V	0.475	Possibly Damaging
rs1379774278	chr12	121252696	rs1379774278	T/C	ENST00000402834	CAMKK2	376	M	V	0.475	Possibly Damaging
rs1379774278	chr12	121252696	rs1379774278	T/C	ENST00000404169	CAMKK2	376	M	V	0.475	Possibly Damaging
rs780765704	chr12	121253280	rs780765704	G/A	ENST00000538733	CAMKK2	367	S	F	0.842	Possibly Damaging
rs1291358851	chr12	121253283	rs1291358851	A/T	ENST00000324774	CAMKK2	366	F	Y	0.456	Possibly Damaging
rs1291358851	chr12	121253283	rs1291358851	A/T	ENST00000402834	CAMKK2	366	F	Y	0.456	Possibly Damaging
rs1291358851	chr12	121253283	rs1291358851	A/T	ENST00000404169	CAMKK2	366	F	Y	0.456	Possibly Damaging
rs748416243	chr12	121253289	rs748416243	T/G	ENST00000347034	CAMKK2	364	K	T	0.713	Possibly Damaging
rs748416243	chr12	121253289	rs748416243	T/G	ENST00000392473	CAMKK2	364	K	T	0.467	Possibly Damaging
rs770005277	chr12	121253292	rs770005277	C/T	ENST00000324774	CAMKK2	363	R	H	0.806	Possibly Damaging
rs770005277	chr12	121253292	rs770005277	C/T	ENST00000337174	CAMKK2	363	R	H	0.707	Possibly Damaging
rs770005277	chr12	121253292	rs770005277	C/T	ENST00000347034	CAMKK2	363	R	H	0.707	Possibly Damaging
rs770005277	chr12	121253292	rs770005277	C/T	ENST00000392473	CAMKK2	363	R	H	0.594	Possibly Damaging
rs770005277	chr12	121253292	rs770005277	C/T	ENST00000392474	CAMKK2	363	R	H	0.707	Possibly Damaging
rs770005277	chr12	121253292	rs770005277	C/T	ENST00000402834	CAMKK2	363	R	H	0.806	Possibly Damaging
rs770005277	chr12	121253292	rs770005277	C/T	ENST00000404169	CAMKK2	363	R	H	0.806	Possibly Damaging
rs770005277	chr12	121253292	rs770005277	C/T	ENST00000412367	CAMKK2	363	R	H	0.707	Possibly Damaging
rs770005277	chr12	121253292	rs770005277	C/T	ENST00000446440	CAMKK2	363	R	H	0.594	Possibly Damaging
rs770005277	chr12	121253292	rs770005277	C/T	ENST00000538733	CAMKK2	363	R	H	0.707	Possibly Damaging
rs1132780	chr12	121253293	rs1132780	G/A	ENST00000545538	CAMKK2	150	R	C	0.883	Possibly Damaging
rs150578614	chr12	121253295	rs150578614	G/A	ENST00000324774	CAMKK2	362	T	I	0.895	Possibly Damaging
rs150578614	chr12	121253295	rs150578614	G/A	ENST00000337174	CAMKK2	362	T	I	0.536	Possibly Damaging
rs150578614	chr12	121253295	rs150578614	G/A	ENST00000347034	CAMKK2	362	T	I	0.749	Possibly Damaging
rs150578614	chr12	121253295	rs150578614	G/A	ENST00000392473	CAMKK2	362	T	I	0.725	Possibly Damaging
rs150578614	chr12	121253295	rs150578614	G/A	ENST00000392474	CAMKK2	362	T	I	0.725	Possibly Damaging
rs150578614	chr12	121253295	rs150578614	G/A	ENST00000402834	CAMKK2	362	T	I	0.895	Possibly Damaging
rs150578614	chr12	121253295	rs150578614	G/A	ENST00000404169	CAMKK2	362	T	I	0.895	Possibly Damaging
rs150578614	chr12	121253295	rs150578614	G/A	ENST00000412367	CAMKK2	362	T	I	0.536	Possibly Damaging
rs202103661	chr12	121253299	rs202103661	C/G	ENST00000337174	CAMKK2	361	E	Q	0.888	Possibly Damaging
rs202103661	chr12	121253299	rs202103661	C/G	ENST00000347034	CAMKK2	361	E	Q	0.877	Possibly Damaging
rs202103661	chr12	121253299	rs202103661	C/G	ENST00000392474	CAMKK2	361	E	Q	0.888	Possibly Damaging
rs202103661	chr12	121253299	rs202103661	C/G	ENST00000412367	CAMKK2	361	E	Q	0.888	Possibly Damaging
rs202103661	chr12	121253299	rs202103661	C/G	ENST00000446440	CAMKK2	361	E	Q	0.749	Possibly Damaging
rs202103661	chr12	121253299	rs202103661	C/G	ENST00000538733	CAMKK2	361	E	Q	0.831	Possibly Damaging
rs202103661	chr12	121253299	rs202103661	C/G	ENST00000545538	CAMKK2	148	E	Q	0.515	Possibly Damaging
rs149707360	chr12	121253338	rs149707360	C/A	ENST00000324774	CAMKK2	348	V	L	0.84	Possibly Damaging
rs149707360	chr12	121253338	rs149707360	C/A	ENST00000337174	CAMKK2	348	V	L	0.544	Possibly Damaging
rs149707360	chr12	121253338	rs149707360	C/A	ENST00000347034	CAMKK2	348	V	L	0.821	Possibly Damaging
rs149707360	chr12	121253338	rs149707360	C/A	ENST00000392473	CAMKK2	348	V	L	0.544	Possibly Damaging
rs149707360	chr12	121253338	rs149707360	C/A	ENST00000392474	CAMKK2	348	V	L	0.643	Possibly Damaging
rs149707360	chr12	121253338	rs149707360	C/A	ENST00000402834	CAMKK2	348	V	L	0.84	Possibly Damaging
rs149707360	chr12	121253338	rs149707360	C/A	ENST00000404169	CAMKK2	348	V	L	0.84	Possibly Damaging
rs149707360	chr12	121253338	rs149707360	C/A	ENST00000412367	CAMKK2	348	V	L	0.544	Possibly Damaging
rs149707360	chr12	121253338	rs149707360	C/T	ENST00000538733	CAMKK2	348	V	M	0.862	Possibly Damaging
rs149707360	chr12	121253338	rs149707360	C/T	ENST00000545538	CAMKK2	135	V	M	0.846	Possibly Damaging
rs1441968844	chr12	121253346	rs1441968844	G/A	ENST00000324774	CAMKK2	345	S	F	0.908	Possibly Damaging
rs1441968844	chr12	121253346	rs1441968844	G/A	ENST00000337174	CAMKK2	345	S	F	0.851	Possibly Damaging
rs1441968844	chr12	121253346	rs1441968844	G/A	ENST00000347034	CAMKK2	345	S	F	0.885	Possibly Damaging
rs1441968844	chr12	121253346	rs1441968844	G/A	ENST00000392473	CAMKK2	345	S	F	0.789	Possibly Damaging
rs1441968844	chr12	121253346	rs1441968844	G/A	ENST00000402834	CAMKK2	345	S	F	0.908	Possibly Damaging
rs1441968844	chr12	121253346	rs1441968844	G/A	ENST00000404169	CAMKK2	345	S	F	0.908	Possibly Damaging
rs1441968844	chr12	121253346	rs1441968844	G/A	ENST00000412367	CAMKK2	345	S	F	0.851	Possibly Damaging
rs1441968844	chr12	121253346	rs1441968844	G/A	ENST00000446440	CAMKK2	345	S	F	0.789	Possibly Damaging
rs1441968844	chr12	121253346	rs1441968844	G/A	ENST00000545538	CAMKK2	132	S	F	0.883	Possibly Damaging
rs778015051	chr12	121253355	rs778015051	G/A	ENST00000324774	CAMKK2	342	A	V	0.745	Possibly Damaging
rs778015051	chr12	121253355	rs778015051	G/A	ENST00000337174	CAMKK2	342	A	V	0.68	Possibly Damaging
rs778015051	chr12	121253355	rs778015051	G/A	ENST00000347034	CAMKK2	342	A	V	0.843	Possibly Damaging
rs778015051	chr12	121253355	rs778015051	G/A	ENST00000392473	CAMKK2	342	A	V	0.68	Possibly Damaging
rs778015051	chr12	121253355	rs778015051	G/A	ENST00000392474	CAMKK2	342	A	V	0.629	Possibly Damaging
rs778015051	chr12	121253355	rs778015051	G/A	ENST00000402834	CAMKK2	342	A	V	0.745	Possibly Damaging
rs778015051	chr12	121253355	rs778015051	G/A	ENST00000404169	CAMKK2	342	A	V	0.745	Possibly Damaging
rs778015051	chr12	121253355	rs778015051	G/A	ENST00000412367	CAMKK2	342	A	V	0.68	Possibly Damaging
rs749479203	chr12	121253356	rs749479203	C/T	ENST00000446440	CAMKK2	342	A	T	0.848	Possibly Damaging
rs749479203	chr12	121253356	rs749479203	C/T	ENST00000545538	CAMKK2	129	A	T	0.887	Possibly Damaging
rs1184060674	chr12	121253364	rs1184060674	C/T	ENST00000337174	CAMKK2	339	G	D	0.756	Possibly Damaging
rs1184060674	chr12	121253364	rs1184060674	C/T	ENST00000392473	CAMKK2	339	G	D	0.747	Possibly Damaging
rs1184060674	chr12	121253364	rs1184060674	C/T	ENST00000412367	CAMKK2	339	G	D	0.756	Possibly Damaging
rs1184060674	chr12	121253364	rs1184060674	C/T	ENST00000446440	CAMKK2	339	G	D	0.729	Possibly Damaging
rs775286615	chr12	121253376	rs775286615	T/C	ENST00000324774	CAMKK2	335	N	S	0.81	Possibly Damaging
rs775286615	chr12	121253376	rs775286615	T/C	ENST00000337174	CAMKK2	335	N	S	0.62	Possibly Damaging
rs775286615	chr12	121253376	rs775286615	T/C	ENST00000347034	CAMKK2	335	N	S	0.712	Possibly Damaging
rs775286615	chr12	121253376	rs775286615	T/C	ENST00000392473	CAMKK2	335	N	S	0.62	Possibly Damaging
rs775286615	chr12	121253376	rs775286615	T/C	ENST00000392474	CAMKK2	335	N	S	0.712	Possibly Damaging
rs775286615	chr12	121253376	rs775286615	T/C	ENST00000402834	CAMKK2	335	N	S	0.81	Possibly Damaging
rs775286615	chr12	121253376	rs775286615	T/C	ENST00000404169	CAMKK2	335	N	S	0.81	Possibly Damaging
rs775286615	chr12	121253376	rs775286615	T/C	ENST00000412367	CAMKK2	335	N	S	0.62	Possibly Damaging
rs775286615	chr12	121253376	rs775286615	T/C	ENST00000446440	CAMKK2	335	N	S	0.503	Possibly Damaging
rs768551666	chr12	121253395	rs768551666	C/A	ENST00000446440	CAMKK2	329	A	S	0.846	Possibly Damaging
rs768551666	chr12	121253395	rs768551666	C/T	ENST00000446440	CAMKK2	329	A	T	0.887	Possibly Damaging
rs768551666	chr12	121253395	rs768551666	C/A	ENST00000538733	CAMKK2	329	A	S	0.773	Possibly Damaging
rs768551666	chr12	121253395	rs768551666	C/T	ENST00000538733	CAMKK2	329	A	T	0.83	Possibly Damaging
rs768551666	chr12	121253395	rs768551666	C/A	ENST00000545538	CAMKK2	116	A	S	0.896	Possibly Damaging
rs768551666	chr12	121253395	rs768551666	C/T	ENST00000545538	CAMKK2	116	A	T	0.86	Possibly Damaging
rs1358308493	chr12	121253411	rs1358308493	A/T	ENST00000324774	CAMKK2	323	D	E	0.688	Possibly Damaging
rs1358308493	chr12	121253411	rs1358308493	A/T	ENST00000337174	CAMKK2	323	D	E	0.561	Possibly Damaging
rs1358308493	chr12	121253411	rs1358308493	A/T	ENST00000392474	CAMKK2	323	D	E	0.661	Possibly Damaging
rs1358308493	chr12	121253411	rs1358308493	A/T	ENST00000402834	CAMKK2	323	D	E	0.688	Possibly Damaging
rs1358308493	chr12	121253411	rs1358308493	A/T	ENST00000404169	CAMKK2	323	D	E	0.688	Possibly Damaging
rs1358308493	chr12	121253411	rs1358308493	A/T	ENST00000412367	CAMKK2	323	D	E	0.561	Possibly Damaging
rs1466529785	chr12	121253419	rs1466529785	C/T	ENST00000538733	CAMKK2	321	G	R	0.894	Possibly Damaging
rs1411013049	chr12	121255554	rs1411013049	C/G	ENST00000324774	CAMKK2	301	E	D	0.836	Possibly Damaging
rs1411013049	chr12	121255554	rs1411013049	C/G	ENST00000337174	CAMKK2	301	E	D	0.514	Possibly Damaging
rs1411013049	chr12	121255554	rs1411013049	C/G	ENST00000347034	CAMKK2	301	E	D	0.73	Possibly Damaging
rs1411013049	chr12	121255554	rs1411013049	C/G	ENST00000392473	CAMKK2	301	E	D	0.684	Possibly Damaging
rs1411013049	chr12	121255554	rs1411013049	C/G	ENST00000392474	CAMKK2	301	E	D	0.612	Possibly Damaging
rs1411013049	chr12	121255554	rs1411013049	C/G	ENST00000402834	CAMKK2	301	E	D	0.836	Possibly Damaging
rs1411013049	chr12	121255554	rs1411013049	C/G	ENST00000404169	CAMKK2	301	E	D	0.836	Possibly Damaging
rs1411013049	chr12	121255554	rs1411013049	C/G	ENST00000412367	CAMKK2	301	E	D	0.514	Possibly Damaging
rs1411013049	chr12	121255554	rs1411013049	C/G	ENST00000446440	CAMKK2	301	E	D	0.514	Possibly Damaging
rs1262075225	chr12	121255555	rs1262075225	T/C	ENST00000392473	CAMKK2	301	E	G	0.525	Possibly Damaging
rs1262075225	chr12	121255555	rs1262075225	T/C	ENST00000392474	CAMKK2	301	E	G	0.447	Possibly Damaging
rs1262075225	chr12	121255555	rs1262075225	T/C	ENST00000402834	CAMKK2	301	E	G	0.722	Possibly Damaging
rs1262075225	chr12	121255555	rs1262075225	T/C	ENST00000404169	CAMKK2	301	E	G	0.722	Possibly Damaging
rs1262075225	chr12	121255555	rs1262075225	T/C	ENST00000412367	CAMKK2	301	E	G	0.447	Possibly Damaging
rs1262075225	chr12	121255555	rs1262075225	T/C	ENST00000446440	CAMKK2	301	E	G	0.447	Possibly Damaging
rs1262075225	chr12	121255555	rs1262075225	T/C	ENST00000324774	CAMKK2	301	E	G	0.722	Possibly Damaging
rs1262075225	chr12	121255555	rs1262075225	T/C	ENST00000337174	CAMKK2	301	E	G	0.447	Possibly Damaging
rs1262075225	chr12	121255555	rs1262075225	T/C	ENST00000347034	CAMKK2	301	E	G	0.673	Possibly Damaging
rs765553865	chr12	121255561	rs765553865	C/G	ENST00000538733	CAMKK2	299	G	A	0.887	Possibly Damaging
rs139606987	chr12	121255566	rs139606987	G/C	ENST00000337174	CAMKK2	297	I	M	0.817	Possibly Damaging
rs139606987	chr12	121255566	rs139606987	G/C	ENST00000392473	CAMKK2	297	I	M	0.817	Possibly Damaging
rs139606987	chr12	121255566	rs139606987	G/C	ENST00000392474	CAMKK2	297	I	M	0.875	Possibly Damaging
rs139606987	chr12	121255566	rs139606987	G/C	ENST00000412367	CAMKK2	297	I	M	0.817	Possibly Damaging
rs139606987	chr12	121255566	rs139606987	G/C	ENST00000446440	CAMKK2	297	I	M	0.837	Possibly Damaging
rs139606987	chr12	121255566	rs139606987	G/C	ENST00000538733	CAMKK2	297	I	M	0.596	Possibly Damaging
rs200803906	chr12	121255578	rs200803906	G/T	ENST00000324774	CAMKK2	293	F	L	0.534	Possibly Damaging
rs200803906	chr12	121255578	rs200803906	G/T	ENST00000402834	CAMKK2	293	F	L	0.534	Possibly Damaging
rs200803906	chr12	121255578	rs200803906	G/T	ENST00000404169	CAMKK2	293	F	L	0.534	Possibly Damaging
rs747039247	chr12	121255588	rs747039247	C/T	ENST00000324774	CAMKK2	290	R	H	0.636	Possibly Damaging
rs747039247	chr12	121255588	rs747039247	C/T	ENST00000337174	CAMKK2	290	R	H	0.503	Possibly Damaging
rs747039247	chr12	121255588	rs747039247	C/T	ENST00000347034	CAMKK2	290	R	H	0.584	Possibly Damaging
rs747039247	chr12	121255588	rs747039247	C/T	ENST00000392473	CAMKK2	290	R	H	0.637	Possibly Damaging
rs747039247	chr12	121255588	rs747039247	C/T	ENST00000392474	CAMKK2	290	R	H	0.503	Possibly Damaging
rs747039247	chr12	121255588	rs747039247	C/T	ENST00000402834	CAMKK2	290	R	H	0.636	Possibly Damaging
rs747039247	chr12	121255588	rs747039247	C/T	ENST00000404169	CAMKK2	290	R	H	0.636	Possibly Damaging
rs747039247	chr12	121255588	rs747039247	C/T	ENST00000412367	CAMKK2	290	R	H	0.503	Possibly Damaging
rs747039247	chr12	121255588	rs747039247	C/T	ENST00000446440	CAMKK2	290	R	H	0.584	Possibly Damaging
rs747039247	chr12	121255588	rs747039247	C/T	ENST00000545538	CAMKK2	77	R	H	0.54	Possibly Damaging
rs754983449	chr12	121255589	rs754983449	G/A	ENST00000324774	CAMKK2	290	R	C	0.679	Possibly Damaging
rs754983449	chr12	121255589	rs754983449	G/A	ENST00000337174	CAMKK2	290	R	C	0.55	Possibly Damaging
rs754983449	chr12	121255589	rs754983449	G/A	ENST00000392474	CAMKK2	290	R	C	0.55	Possibly Damaging
rs754983449	chr12	121255589	rs754983449	G/A	ENST00000402834	CAMKK2	290	R	C	0.679	Possibly Damaging
rs754983449	chr12	121255589	rs754983449	G/A	ENST00000404169	CAMKK2	290	R	C	0.679	Possibly Damaging
rs754983449	chr12	121255589	rs754983449	G/A	ENST00000412367	CAMKK2	290	R	C	0.55	Possibly Damaging
rs754983449	chr12	121255589	rs754983449	G/A	ENST00000446440	CAMKK2	290	R	C	0.629	Possibly Damaging
rs754983449	chr12	121255589	rs754983449	G/A	ENST00000538733	CAMKK2	290	R	C	0.651	Possibly Damaging
rs754983449	chr12	121255589	rs754983449	G/A	ENST00000545538	CAMKK2	77	R	C	0.761	Possibly Damaging
rs752145128	chr12	121255591	rs752145128	G/A	ENST00000337174	CAMKK2	289	A	V	0.857	Possibly Damaging
rs752145128	chr12	121255591	rs752145128	G/A	ENST00000347034	CAMKK2	289	A	V	0.891	Possibly Damaging
rs752145128	chr12	121255591	rs752145128	G/A	ENST00000392473	CAMKK2	289	A	V	0.857	Possibly Damaging
rs752145128	chr12	121255591	rs752145128	G/A	ENST00000392474	CAMKK2	289	A	V	0.814	Possibly Damaging
rs752145128	chr12	121255591	rs752145128	G/A	ENST00000412367	CAMKK2	289	A	V	0.857	Possibly Damaging
rs752145128	chr12	121255591	rs752145128	G/A	ENST00000446440	CAMKK2	289	A	V	0.814	Possibly Damaging
rs752145128	chr12	121255591	rs752145128	G/A	ENST00000538733	CAMKK2	289	A	V	0.73	Possibly Damaging
rs752145128	chr12	121255591	rs752145128	G/A	ENST00000545538	CAMKK2	76	A	V	0.561	Possibly Damaging
rs748010012	chr12	121255601	rs748010012	C/T	ENST00000538733	CAMKK2	286	E	K	0.661	Possibly Damaging
rs1407341397	chr12	121255618	rs1407341397	G/T	ENST00000324774	CAMKK2	280	T	N	0.627	Possibly Damaging
rs1407341397	chr12	121255618	rs1407341397	G/A	ENST00000337174	CAMKK2	280	T	I	0.511	Possibly Damaging
rs1407341397	chr12	121255618	rs1407341397	G/A	ENST00000347034	CAMKK2	280	T	I	0.661	Possibly Damaging
rs1407341397	chr12	121255618	rs1407341397	G/T	ENST00000402834	CAMKK2	280	T	N	0.627	Possibly Damaging
rs1407341397	chr12	121255618	rs1407341397	G/T	ENST00000404169	CAMKK2	280	T	N	0.627	Possibly Damaging
rs1407341397	chr12	121255618	rs1407341397	G/A	ENST00000412367	CAMKK2	280	T	I	0.511	Possibly Damaging
rs1407341397	chr12	121255618	rs1407341397	G/A	ENST00000538733	CAMKK2	280	T	I	0.582	Possibly Damaging
rs1407341397	chr12	121255618	rs1407341397	G/A	ENST00000545538	CAMKK2	67	T	I	0.814	Possibly Damaging
rs1370401604	chr12	121255622	rs1370401604	G/A	ENST00000392474	CAMKK2	279	P	S	0.891	Possibly Damaging
rs1370401604	chr12	121255622	rs1370401604	G/A	ENST00000446440	CAMKK2	279	P	S	0.729	Possibly Damaging
rs1370401604	chr12	121255622	rs1370401604	G/A	ENST00000545538	CAMKK2	66	P	S	0.767	Possibly Damaging
rs202190716	chr12	121255624	rs202190716	A/T	ENST00000324774	CAMKK2	278	V	E	0.588	Possibly Damaging
rs202190716	chr12	121255624	rs202190716	A/T	ENST00000337174	CAMKK2	278	V	E	0.508	Possibly Damaging
rs202190716	chr12	121255624	rs202190716	A/T	ENST00000347034	CAMKK2	278	V	E	0.644	Possibly Damaging
rs202190716	chr12	121255624	rs202190716	A/T	ENST00000392474	CAMKK2	278	V	E	0.508	Possibly Damaging
rs202190716	chr12	121255624	rs202190716	A/T	ENST00000402834	CAMKK2	278	V	E	0.588	Possibly Damaging
rs202190716	chr12	121255624	rs202190716	A/T	ENST00000404169	CAMKK2	278	V	E	0.588	Possibly Damaging
rs202190716	chr12	121255624	rs202190716	A/T	ENST00000412367	CAMKK2	278	V	E	0.508	Possibly Damaging
rs1016081976	chr12	121255625	rs1016081976	C/T	ENST00000324774	CAMKK2	278	V	M	0.669	Possibly Damaging
rs1016081976	chr12	121255625	rs1016081976	C/T	ENST00000337174	CAMKK2	278	V	M	0.594	Possibly Damaging
rs1016081976	chr12	121255625	rs1016081976	C/T	ENST00000392473	CAMKK2	278	V	M	0.891	Possibly Damaging
rs1016081976	chr12	121255625	rs1016081976	C/T	ENST00000392474	CAMKK2	278	V	M	0.594	Possibly Damaging
rs1016081976	chr12	121255625	rs1016081976	C/T	ENST00000402834	CAMKK2	278	V	M	0.669	Possibly Damaging
rs1016081976	chr12	121255625	rs1016081976	C/T	ENST00000404169	CAMKK2	278	V	M	0.669	Possibly Damaging
rs1016081976	chr12	121255625	rs1016081976	C/T	ENST00000412367	CAMKK2	278	V	M	0.594	Possibly Damaging
rs371428001	chr12	121255630	rs371428001	A/G	ENST00000347034	CAMKK2	276	M	T	0.839	Possibly Damaging
rs371428001	chr12	121255630	rs371428001	A/G	ENST00000446440	CAMKK2	276	M	T	0.775	Possibly Damaging
rs371428001	chr12	121255630	rs371428001	A/G	ENST00000538733	CAMKK2	276	M	T	0.583	Possibly Damaging
rs1354124033	chr12	121255634	rs1354124033	C/T	ENST00000538733	CAMKK2	275	V	M	0.612	Possibly Damaging
rs759727042	chr12	121255789	rs759727042	T/A	ENST00000324774	CAMKK2	271	N	I	0.449	Possibly Damaging
rs759727042	chr12	121255789	rs759727042	T/A	ENST00000347034	CAMKK2	271	N	I	0.452	Possibly Damaging
rs759727042	chr12	121255789	rs759727042	T/A	ENST00000402834	CAMKK2	271	N	I	0.449	Possibly Damaging
rs759727042	chr12	121255789	rs759727042	T/A	ENST00000404169	CAMKK2	271	N	I	0.449	Possibly Damaging
rs777698092	chr12	121255804	rs777698092	A/G	ENST00000347034	CAMKK2	266	V	A	0.668	Possibly Damaging
rs777698092	chr12	121255804	rs777698092	A/G	ENST00000545538	CAMKK2	53	V	A	0.546	Possibly Damaging
rs1473818454	chr12	121260321	rs1473818454	A/G	ENST00000545538	CAMKK2	52	M	T	0.802	Possibly Damaging
rs951504520	chr12	121260322	rs951504520	T/C	ENST00000324774	CAMKK2	265	M	V	0.823	Possibly Damaging
rs951504520	chr12	121260322	rs951504520	T/C	ENST00000337174	CAMKK2	265	M	V	0.729	Possibly Damaging
rs951504520	chr12	121260322	rs951504520	T/C	ENST00000347034	CAMKK2	265	M	V	0.835	Possibly Damaging
rs951504520	chr12	121260322	rs951504520	T/C	ENST00000392474	CAMKK2	265	M	V	0.771	Possibly Damaging
rs951504520	chr12	121260322	rs951504520	T/C	ENST00000402834	CAMKK2	265	M	V	0.823	Possibly Damaging
rs951504520	chr12	121260322	rs951504520	T/C	ENST00000404169	CAMKK2	265	M	V	0.823	Possibly Damaging
rs951504520	chr12	121260322	rs951504520	T/C	ENST00000412367	CAMKK2	265	M	V	0.729	Possibly Damaging
rs951504520	chr12	121260322	rs951504520	T/C	ENST00000446440	CAMKK2	265	M	V	0.661	Possibly Damaging
rs1366156021	chr12	121260330	rs1366156021	T/C	ENST00000324774	CAMKK2	262	H	R	0.786	Possibly Damaging
rs1366156021	chr12	121260330	rs1366156021	T/C	ENST00000337174	CAMKK2	262	H	R	0.503	Possibly Damaging
rs1366156021	chr12	121260330	rs1366156021	T/C	ENST00000347034	CAMKK2	262	H	R	0.775	Possibly Damaging
rs1366156021	chr12	121260330	rs1366156021	T/C	ENST00000392474	CAMKK2	262	H	R	0.606	Possibly Damaging
rs1366156021	chr12	121260330	rs1366156021	T/C	ENST00000402834	CAMKK2	262	H	R	0.786	Possibly Damaging
rs1366156021	chr12	121260330	rs1366156021	T/C	ENST00000404169	CAMKK2	262	H	R	0.786	Possibly Damaging
rs1366156021	chr12	121260330	rs1366156021	T/C	ENST00000412367	CAMKK2	262	H	R	0.503	Possibly Damaging
rs1366156021	chr12	121260330	rs1366156021	T/C	ENST00000446440	CAMKK2	262	H	R	0.503	Possibly Damaging
rs1170585723	chr12	121263806	rs1170585723	C/G	ENST00000538733	CAMKK2	253	E	D	0.803	Possibly Damaging
rs771674497	chr12	121263829	rs771674497	G/A	ENST00000324774	CAMKK2	246	P	S	0.733	Possibly Damaging
rs771674497	chr12	121263829	rs771674497	G/A	ENST00000392473	CAMKK2	246	P	S	0.461	Possibly Damaging
rs771674497	chr12	121263829	rs771674497	G/A	ENST00000392474	CAMKK2	246	P	S	0.461	Possibly Damaging
rs771674497	chr12	121263829	rs771674497	G/A	ENST00000402834	CAMKK2	246	P	S	0.733	Possibly Damaging
rs771674497	chr12	121263829	rs771674497	G/A	ENST00000404169	CAMKK2	246	P	S	0.733	Possibly Damaging
rs374169294	chr12	121263834	rs374169294	T/C	ENST00000446440	CAMKK2	244	D	G	0.889	Possibly Damaging
rs374169294	chr12	121263834	rs374169294	T/C	ENST00000538733	CAMKK2	244	D	G	0.713	Possibly Damaging
rs779603792	chr12	121263876	rs779603792	A/G	ENST00000324774	CAMKK2	230	I	T	0.762	Possibly Damaging
rs779603792	chr12	121263876	rs779603792	A/G	ENST00000347034	CAMKK2	230	I	T	0.736	Possibly Damaging
rs779603792	chr12	121263876	rs779603792	A/G	ENST00000392474	CAMKK2	230	I	T	0.548	Possibly Damaging
rs779603792	chr12	121263876	rs779603792	A/G	ENST00000402834	CAMKK2	230	I	T	0.762	Possibly Damaging
rs779603792	chr12	121263876	rs779603792	A/G	ENST00000404169	CAMKK2	230	I	T	0.762	Possibly Damaging
rs200150673	chr12	121263900	rs200150673	C/A	ENST00000337174	CAMKK2	222	G	V	0.908	Possibly Damaging
rs200150673	chr12	121263900	rs200150673	C/A	ENST00000392473	CAMKK2	222	G	V	0.876	Possibly Damaging
rs200150673	chr12	121263900	rs200150673	C/A	ENST00000392474	CAMKK2	222	G	V	0.823	Possibly Damaging
rs200150673	chr12	121263900	rs200150673	C/A	ENST00000412367	CAMKK2	222	G	V	0.908	Possibly Damaging
rs200150673	chr12	121263900	rs200150673	C/A	ENST00000446440	CAMKK2	222	G	V	0.738	Possibly Damaging
rs1284296009	chr12	121263916	rs1284296009	G/A	ENST00000337174	CAMKK2	217	R	W	0.877	Possibly Damaging
rs1284296009	chr12	121263916	rs1284296009	G/A	ENST00000347034	CAMKK2	217	R	W	0.877	Possibly Damaging
rs1284296009	chr12	121263916	rs1284296009	G/A	ENST00000392473	CAMKK2	217	R	W	0.877	Possibly Damaging
rs1284296009	chr12	121263916	rs1284296009	G/A	ENST00000392474	CAMKK2	217	R	W	0.877	Possibly Damaging
rs1284296009	chr12	121263916	rs1284296009	G/A	ENST00000412367	CAMKK2	217	R	W	0.877	Possibly Damaging
rs1284296009	chr12	121263916	rs1284296009	G/A	ENST00000446440	CAMKK2	217	R	W	0.877	Possibly Damaging
rs1284296009	chr12	121263916	rs1284296009	G/A	ENST00000538733	CAMKK2	217	R	W	0.877	Possibly Damaging
rs1490451948	chr12	121263930	rs1490451948	G/A	ENST00000324774	CAMKK2	212	P	L	0.733	Possibly Damaging
rs1490451948	chr12	121263930	rs1490451948	G/A	ENST00000337174	CAMKK2	212	P	L	0.666	Possibly Damaging
rs1490451948	chr12	121263930	rs1490451948	G/A	ENST00000347034	CAMKK2	212	P	L	0.666	Possibly Damaging
rs1490451948	chr12	121263930	rs1490451948	G/A	ENST00000392473	CAMKK2	212	P	L	0.614	Possibly Damaging
rs1490451948	chr12	121263930	rs1490451948	G/A	ENST00000392474	CAMKK2	212	P	L	0.614	Possibly Damaging
rs1490451948	chr12	121263930	rs1490451948	G/A	ENST00000402834	CAMKK2	212	P	L	0.733	Possibly Damaging
rs1490451948	chr12	121263930	rs1490451948	G/A	ENST00000404169	CAMKK2	212	P	L	0.733	Possibly Damaging
rs1490451948	chr12	121263930	rs1490451948	G/A	ENST00000412367	CAMKK2	212	P	L	0.666	Possibly Damaging
rs1490451948	chr12	121263930	rs1490451948	G/A	ENST00000446440	CAMKK2	212	P	L	0.535	Possibly Damaging
rs1490451948	chr12	121263930	rs1490451948	G/A	ENST00000538733	CAMKK2	212	P	L	0.614	Possibly Damaging
rs1030343452	chr12	121268646	rs1030343452	C/G	ENST00000324774	CAMKK2	206	G	A	0.773	Possibly Damaging
rs1030343452	chr12	121268646	rs1030343452	C/G	ENST00000337174	CAMKK2	206	G	A	0.747	Possibly Damaging
rs1030343452	chr12	121268646	rs1030343452	C/G	ENST00000347034	CAMKK2	206	G	A	0.73	Possibly Damaging
rs1030343452	chr12	121268646	rs1030343452	C/G	ENST00000392474	CAMKK2	206	G	A	0.73	Possibly Damaging
rs1030343452	chr12	121268646	rs1030343452	C/G	ENST00000402834	CAMKK2	206	G	A	0.773	Possibly Damaging
rs1030343452	chr12	121268646	rs1030343452	C/G	ENST00000404169	CAMKK2	206	G	A	0.773	Possibly Damaging
rs1030343452	chr12	121268646	rs1030343452	C/G	ENST00000412367	CAMKK2	206	G	A	0.747	Possibly Damaging
rs759417993	chr12	121268650	rs759417993	C/A	ENST00000324774	CAMKK2	205	A	S	0.688	Possibly Damaging
rs759417993	chr12	121268650	rs759417993	C/A	ENST00000337174	CAMKK2	205	A	S	0.561	Possibly Damaging
rs759417993	chr12	121268650	rs759417993	C/A	ENST00000347034	CAMKK2	205	A	S	0.561	Possibly Damaging
rs759417993	chr12	121268650	rs759417993	C/A	ENST00000392474	CAMKK2	205	A	S	0.561	Possibly Damaging
rs759417993	chr12	121268650	rs759417993	C/A	ENST00000402834	CAMKK2	205	A	S	0.688	Possibly Damaging
rs759417993	chr12	121268650	rs759417993	C/A	ENST00000404169	CAMKK2	205	A	S	0.688	Possibly Damaging
rs759417993	chr12	121268650	rs759417993	C/A	ENST00000412367	CAMKK2	205	A	S	0.561	Possibly Damaging
rs1430991729	chr12	121268655	rs1430991729	C/T	ENST00000324774	CAMKK2	203	R	Q	0.59	Possibly Damaging
rs1430991729	chr12	121268655	rs1430991729	C/T	ENST00000337174	CAMKK2	203	R	Q	0.454	Possibly Damaging
rs1430991729	chr12	121268655	rs1430991729	C/T	ENST00000347034	CAMKK2	203	R	Q	0.454	Possibly Damaging
rs1430991729	chr12	121268655	rs1430991729	C/T	ENST00000392474	CAMKK2	203	R	Q	0.454	Possibly Damaging
rs1430991729	chr12	121268655	rs1430991729	C/T	ENST00000402834	CAMKK2	203	R	Q	0.59	Possibly Damaging
rs1430991729	chr12	121268655	rs1430991729	C/T	ENST00000404169	CAMKK2	203	R	Q	0.59	Possibly Damaging
rs1430991729	chr12	121268655	rs1430991729	C/T	ENST00000412367	CAMKK2	203	R	Q	0.454	Possibly Damaging
rs199874688	chr12	121268664	rs199874688	T/G	ENST00000337174	CAMKK2	200	K	T	0.844	Possibly Damaging
rs199874688	chr12	121268664	rs199874688	T/G	ENST00000392473	CAMKK2	200	K	T	0.844	Possibly Damaging
rs199874688	chr12	121268664	rs199874688	T/G	ENST00000392474	CAMKK2	200	K	T	0.905	Possibly Damaging
rs199874688	chr12	121268664	rs199874688	T/G	ENST00000412367	CAMKK2	200	K	T	0.844	Possibly Damaging
rs199874688	chr12	121268664	rs199874688	T/G	ENST00000446440	CAMKK2	200	K	T	0.786	Possibly Damaging
rs199874688	chr12	121268664	rs199874688	T/G	ENST00000538733	CAMKK2	200	K	T	0.706	Possibly Damaging
rs1305210574	chr12	121268679	rs1305210574	A/G	ENST00000337174	CAMKK2	195	V	A	0.853	Possibly Damaging
rs1305210574	chr12	121268679	rs1305210574	A/G	ENST00000347034	CAMKK2	195	V	A	0.792	Possibly Damaging
rs1305210574	chr12	121268679	rs1305210574	A/G	ENST00000392473	CAMKK2	195	V	A	0.853	Possibly Damaging
rs1305210574	chr12	121268679	rs1305210574	A/G	ENST00000392474	CAMKK2	195	V	A	0.792	Possibly Damaging
rs1305210574	chr12	121268679	rs1305210574	A/G	ENST00000412367	CAMKK2	195	V	A	0.853	Possibly Damaging
rs1305210574	chr12	121268679	rs1305210574	A/G	ENST00000446440	CAMKK2	195	V	A	0.734	Possibly Damaging
rs1305210574	chr12	121268679	rs1305210574	A/G	ENST00000538733	CAMKK2	195	V	A	0.853	Possibly Damaging
rs760434064	chr12	121268680	rs760434064	C/T	ENST00000446440	CAMKK2	195	V	M	0.734	Possibly Damaging
rs760434064	chr12	121268680	rs760434064	C/T	ENST00000538733	CAMKK2	195	V	M	0.89	Possibly Damaging
rs1297142890	chr12	121268685	rs1297142890	A/G	ENST00000538733	CAMKK2	193	M	T	0.836	Possibly Damaging
rs765340589	chr12	121269551	rs765340589	T/C	ENST00000324774	CAMKK2	184	N	D	0.759	Possibly Damaging
rs765340589	chr12	121269551	rs765340589	T/C	ENST00000337174	CAMKK2	184	N	D	0.55	Possibly Damaging
rs765340589	chr12	121269551	rs765340589	T/C	ENST00000347034	CAMKK2	184	N	D	0.835	Possibly Damaging
rs765340589	chr12	121269551	rs765340589	T/C	ENST00000392473	CAMKK2	184	N	D	0.614	Possibly Damaging
rs765340589	chr12	121269551	rs765340589	T/C	ENST00000392474	CAMKK2	184	N	D	0.646	Possibly Damaging
rs765340589	chr12	121269551	rs765340589	T/C	ENST00000402834	CAMKK2	184	N	D	0.759	Possibly Damaging
rs765340589	chr12	121269551	rs765340589	T/C	ENST00000404169	CAMKK2	184	N	D	0.759	Possibly Damaging
rs765340589	chr12	121269551	rs765340589	T/C	ENST00000412367	CAMKK2	184	N	D	0.55	Possibly Damaging
rs1207121718	chr12	121269557	rs1207121718	C/T	ENST00000392473	CAMKK2	182	A	T	0.891	Possibly Damaging
rs757452308	chr12	121270905	rs757452308	A/G	ENST00000337174	CAMKK2	171	I	T	0.895	Possibly Damaging
rs757452308	chr12	121270905	rs757452308	A/G	ENST00000392473	CAMKK2	171	I	T	0.895	Possibly Damaging
rs757452308	chr12	121270905	rs757452308	A/G	ENST00000412367	CAMKK2	171	I	T	0.895	Possibly Damaging
rs757452308	chr12	121270905	rs757452308	A/G	ENST00000446440	CAMKK2	171	I	T	0.806	Possibly Damaging
rs757452308	chr12	121270905	rs757452308	A/G	ENST00000538733	CAMKK2	171	I	T	0.862	Possibly Damaging
rs1159931088	chr12	121270908	rs1159931088	T/G	ENST00000324774	CAMKK2	170	E	A	0.876	Possibly Damaging
rs1159931088	chr12	121270908	rs1159931088	T/G	ENST00000337174	CAMKK2	170	E	A	0.804	Possibly Damaging
rs1159931088	chr12	121270908	rs1159931088	T/G	ENST00000347034	CAMKK2	170	E	A	0.837	Possibly Damaging
rs1159931088	chr12	121270908	rs1159931088	T/G	ENST00000392473	CAMKK2	170	E	A	0.748	Possibly Damaging
rs1159931088	chr12	121270908	rs1159931088	T/G	ENST00000392474	CAMKK2	170	E	A	0.804	Possibly Damaging
rs1159931088	chr12	121270908	rs1159931088	T/G	ENST00000402834	CAMKK2	170	E	A	0.876	Possibly Damaging
rs1159931088	chr12	121270908	rs1159931088	T/G	ENST00000404169	CAMKK2	170	E	A	0.876	Possibly Damaging
rs1159931088	chr12	121270908	rs1159931088	T/G	ENST00000412367	CAMKK2	170	E	A	0.804	Possibly Damaging
rs1159931088	chr12	121270908	rs1159931088	T/G	ENST00000446440	CAMKK2	170	E	A	0.804	Possibly Damaging
rs1159931088	chr12	121270908	rs1159931088	T/G	ENST00000538733	CAMKK2	170	E	A	0.458	Possibly Damaging
rs758423314	chr12	121270926	rs758423314	T/C	ENST00000324774	CAMKK2	164	Q	R	0.821	Possibly Damaging
rs758423314	chr12	121270926	rs758423314	T/C	ENST00000337174	CAMKK2	164	Q	R	0.753	Possibly Damaging
rs758423314	chr12	121270926	rs758423314	T/C	ENST00000347034	CAMKK2	164	Q	R	0.874	Possibly Damaging
rs758423314	chr12	121270926	rs758423314	T/C	ENST00000392473	CAMKK2	164	Q	R	0.753	Possibly Damaging
rs758423314	chr12	121270926	rs758423314	T/C	ENST00000402834	CAMKK2	164	Q	R	0.821	Possibly Damaging
rs758423314	chr12	121270926	rs758423314	T/C	ENST00000404169	CAMKK2	164	Q	R	0.821	Possibly Damaging
rs758423314	chr12	121270926	rs758423314	T/C	ENST00000412367	CAMKK2	164	Q	R	0.753	Possibly Damaging
rs758423314	chr12	121270926	rs758423314	T/C	ENST00000446440	CAMKK2	164	Q	R	0.653	Possibly Damaging
rs377581818	chr12	121274066	rs377581818	G/A	ENST00000324774	CAMKK2	154	T	M	0.847	Possibly Damaging
rs377581818	chr12	121274066	rs377581818	G/C	ENST00000324774	CAMKK2	154	T	R	0.669	Possibly Damaging
rs377581818	chr12	121274066	rs377581818	G/C	ENST00000337174	CAMKK2	154	T	R	0.822	Possibly Damaging
rs377581818	chr12	121274066	rs377581818	G/C	ENST00000347034	CAMKK2	154	T	R	0.822	Possibly Damaging
rs377581818	chr12	121274066	rs377581818	G/C	ENST00000392473	CAMKK2	154	T	R	0.822	Possibly Damaging
rs377581818	chr12	121274066	rs377581818	G/C	ENST00000392474	CAMKK2	154	T	R	0.822	Possibly Damaging
rs377581818	chr12	121274066	rs377581818	G/A	ENST00000402834	CAMKK2	154	T	M	0.847	Possibly Damaging
rs377581818	chr12	121274066	rs377581818	G/C	ENST00000402834	CAMKK2	154	T	R	0.669	Possibly Damaging
rs377581818	chr12	121274066	rs377581818	G/A	ENST00000404169	CAMKK2	154	T	M	0.847	Possibly Damaging
rs377581818	chr12	121274066	rs377581818	G/C	ENST00000404169	CAMKK2	154	T	R	0.669	Possibly Damaging
rs377581818	chr12	121274066	rs377581818	G/C	ENST00000412367	CAMKK2	154	T	R	0.822	Possibly Damaging
rs377581818	chr12	121274066	rs377581818	G/C	ENST00000446440	CAMKK2	154	T	R	0.822	Possibly Damaging
rs377581818	chr12	121274066	rs377581818	G/C	ENST00000538733	CAMKK2	154	T	R	0.822	Possibly Damaging
rs201742753	chr12	121274076	rs201742753	C/T	ENST00000324774	CAMKK2	151	V	I	0.478	Possibly Damaging
rs201742753	chr12	121274076	rs201742753	C/T	ENST00000337174	CAMKK2	151	V	I	0.677	Possibly Damaging
rs201742753	chr12	121274076	rs201742753	C/T	ENST00000402834	CAMKK2	151	V	I	0.478	Possibly Damaging
rs201742753	chr12	121274076	rs201742753	C/T	ENST00000404169	CAMKK2	151	V	I	0.478	Possibly Damaging
rs201742753	chr12	121274076	rs201742753	C/T	ENST00000412367	CAMKK2	151	V	I	0.677	Possibly Damaging
rs780177185	chr12	121274079	rs780177185	G/A	ENST00000337174	CAMKK2	150	H	Y	0.477	Possibly Damaging
rs780177185	chr12	121274079	rs780177185	G/A	ENST00000347034	CAMKK2	150	H	Y	0.477	Possibly Damaging
rs780177185	chr12	121274079	rs780177185	G/A	ENST00000392473	CAMKK2	150	H	Y	0.477	Possibly Damaging
rs780177185	chr12	121274079	rs780177185	G/A	ENST00000392474	CAMKK2	150	H	Y	0.477	Possibly Damaging
rs780177185	chr12	121274079	rs780177185	G/A	ENST00000412367	CAMKK2	150	H	Y	0.477	Possibly Damaging
rs780177185	chr12	121274079	rs780177185	G/A	ENST00000538733	CAMKK2	150	H	Y	0.709	Possibly Damaging
rs775765201	chr12	121274099	rs775765201	C/T	ENST00000324774	CAMKK2	143	R	Q	0.578	Possibly Damaging
rs775765201	chr12	121274099	rs775765201	C/T	ENST00000337174	CAMKK2	143	R	Q	0.758	Possibly Damaging
rs775765201	chr12	121274099	rs775765201	C/T	ENST00000347034	CAMKK2	143	R	Q	0.837	Possibly Damaging
rs775765201	chr12	121274099	rs775765201	C/T	ENST00000392473	CAMKK2	143	R	Q	0.758	Possibly Damaging
rs775765201	chr12	121274099	rs775765201	C/T	ENST00000392474	CAMKK2	143	R	Q	0.758	Possibly Damaging
rs775765201	chr12	121274099	rs775765201	C/T	ENST00000402834	CAMKK2	143	R	Q	0.578	Possibly Damaging
rs775765201	chr12	121274099	rs775765201	C/T	ENST00000404169	CAMKK2	143	R	Q	0.578	Possibly Damaging
rs775765201	chr12	121274099	rs775765201	C/T	ENST00000412367	CAMKK2	143	R	Q	0.758	Possibly Damaging
rs775765201	chr12	121274099	rs775765201	C/T	ENST00000446440	CAMKK2	143	R	Q	0.758	Possibly Damaging
rs775765201	chr12	121274099	rs775765201	C/T	ENST00000538733	CAMKK2	143	R	Q	0.758	Possibly Damaging
rs1323793521	chr12	121274106	rs1323793521	G/A	ENST00000324774	CAMKK2	141	P	S	0.459	Possibly Damaging
rs1323793521	chr12	121274106	rs1323793521	G/A	ENST00000337174	CAMKK2	141	P	S	0.66	Possibly Damaging
rs1323793521	chr12	121274106	rs1323793521	G/A	ENST00000347034	CAMKK2	141	P	S	0.66	Possibly Damaging
rs1323793521	chr12	121274106	rs1323793521	G/A	ENST00000392473	CAMKK2	141	P	S	0.458	Possibly Damaging
rs1323793521	chr12	121274106	rs1323793521	G/A	ENST00000392474	CAMKK2	141	P	S	0.66	Possibly Damaging
rs1323793521	chr12	121274106	rs1323793521	G/A	ENST00000402834	CAMKK2	141	P	S	0.459	Possibly Damaging
rs1323793521	chr12	121274106	rs1323793521	G/A	ENST00000404169	CAMKK2	141	P	S	0.459	Possibly Damaging
rs1323793521	chr12	121274106	rs1323793521	G/A	ENST00000412367	CAMKK2	141	P	S	0.66	Possibly Damaging
rs1323793521	chr12	121274106	rs1323793521	G/A	ENST00000446440	CAMKK2	141	P	S	0.458	Possibly Damaging
rs1323793521	chr12	121274106	rs1323793521	G/A	ENST00000538733	CAMKK2	141	P	S	0.66	Possibly Damaging
rs199839786	chr12	121274115	rs199839786	G/A	ENST00000324774	CAMKK2	138	P	S	0.742	Possibly Damaging
rs199839786	chr12	121274115	rs199839786	G/A	ENST00000337174	CAMKK2	138	P	S	0.514	Possibly Damaging
rs199839786	chr12	121274115	rs199839786	G/A	ENST00000347034	CAMKK2	138	P	S	0.664	Possibly Damaging
rs199839786	chr12	121274115	rs199839786	G/A	ENST00000392473	CAMKK2	138	P	S	0.514	Possibly Damaging
rs199839786	chr12	121274115	rs199839786	G/A	ENST00000392474	CAMKK2	138	P	S	0.514	Possibly Damaging
rs199839786	chr12	121274115	rs199839786	G/A	ENST00000402834	CAMKK2	138	P	S	0.742	Possibly Damaging
rs199839786	chr12	121274115	rs199839786	G/A	ENST00000404169	CAMKK2	138	P	S	0.742	Possibly Damaging
rs199839786	chr12	121274115	rs199839786	G/A	ENST00000412367	CAMKK2	138	P	S	0.514	Possibly Damaging
rs199839786	chr12	121274115	rs199839786	G/A	ENST00000446440	CAMKK2	138	P	S	0.514	Possibly Damaging
rs199839786	chr12	121274115	rs199839786	G/A	ENST00000538733	CAMKK2	138	P	S	0.514	Possibly Damaging
rs201145728	chr12	121274117	rs201145728	G/A	ENST00000324774	CAMKK2	137	S	L	0.833	Possibly Damaging
rs201145728	chr12	121274117	rs201145728	G/A	ENST00000337174	CAMKK2	137	S	L	0.804	Possibly Damaging
rs201145728	chr12	121274117	rs201145728	G/A	ENST00000392473	CAMKK2	137	S	L	0.804	Possibly Damaging
rs201145728	chr12	121274117	rs201145728	G/A	ENST00000392474	CAMKK2	137	S	L	0.804	Possibly Damaging
rs201145728	chr12	121274117	rs201145728	G/A	ENST00000402834	CAMKK2	137	S	L	0.833	Possibly Damaging
rs201145728	chr12	121274117	rs201145728	G/A	ENST00000404169	CAMKK2	137	S	L	0.833	Possibly Damaging
rs201145728	chr12	121274117	rs201145728	G/A	ENST00000412367	CAMKK2	137	S	L	0.804	Possibly Damaging
rs201145728	chr12	121274117	rs201145728	G/A	ENST00000446440	CAMKK2	137	S	L	0.804	Possibly Damaging
rs201145728	chr12	121274117	rs201145728	G/A	ENST00000538733	CAMKK2	137	S	L	0.804	Possibly Damaging
rs1430275816	chr12	121274124	rs1430275816	G/T	ENST00000347034	CAMKK2	135	Q	K	0.467	Possibly Damaging
rs765441955	chr12	121274126	rs765441955	G/A	ENST00000337174	CAMKK2	134	P	L	0.576	Possibly Damaging
rs765441955	chr12	121274126	rs765441955	G/A	ENST00000347034	CAMKK2	134	P	L	0.576	Possibly Damaging
rs765441955	chr12	121274126	rs765441955	G/A	ENST00000392473	CAMKK2	134	P	L	0.474	Possibly Damaging
rs765441955	chr12	121274126	rs765441955	G/A	ENST00000392474	CAMKK2	134	P	L	0.576	Possibly Damaging
rs765441955	chr12	121274126	rs765441955	G/A	ENST00000412367	CAMKK2	134	P	L	0.576	Possibly Damaging
rs765441955	chr12	121274126	rs765441955	G/A	ENST00000538733	CAMKK2	134	P	L	0.576	Possibly Damaging
rs1459116696	chr12	121274138	rs1459116696	G/A	ENST00000324774	CAMKK2	130	P	L	0.78	Possibly Damaging
rs1459116696	chr12	121274138	rs1459116696	G/A	ENST00000337174	CAMKK2	130	P	L	0.89	Possibly Damaging
rs1459116696	chr12	121274138	rs1459116696	G/A	ENST00000347034	CAMKK2	130	P	L	0.89	Possibly Damaging
rs1459116696	chr12	121274138	rs1459116696	G/A	ENST00000392473	CAMKK2	130	P	L	0.808	Possibly Damaging
rs1459116696	chr12	121274138	rs1459116696	G/A	ENST00000392474	CAMKK2	130	P	L	0.89	Possibly Damaging
rs1459116696	chr12	121274138	rs1459116696	G/A	ENST00000402834	CAMKK2	130	P	L	0.78	Possibly Damaging
rs1459116696	chr12	121274138	rs1459116696	G/A	ENST00000404169	CAMKK2	130	P	L	0.78	Possibly Damaging
rs1459116696	chr12	121274138	rs1459116696	G/A	ENST00000412367	CAMKK2	130	P	L	0.89	Possibly Damaging
rs1459116696	chr12	121274138	rs1459116696	G/A	ENST00000446440	CAMKK2	130	P	L	0.761	Possibly Damaging
rs1459116696	chr12	121274138	rs1459116696	G/A	ENST00000538733	CAMKK2	130	P	L	0.89	Possibly Damaging
rs1364485817	chr12	121274139	rs1364485817	G/A	ENST00000324774	CAMKK2	130	P	S	0.642	Possibly Damaging
rs1364485817	chr12	121274139	rs1364485817	G/A	ENST00000337174	CAMKK2	130	P	S	0.804	Possibly Damaging
rs1364485817	chr12	121274139	rs1364485817	G/A	ENST00000347034	CAMKK2	130	P	S	0.804	Possibly Damaging
rs1364485817	chr12	121274139	rs1364485817	G/A	ENST00000392473	CAMKK2	130	P	S	0.661	Possibly Damaging
rs1364485817	chr12	121274139	rs1364485817	G/A	ENST00000392474	CAMKK2	130	P	S	0.804	Possibly Damaging
rs1364485817	chr12	121274139	rs1364485817	G/A	ENST00000402834	CAMKK2	130	P	S	0.642	Possibly Damaging
rs1364485817	chr12	121274139	rs1364485817	G/A	ENST00000404169	CAMKK2	130	P	S	0.642	Possibly Damaging
rs1364485817	chr12	121274139	rs1364485817	G/A	ENST00000412367	CAMKK2	130	P	S	0.804	Possibly Damaging
rs1364485817	chr12	121274139	rs1364485817	G/A	ENST00000446440	CAMKK2	130	P	S	0.596	Possibly Damaging
rs1364485817	chr12	121274139	rs1364485817	G/A	ENST00000538733	CAMKK2	130	P	S	0.804	Possibly Damaging
rs1385659023	chr12	121274141	rs1385659023	G/A	ENST00000324774	CAMKK2	129	S	L	0.715	Possibly Damaging
rs1385659023	chr12	121274141	rs1385659023	G/A	ENST00000337174	CAMKK2	129	S	L	0.808	Possibly Damaging
rs1385659023	chr12	121274141	rs1385659023	G/A	ENST00000347034	CAMKK2	129	S	L	0.852	Possibly Damaging
rs1385659023	chr12	121274141	rs1385659023	G/A	ENST00000392473	CAMKK2	129	S	L	0.808	Possibly Damaging
rs1385659023	chr12	121274141	rs1385659023	G/A	ENST00000392474	CAMKK2	129	S	L	0.808	Possibly Damaging
rs1385659023	chr12	121274141	rs1385659023	G/A	ENST00000402834	CAMKK2	129	S	L	0.715	Possibly Damaging
rs1385659023	chr12	121274141	rs1385659023	G/A	ENST00000404169	CAMKK2	129	S	L	0.715	Possibly Damaging
rs1385659023	chr12	121274141	rs1385659023	G/A	ENST00000412367	CAMKK2	129	S	L	0.808	Possibly Damaging
rs1385659023	chr12	121274141	rs1385659023	G/A	ENST00000446440	CAMKK2	129	S	L	0.761	Possibly Damaging
rs1385659023	chr12	121274141	rs1385659023	G/A	ENST00000538733	CAMKK2	129	S	L	0.808	Possibly Damaging
rs199839826	chr12	121274156	rs199839826	G/A	ENST00000324774	CAMKK2	124	P	L	0.561	Possibly Damaging
rs199839826	chr12	121274156	rs199839826	G/A	ENST00000337174	CAMKK2	124	P	L	0.867	Possibly Damaging
rs199839826	chr12	121274156	rs199839826	G/A	ENST00000392473	CAMKK2	124	P	L	0.746	Possibly Damaging
rs199839826	chr12	121274156	rs199839826	G/A	ENST00000402834	CAMKK2	124	P	L	0.561	Possibly Damaging
rs199839826	chr12	121274156	rs199839826	G/A	ENST00000404169	CAMKK2	124	P	L	0.561	Possibly Damaging
rs199839826	chr12	121274156	rs199839826	G/A	ENST00000412367	CAMKK2	124	P	L	0.867	Possibly Damaging
rs199839826	chr12	121274156	rs199839826	G/A	ENST00000446440	CAMKK2	124	P	L	0.753	Possibly Damaging
rs199839826	chr12	121274156	rs199839826	G/A	ENST00000538733	CAMKK2	124	P	L	0.746	Possibly Damaging
rs199839826	chr12	121274156	rs199839826	G/A	ENST00000543477	CAMKK2	124	P	L	0.561	Possibly Damaging
rs201478248	chr12	121274169	rs201478248	G/A	ENST00000324774	CAMKK2	120	R	C	0.639	Possibly Damaging
rs201478248	chr12	121274169	rs201478248	G/A	ENST00000337174	CAMKK2	120	R	C	0.888	Possibly Damaging
rs201478248	chr12	121274169	rs201478248	G/A	ENST00000347034	CAMKK2	120	R	C	0.888	Possibly Damaging
rs201478248	chr12	121274169	rs201478248	G/A	ENST00000392473	CAMKK2	120	R	C	0.636	Possibly Damaging
rs201478248	chr12	121274169	rs201478248	G/A	ENST00000392474	CAMKK2	120	R	C	0.888	Possibly Damaging
rs201478248	chr12	121274169	rs201478248	G/A	ENST00000402834	CAMKK2	120	R	C	0.639	Possibly Damaging
rs201478248	chr12	121274169	rs201478248	G/A	ENST00000404169	CAMKK2	120	R	C	0.639	Possibly Damaging
rs201478248	chr12	121274169	rs201478248	G/A	ENST00000412367	CAMKK2	120	R	C	0.888	Possibly Damaging
rs201478248	chr12	121274169	rs201478248	G/A	ENST00000446440	CAMKK2	120	R	C	0.711	Possibly Damaging
rs201478248	chr12	121274169	rs201478248	G/A	ENST00000538733	CAMKK2	120	R	C	0.857	Possibly Damaging
rs201478248	chr12	121274169	rs201478248	G/A	ENST00000543477	CAMKK2	120	R	C	0.639	Possibly Damaging
rs202226737	chr12	121274172	rs202226737	C/T	ENST00000324774	CAMKK2	119	G	R	0.843	Possibly Damaging
rs202226737	chr12	121274172	rs202226737	C/T	ENST00000392473	CAMKK2	119	G	R	0.814	Possibly Damaging
rs202226737	chr12	121274172	rs202226737	C/T	ENST00000392474	CAMKK2	119	G	R	0.814	Possibly Damaging
rs202226737	chr12	121274172	rs202226737	C/T	ENST00000402834	CAMKK2	119	G	R	0.843	Possibly Damaging
rs202226737	chr12	121274172	rs202226737	C/T	ENST00000404169	CAMKK2	119	G	R	0.843	Possibly Damaging
rs202226737	chr12	121274172	rs202226737	C/T	ENST00000446440	CAMKK2	119	G	R	0.768	Possibly Damaging
rs202226737	chr12	121274172	rs202226737	C/T	ENST00000543477	CAMKK2	119	G	R	0.843	Possibly Damaging
rs773659763	chr12	121274205	rs773659763	C/T	ENST00000538733	CAMKK2	108	G	R	0.474	Possibly Damaging
rs763294715	chr12	121274208	rs763294715	C/A	ENST00000324774	CAMKK2	107	G	C	0.873	Possibly Damaging
rs763294715	chr12	121274208	rs763294715	C/A	ENST00000337174	CAMKK2	107	G	C	0.779	Possibly Damaging
rs763294715	chr12	121274208	rs763294715	C/A	ENST00000347034	CAMKK2	107	G	C	0.896	Possibly Damaging
rs763294715	chr12	121274208	rs763294715	C/A	ENST00000392473	CAMKK2	107	G	C	0.779	Possibly Damaging
rs763294715	chr12	121274208	rs763294715	C/A	ENST00000402834	CAMKK2	107	G	C	0.873	Possibly Damaging
rs763294715	chr12	121274208	rs763294715	C/A	ENST00000404169	CAMKK2	107	G	C	0.873	Possibly Damaging
rs763294715	chr12	121274208	rs763294715	C/A	ENST00000412367	CAMKK2	107	G	C	0.779	Possibly Damaging
rs763294715	chr12	121274208	rs763294715	C/A	ENST00000446440	CAMKK2	107	G	C	0.792	Possibly Damaging
rs763294715	chr12	121274208	rs763294715	C/A	ENST00000538733	CAMKK2	107	G	C	0.849	Possibly Damaging
rs763294715	chr12	121274208	rs763294715	C/A	ENST00000543477	CAMKK2	107	G	C	0.873	Possibly Damaging
rs1307277623	chr12	121274216	rs1307277623	C/A	ENST00000337174	CAMKK2	104	R	L	0.701	Possibly Damaging
rs1307277623	chr12	121274216	rs1307277623	C/T	ENST00000337174	CAMKK2	104	R	Q	0.647	Possibly Damaging
rs1307277623	chr12	121274216	rs1307277623	C/A	ENST00000347034	CAMKK2	104	R	L	0.655	Possibly Damaging
rs1307277623	chr12	121274216	rs1307277623	C/T	ENST00000347034	CAMKK2	104	R	Q	0.71	Possibly Damaging
rs1307277623	chr12	121274216	rs1307277623	C/A	ENST00000392473	CAMKK2	104	R	L	0.898	Possibly Damaging
rs1307277623	chr12	121274216	rs1307277623	C/T	ENST00000392473	CAMKK2	104	R	Q	0.835	Possibly Damaging
rs1307277623	chr12	121274216	rs1307277623	C/A	ENST00000392474	CAMKK2	104	R	L	0.655	Possibly Damaging
rs1307277623	chr12	121274216	rs1307277623	C/T	ENST00000392474	CAMKK2	104	R	Q	0.71	Possibly Damaging
rs1307277623	chr12	121274216	rs1307277623	C/A	ENST00000412367	CAMKK2	104	R	L	0.701	Possibly Damaging
rs1307277623	chr12	121274216	rs1307277623	C/T	ENST00000412367	CAMKK2	104	R	Q	0.647	Possibly Damaging
rs1307277623	chr12	121274216	rs1307277623	C/A	ENST00000446440	CAMKK2	104	R	L	0.701	Possibly Damaging
rs1307277623	chr12	121274216	rs1307277623	C/T	ENST00000446440	CAMKK2	104	R	Q	0.647	Possibly Damaging
rs1307277623	chr12	121274216	rs1307277623	C/A	ENST00000538733	CAMKK2	104	R	L	0.531	Possibly Damaging
rs1307277623	chr12	121274216	rs1307277623	C/T	ENST00000538733	CAMKK2	104	R	Q	0.594	Possibly Damaging
rs948517475	chr12	121274232	rs948517475	G/C	ENST00000392474	CAMKK2	99	L	V	0.492	Possibly Damaging
rs199530456	chr12	121274237	rs199530456	C/A	ENST00000324774	CAMKK2	97	R	L	0.771	Possibly Damaging
rs199530456	chr12	121274237	rs199530456	C/T	ENST00000324774	CAMKK2	97	R	H	0.889	Possibly Damaging
rs199530456	chr12	121274237	rs199530456	C/A	ENST00000347034	CAMKK2	97	R	L	0.885	Possibly Damaging
rs199530456	chr12	121274237	rs199530456	C/A	ENST00000402834	CAMKK2	97	R	L	0.771	Possibly Damaging
rs199530456	chr12	121274237	rs199530456	C/T	ENST00000402834	CAMKK2	97	R	H	0.889	Possibly Damaging
rs199530456	chr12	121274237	rs199530456	C/A	ENST00000404169	CAMKK2	97	R	L	0.771	Possibly Damaging
rs199530456	chr12	121274237	rs199530456	C/T	ENST00000404169	CAMKK2	97	R	H	0.889	Possibly Damaging
rs199530456	chr12	121274237	rs199530456	C/A	ENST00000538733	CAMKK2	97	R	L	0.843	Possibly Damaging
rs199530456	chr12	121274237	rs199530456	C/A	ENST00000543477	CAMKK2	97	R	L	0.771	Possibly Damaging
rs199530456	chr12	121274237	rs199530456	C/T	ENST00000543477	CAMKK2	97	R	H	0.889	Possibly Damaging
rs200801054	chr12	121274238	rs200801054	G/A	ENST00000324774	CAMKK2	97	R	C	0.889	Possibly Damaging
rs200801054	chr12	121274238	rs200801054	G/A	ENST00000402834	CAMKK2	97	R	C	0.889	Possibly Damaging
rs200801054	chr12	121274238	rs200801054	G/A	ENST00000404169	CAMKK2	97	R	C	0.889	Possibly Damaging
rs200801054	chr12	121274238	rs200801054	G/A	ENST00000543477	CAMKK2	97	R	C	0.889	Possibly Damaging
rs374592351	chr12	121274243	rs374592351	G/C	ENST00000446440	CAMKK2	95	S	C	0.873	Possibly Damaging
rs200162363	chr12	121274256	rs200162363	G/A	ENST00000324774	CAMKK2	91	R	W	0.726	Possibly Damaging
rs200162363	chr12	121274256	rs200162363	G/A	ENST00000347034	CAMKK2	91	R	W	0.858	Possibly Damaging
rs200162363	chr12	121274256	rs200162363	G/A	ENST00000402834	CAMKK2	91	R	W	0.726	Possibly Damaging
rs200162363	chr12	121274256	rs200162363	G/A	ENST00000404169	CAMKK2	91	R	W	0.726	Possibly Damaging
rs200162363	chr12	121274256	rs200162363	G/A	ENST00000538733	CAMKK2	91	R	W	0.814	Possibly Damaging
rs200162363	chr12	121274256	rs200162363	G/A	ENST00000543477	CAMKK2	91	R	W	0.726	Possibly Damaging
rs201146989	chr12	121274319	rs201146989	G/A	ENST00000337174	CAMKK2	70	R	W	0.528	Possibly Damaging
rs201146989	chr12	121274319	rs201146989	G/A	ENST00000392474	CAMKK2	70	R	W	0.528	Possibly Damaging
rs201146989	chr12	121274319	rs201146989	G/A	ENST00000412367	CAMKK2	70	R	W	0.528	Possibly Damaging
rs771403751	chr12	121274334	rs771403751	C/G	ENST00000337174	CAMKK2	65	D	H	0.614	Possibly Damaging
rs771403751	chr12	121274334	rs771403751	C/G	ENST00000392474	CAMKK2	65	D	H	0.614	Possibly Damaging
rs771403751	chr12	121274334	rs771403751	C/G	ENST00000412367	CAMKK2	65	D	H	0.614	Possibly Damaging
rs1462791558	chr12	121274352	rs1462791558	C/T	ENST00000337174	CAMKK2	59	E	K	0.54	Possibly Damaging
rs1462791558	chr12	121274352	rs1462791558	C/T	ENST00000347034	CAMKK2	59	E	K	0.737	Possibly Damaging
rs1462791558	chr12	121274352	rs1462791558	C/T	ENST00000392474	CAMKK2	59	E	K	0.54	Possibly Damaging
rs1462791558	chr12	121274352	rs1462791558	C/T	ENST00000412367	CAMKK2	59	E	K	0.54	Possibly Damaging
rs775654283	chr12	121274355	rs775654283	A/G	ENST00000347034	CAMKK2	58	C	R	0.62	Possibly Damaging
rs201430481	chr12	121274358	rs201430481	C/T	ENST00000337174	CAMKK2	57	E	K	0.458	Possibly Damaging
rs201430481	chr12	121274358	rs201430481	C/T	ENST00000347034	CAMKK2	57	E	K	0.458	Possibly Damaging
rs201430481	chr12	121274358	rs201430481	C/T	ENST00000392474	CAMKK2	57	E	K	0.458	Possibly Damaging
rs201430481	chr12	121274358	rs201430481	C/T	ENST00000412367	CAMKK2	57	E	K	0.458	Possibly Damaging
rs201430481	chr12	121274358	rs201430481	C/T	ENST00000538733	CAMKK2	57	E	K	0.458	Possibly Damaging
rs776517605	chr12	121274363	rs776517605	A/G	ENST00000392473	CAMKK2	55	V	A	0.875	Possibly Damaging
rs776517605	chr12	121274363	rs776517605	A/G	ENST00000446440	CAMKK2	55	V	A	0.648	Possibly Damaging
rs776517605	chr12	121274363	rs776517605	A/G	ENST00000538733	CAMKK2	55	V	A	0.875	Possibly Damaging
rs761645109	chr12	121274369	rs761645109	A/G	ENST00000337174	CAMKK2	53	I	T	0.447	Possibly Damaging
rs761645109	chr12	121274369	rs761645109	A/G	ENST00000347034	CAMKK2	53	I	T	0.714	Possibly Damaging
rs761645109	chr12	121274369	rs761645109	A/G	ENST00000392474	CAMKK2	53	I	T	0.447	Possibly Damaging
rs761645109	chr12	121274369	rs761645109	A/G	ENST00000412367	CAMKK2	53	I	T	0.447	Possibly Damaging
rs199792967	chr12	121274382	rs199792967	T/C	ENST00000392473	CAMKK2	49	M	V	0.725	Possibly Damaging
rs199792967	chr12	121274382	rs199792967	T/C	ENST00000538733	CAMKK2	49	M	V	0.618	Possibly Damaging
rs146298458	chr12	121274396	rs146298458	C/T	ENST00000324774	CAMKK2	44	S	N	0.474	Possibly Damaging
rs146298458	chr12	121274396	rs146298458	C/T	ENST00000337174	CAMKK2	44	S	N	0.674	Possibly Damaging
rs146298458	chr12	121274396	rs146298458	C/T	ENST00000347034	CAMKK2	44	S	N	0.784	Possibly Damaging
rs146298458	chr12	121274396	rs146298458	C/T	ENST00000392474	CAMKK2	44	S	N	0.674	Possibly Damaging
rs146298458	chr12	121274396	rs146298458	C/T	ENST00000402834	CAMKK2	44	S	N	0.474	Possibly Damaging
rs146298458	chr12	121274396	rs146298458	C/T	ENST00000404169	CAMKK2	44	S	N	0.474	Possibly Damaging
rs146298458	chr12	121274396	rs146298458	C/T	ENST00000412367	CAMKK2	44	S	N	0.674	Possibly Damaging
rs146298458	chr12	121274396	rs146298458	C/T	ENST00000543477	CAMKK2	44	S	N	0.474	Possibly Damaging
rs146298458	chr12	121274396	rs146298458	C/T	ENST00000544485	CAMKK2	44	S	N	0.474	Possibly Damaging
rs1325611722	chr12	121274405	rs1325611722	G/A	ENST00000337174	CAMKK2	41	S	L	0.544	Possibly Damaging
rs1325611722	chr12	121274405	rs1325611722	G/A	ENST00000347034	CAMKK2	41	S	L	0.677	Possibly Damaging
rs1325611722	chr12	121274405	rs1325611722	G/A	ENST00000392474	CAMKK2	41	S	L	0.544	Possibly Damaging
rs1325611722	chr12	121274405	rs1325611722	G/A	ENST00000412367	CAMKK2	41	S	L	0.544	Possibly Damaging
rs1325611722	chr12	121274405	rs1325611722	G/A	ENST00000538733	CAMKK2	41	S	L	0.544	Possibly Damaging
rs765887717	chr12	121274411	rs765887717	C/T	ENST00000324774	CAMKK2	39	G	D	0.647	Possibly Damaging
rs765887717	chr12	121274411	rs765887717	C/T	ENST00000337174	CAMKK2	39	G	D	0.808	Possibly Damaging
rs765887717	chr12	121274411	rs765887717	C/T	ENST00000347034	CAMKK2	39	G	D	0.881	Possibly Damaging
rs765887717	chr12	121274411	rs765887717	C/T	ENST00000392474	CAMKK2	39	G	D	0.808	Possibly Damaging
rs765887717	chr12	121274411	rs765887717	C/T	ENST00000402834	CAMKK2	39	G	D	0.647	Possibly Damaging
rs765887717	chr12	121274411	rs765887717	C/T	ENST00000404169	CAMKK2	39	G	D	0.647	Possibly Damaging
rs765887717	chr12	121274411	rs765887717	C/T	ENST00000412367	CAMKK2	39	G	D	0.808	Possibly Damaging
rs765887717	chr12	121274411	rs765887717	C/T	ENST00000538733	CAMKK2	39	G	D	0.651	Possibly Damaging
rs765887717	chr12	121274411	rs765887717	C/T	ENST00000543477	CAMKK2	39	G	D	0.647	Possibly Damaging
rs765887717	chr12	121274411	rs765887717	C/T	ENST00000544485	CAMKK2	39	G	D	0.647	Possibly Damaging
rs140975842	chr12	121274415	rs140975842	G/A	ENST00000337174	CAMKK2	38	R	W	0.528	Possibly Damaging
rs140975842	chr12	121274415	rs140975842	G/A	ENST00000347034	CAMKK2	38	R	W	0.528	Possibly Damaging
rs140975842	chr12	121274415	rs140975842	G/A	ENST00000392474	CAMKK2	38	R	W	0.648	Possibly Damaging
rs140975842	chr12	121274415	rs140975842	G/A	ENST00000412367	CAMKK2	38	R	W	0.528	Possibly Damaging
rs140975842	chr12	121274415	rs140975842	G/A	ENST00000538733	CAMKK2	38	R	W	0.629	Possibly Damaging
rs1360059984	chr12	121274424	rs1360059984	C/T	ENST00000347034	CAMKK2	35	E	K	0.737	Possibly Damaging
rs560937960	chr12	121274426	rs560937960	C/T	ENST00000324774	CAMKK2	34	C	Y	0.726	Possibly Damaging
rs560937960	chr12	121274426	rs560937960	C/T	ENST00000337174	CAMKK2	34	C	Y	0.742	Possibly Damaging
rs560937960	chr12	121274426	rs560937960	C/T	ENST00000392474	CAMKK2	34	C	Y	0.742	Possibly Damaging
rs560937960	chr12	121274426	rs560937960	C/T	ENST00000402834	CAMKK2	34	C	Y	0.726	Possibly Damaging
rs560937960	chr12	121274426	rs560937960	C/T	ENST00000404169	CAMKK2	34	C	Y	0.726	Possibly Damaging
rs560937960	chr12	121274426	rs560937960	C/T	ENST00000412367	CAMKK2	34	C	Y	0.742	Possibly Damaging
rs560937960	chr12	121274426	rs560937960	C/T	ENST00000543477	CAMKK2	34	C	Y	0.726	Possibly Damaging
rs560937960	chr12	121274426	rs560937960	C/T	ENST00000544485	CAMKK2	34	C	Y	0.726	Possibly Damaging
rs757803183	chr12	121274427	rs757803183	A/G	ENST00000324774	CAMKK2	34	C	R	0.641	Possibly Damaging
rs757803183	chr12	121274427	rs757803183	A/G	ENST00000337174	CAMKK2	34	C	R	0.563	Possibly Damaging
rs757803183	chr12	121274427	rs757803183	A/G	ENST00000347034	CAMKK2	34	C	R	0.878	Possibly Damaging
rs757803183	chr12	121274427	rs757803183	A/G	ENST00000392474	CAMKK2	34	C	R	0.563	Possibly Damaging
rs757803183	chr12	121274427	rs757803183	A/G	ENST00000402834	CAMKK2	34	C	R	0.641	Possibly Damaging
rs757803183	chr12	121274427	rs757803183	A/G	ENST00000404169	CAMKK2	34	C	R	0.641	Possibly Damaging
rs757803183	chr12	121274427	rs757803183	A/G	ENST00000412367	CAMKK2	34	C	R	0.563	Possibly Damaging
rs757803183	chr12	121274427	rs757803183	A/G	ENST00000543477	CAMKK2	34	C	R	0.641	Possibly Damaging
rs757803183	chr12	121274427	rs757803183	A/G	ENST00000544485	CAMKK2	34	C	R	0.641	Possibly Damaging
rs528343390	chr12	121274429	rs528343390	G/A	ENST00000538733	CAMKK2	33	P	L	0.523	Possibly Damaging
rs201539661	chr12	121274442	rs201539661	C/T	ENST00000347034	CAMKK2	29	E	K	0.458	Possibly Damaging
rs1279204211	chr12	121274475	rs1279204211	C/T	ENST00000347034	CAMKK2	18	D	N	0.673	Possibly Damaging
rs747697513	chr12	121274477	rs747697513	T/G	ENST00000347034	CAMKK2	17	Q	P	0.447	Possibly Damaging
rs550638648	chr12	121274489	rs550638648	C/T	ENST00000392474	CAMKK2	13	R	Q	0.463	Possibly Damaging
rs747254221	chr12	121274490	rs747254221	G/A	ENST00000324774	CAMKK2	13	R	W	0.671	Possibly Damaging
rs747254221	chr12	121274490	rs747254221	G/A	ENST00000337174	CAMKK2	13	R	W	0.859	Possibly Damaging
rs747254221	chr12	121274490	rs747254221	G/A	ENST00000347034	CAMKK2	13	R	W	0.887	Possibly Damaging
rs747254221	chr12	121274490	rs747254221	G/A	ENST00000392474	CAMKK2	13	R	W	0.903	Possibly Damaging
rs747254221	chr12	121274490	rs747254221	G/A	ENST00000402834	CAMKK2	13	R	W	0.671	Possibly Damaging
rs747254221	chr12	121274490	rs747254221	G/A	ENST00000404169	CAMKK2	13	R	W	0.671	Possibly Damaging
rs747254221	chr12	121274490	rs747254221	G/A	ENST00000412367	CAMKK2	13	R	W	0.859	Possibly Damaging
rs747254221	chr12	121274490	rs747254221	G/A	ENST00000543477	CAMKK2	13	R	W	0.671	Possibly Damaging
rs747254221	chr12	121274490	rs747254221	G/A	ENST00000544485	CAMKK2	13	R	W	0.671	Possibly Damaging
rs866412558	chr12	121240472	rs866412558	A/C	ENST00000392474	CAMKK2	556	V	G	0	Benign
rs866412558	chr12	121240472	rs866412558	A/C	ENST00000545538	CAMKK2	343	V	G	0	Benign
rs1447214843	chr12	121240473	rs1447214843	C/A	ENST00000392474	CAMKK2	556	V	L	0.04	Benign
rs1447214843	chr12	121240473	rs1447214843	C/A	ENST00000545538	CAMKK2	343	V	L	0.058	Benign
rs1446098803	chr12	121240475	rs1446098803	C/T	ENST00000392474	CAMKK2	555	R	Q	0	Benign
rs1446098803	chr12	121240475	rs1446098803	C/T	ENST00000545538	CAMKK2	342	R	Q	0.001	Benign
rs989932892	chr12	121240499	rs989932892	A/G	ENST00000392474	CAMKK2	547	V	A	0	Benign
rs989932892	chr12	121240499	rs989932892	A/G	ENST00000545538	CAMKK2	334	V	A	0	Benign
rs1220085460	chr12	121240502	rs1220085460	G/A	ENST00000392474	CAMKK2	546	T	I	0.232	Benign
rs1220085460	chr12	121240502	rs1220085460	G/A	ENST00000545538	CAMKK2	333	T	I	0.075	Benign
rs188731936	chr12	121240508	rs188731936	G/A	ENST00000392474	CAMKK2	544	T	M	0.003	Benign
rs188731936	chr12	121240508	rs188731936	G/A	ENST00000545538	CAMKK2	331	T	M	0.006	Benign
rs1197975814	chr12	121240512	rs1197975814	T/C	ENST00000392474	CAMKK2	543	M	V	0	Benign
rs1197975814	chr12	121240512	rs1197975814	T/C	ENST00000545538	CAMKK2	330	M	V	0	Benign
rs1298804855	chr12	121240514	rs1298804855	G/A	ENST00000392474	CAMKK2	542	S	F	0	Benign
rs1298804855	chr12	121240514	rs1298804855	G/A	ENST00000545538	CAMKK2	329	S	F	0.001	Benign
rs1238076921	chr12	121240515	rs1238076921	A/G	ENST00000392474	CAMKK2	542	S	P	0	Benign
rs1238076921	chr12	121240515	rs1238076921	A/G	ENST00000545538	CAMKK2	329	S	P	0.001	Benign
rs1373448077	chr12	121240517	rs1373448077	T/A	ENST00000392474	CAMKK2	541	D	V	0.157	Benign
rs1373448077	chr12	121240517	rs1373448077	T/A	ENST00000545538	CAMKK2	328	D	V	0.206	Benign
rs769865227	chr12	121240518	rs769865227	C/G	ENST00000392474	CAMKK2	541	D	H	0.392	Benign
rs769865227	chr12	121240518	rs769865227	C/G	ENST00000545538	CAMKK2	328	D	H	0.392	Benign
rs1181892972	chr12	121240520	rs1181892972	A/G	ENST00000392474	CAMKK2	540	L	P	0.124	Benign
rs1181892972	chr12	121240520	rs1181892972	A/G	ENST00000545538	CAMKK2	327	L	P	0.124	Benign
rs773215768	chr12	121240521	rs773215768	G/T	ENST00000392474	CAMKK2	540	L	I	0.001	Benign
rs773215768	chr12	121240521	rs773215768	G/T	ENST00000545538	CAMKK2	327	L	I	0	Benign
rs868684049	chr12	121240523	rs868684049	C/T	ENST00000392474	CAMKK2	539	G	E	0.351	Benign
rs868684049	chr12	121240523	rs868684049	C/T	ENST00000545538	CAMKK2	326	G	E	0.24	Benign
rs200501220	chr12	121240524	rs200501220	C/T	ENST00000545538	CAMKK2	326	G	R	0.401	Benign
rs1473144909	chr12	121240535	rs1473144909	T/G	ENST00000392474	CAMKK2	535	K	T	0.044	Benign
rs1473144909	chr12	121240535	rs1473144909	T/G	ENST00000545538	CAMKK2	322	K	T	0.003	Benign
rs200091804	chr12	121240538	rs200091804	G/T	ENST00000392474	CAMKK2	534	T	K	0.011	Benign
rs200091804	chr12	121240538	rs200091804	G/T	ENST00000545538	CAMKK2	321	T	K	0	Benign
rs1414288339	chr12	121240542	rs1414288339	C/T	ENST00000392474	CAMKK2	533	G	R	0.143	Benign
rs1414288339	chr12	121240542	rs1414288339	C/T	ENST00000545538	CAMKK2	320	G	R	0.293	Benign
rs917895094	chr12	121240704	rs917895094	C/T	ENST00000324774	CAMKK2	588	E	K	0.011	Benign
rs917895094	chr12	121240704	rs917895094	C/T	ENST00000347034	CAMKK2	545	E	K	0.04	Benign
rs917895094	chr12	121240704	rs917895094	C/T	ENST00000402834	CAMKK2	588	E	K	0.011	Benign
rs917895094	chr12	121240704	rs917895094	C/T	ENST00000404169	CAMKK2	588	E	K	0.011	Benign
rs763580915	chr12	121240708	rs763580915	C/G	ENST00000324774	CAMKK2	586	E	D	0.001	Benign
rs763580915	chr12	121240708	rs763580915	C/G	ENST00000347034	CAMKK2	543	E	D	0.003	Benign
rs763580915	chr12	121240708	rs763580915	C/G	ENST00000402834	CAMKK2	586	E	D	0.001	Benign
rs763580915	chr12	121240708	rs763580915	C/G	ENST00000404169	CAMKK2	586	E	D	0.001	Benign
rs750978029	chr12	121240709	rs750978029	T/A	ENST00000324774	CAMKK2	586	E	V	0.054	Benign
rs750978029	chr12	121240709	rs750978029	T/A	ENST00000347034	CAMKK2	543	E	V	0.116	Benign
rs750978029	chr12	121240709	rs750978029	T/A	ENST00000402834	CAMKK2	586	E	V	0.054	Benign
rs750978029	chr12	121240709	rs750978029	T/A	ENST00000404169	CAMKK2	586	E	V	0.054	Benign
rs766757308	chr12	121240710	rs766757308	C/G	ENST00000324774	CAMKK2	586	E	Q	0.134	Benign
rs766757308	chr12	121240710	rs766757308	C/G	ENST00000347034	CAMKK2	543	E	Q	0.262	Benign
rs766757308	chr12	121240710	rs766757308	C/G	ENST00000402834	CAMKK2	586	E	Q	0.134	Benign
rs766757308	chr12	121240710	rs766757308	C/G	ENST00000404169	CAMKK2	586	E	Q	0.134	Benign
rs201638594	chr12	121240713	rs201638594	T/C	ENST00000324774	CAMKK2	585	M	V	0	Benign
rs201638594	chr12	121240713	rs201638594	T/C	ENST00000347034	CAMKK2	542	M	V	0	Benign
rs201638594	chr12	121240713	rs201638594	T/C	ENST00000402834	CAMKK2	585	M	V	0	Benign
rs201638594	chr12	121240713	rs201638594	T/C	ENST00000404169	CAMKK2	585	M	V	0	Benign
rs1242058071	chr12	121240716	rs1242058071	C/T	ENST00000324774	CAMKK2	584	A	T	0	Benign
rs1242058071	chr12	121240716	rs1242058071	C/T	ENST00000347034	CAMKK2	541	A	T	0.003	Benign
rs1242058071	chr12	121240716	rs1242058071	C/T	ENST00000402834	CAMKK2	584	A	T	0	Benign
rs1242058071	chr12	121240716	rs1242058071	C/T	ENST00000404169	CAMKK2	584	A	T	0	Benign
rs752954809	chr12	121240724	rs752954809	G/A	ENST00000324774	CAMKK2	581	P	L	0.001	Benign
rs752954809	chr12	121240724	rs752954809	G/T	ENST00000324774	CAMKK2	581	P	Q	0	Benign
rs752954809	chr12	121240724	rs752954809	G/A	ENST00000347034	CAMKK2	538	P	L	0.015	Benign
rs752954809	chr12	121240724	rs752954809	G/T	ENST00000347034	CAMKK2	538	P	Q	0.32	Benign
rs752954809	chr12	121240724	rs752954809	G/A	ENST00000402834	CAMKK2	581	P	L	0.001	Benign
rs752954809	chr12	121240724	rs752954809	G/T	ENST00000402834	CAMKK2	581	P	Q	0	Benign
rs752954809	chr12	121240724	rs752954809	G/A	ENST00000404169	CAMKK2	581	P	L	0.001	Benign
rs752954809	chr12	121240724	rs752954809	G/T	ENST00000404169	CAMKK2	581	P	Q	0	Benign
rs1384713240	chr12	121240725	rs1384713240	G/A	ENST00000324774	CAMKK2	581	P	S	0	Benign
rs1384713240	chr12	121240725	rs1384713240	G/A	ENST00000347034	CAMKK2	538	P	S	0.005	Benign
rs1384713240	chr12	121240725	rs1384713240	G/A	ENST00000402834	CAMKK2	581	P	S	0	Benign
rs1384713240	chr12	121240725	rs1384713240	G/A	ENST00000404169	CAMKK2	581	P	S	0	Benign
rs1234530777	chr12	121240727	rs1234530777	C/T	ENST00000324774	CAMKK2	580	R	Q	0	Benign
rs1234530777	chr12	121240727	rs1234530777	C/T	ENST00000347034	CAMKK2	537	R	Q	0	Benign
rs1234530777	chr12	121240727	rs1234530777	C/T	ENST00000402834	CAMKK2	580	R	Q	0	Benign
rs1234530777	chr12	121240727	rs1234530777	C/T	ENST00000404169	CAMKK2	580	R	Q	0	Benign
rs562414798	chr12	121240728	rs562414798	G/A	ENST00000324774	CAMKK2	580	R	W	0	Benign
rs562414798	chr12	121240728	rs562414798	G/A	ENST00000347034	CAMKK2	537	R	W	0	Benign
rs562414798	chr12	121240728	rs562414798	G/A	ENST00000402834	CAMKK2	580	R	W	0	Benign
rs562414798	chr12	121240728	rs562414798	G/A	ENST00000404169	CAMKK2	580	R	W	0	Benign
rs749337315	chr12	121240730	rs749337315	A/G	ENST00000324774	CAMKK2	579	L	P	0	Benign
rs749337315	chr12	121240730	rs749337315	A/G	ENST00000347034	CAMKK2	536	L	P	0.001	Benign
rs749337315	chr12	121240730	rs749337315	A/G	ENST00000402834	CAMKK2	579	L	P	0	Benign
rs749337315	chr12	121240730	rs749337315	A/G	ENST00000404169	CAMKK2	579	L	P	0	Benign
rs1486093264	chr12	121240733	rs1486093264	G/A	ENST00000324774	CAMKK2	578	P	L	0	Benign
rs1486093264	chr12	121240733	rs1486093264	G/A	ENST00000347034	CAMKK2	535	P	L	0.003	Benign
rs1486093264	chr12	121240733	rs1486093264	G/A	ENST00000402834	CAMKK2	578	P	L	0	Benign
rs1486093264	chr12	121240733	rs1486093264	G/A	ENST00000404169	CAMKK2	578	P	L	0	Benign
rs202003410	chr12	121240734	rs202003410	G/A	ENST00000324774	CAMKK2	578	P	S	0.025	Benign
rs202003410	chr12	121240734	rs202003410	G/C	ENST00000324774	CAMKK2	578	P	A	0.018	Benign
rs202003410	chr12	121240734	rs202003410	G/A	ENST00000347034	CAMKK2	535	P	S	0.12	Benign
rs202003410	chr12	121240734	rs202003410	G/C	ENST00000347034	CAMKK2	535	P	A	0.059	Benign
rs202003410	chr12	121240734	rs202003410	G/A	ENST00000402834	CAMKK2	578	P	S	0.025	Benign
rs202003410	chr12	121240734	rs202003410	G/C	ENST00000402834	CAMKK2	578	P	A	0.018	Benign
rs202003410	chr12	121240734	rs202003410	G/A	ENST00000404169	CAMKK2	578	P	S	0.025	Benign
rs202003410	chr12	121240734	rs202003410	G/C	ENST00000404169	CAMKK2	578	P	A	0.018	Benign
rs200101277	chr12	121240737	rs200101277	G/A	ENST00000324774	CAMKK2	577	H	Y	0.015	Benign
rs200101277	chr12	121240737	rs200101277	G/A	ENST00000347034	CAMKK2	534	H	Y	0.037	Benign
rs200101277	chr12	121240737	rs200101277	G/A	ENST00000402834	CAMKK2	577	H	Y	0.015	Benign
rs200101277	chr12	121240737	rs200101277	G/A	ENST00000404169	CAMKK2	577	H	Y	0.015	Benign
rs868609766	chr12	121240740	rs868609766	T/G	ENST00000324774	CAMKK2	576	M	L	0	Benign
rs868609766	chr12	121240740	rs868609766	T/G	ENST00000347034	CAMKK2	533	M	L	0.001	Benign
rs868609766	chr12	121240740	rs868609766	T/G	ENST00000402834	CAMKK2	576	M	L	0	Benign
rs868609766	chr12	121240740	rs868609766	T/G	ENST00000404169	CAMKK2	576	M	L	0	Benign
rs1194145163	chr12	121240742	rs1194145163	C/G	ENST00000324774	CAMKK2	575	R	P	0	Benign
rs1194145163	chr12	121240742	rs1194145163	C/G	ENST00000347034	CAMKK2	532	R	P	0	Benign
rs1194145163	chr12	121240742	rs1194145163	C/G	ENST00000402834	CAMKK2	575	R	P	0	Benign
rs1194145163	chr12	121240742	rs1194145163	C/G	ENST00000404169	CAMKK2	575	R	P	0	Benign
rs775271665	chr12	121240743	rs775271665	G/A	ENST00000324774	CAMKK2	575	R	C	0	Benign
rs775271665	chr12	121240743	rs775271665	G/T	ENST00000324774	CAMKK2	575	R	S	0	Benign
rs775271665	chr12	121240743	rs775271665	G/A	ENST00000347034	CAMKK2	532	R	C	0	Benign
rs775271665	chr12	121240743	rs775271665	G/T	ENST00000347034	CAMKK2	532	R	S	0	Benign
rs775271665	chr12	121240743	rs775271665	G/A	ENST00000402834	CAMKK2	575	R	C	0	Benign
rs775271665	chr12	121240743	rs775271665	G/T	ENST00000402834	CAMKK2	575	R	S	0	Benign
rs775271665	chr12	121240743	rs775271665	G/A	ENST00000404169	CAMKK2	575	R	C	0	Benign
rs775271665	chr12	121240743	rs775271665	G/T	ENST00000404169	CAMKK2	575	R	S	0	Benign
rs1437886558	chr12	121240746	rs1437886558	C/A	ENST00000324774	CAMKK2	574	A	S	0.001	Benign
rs1437886558	chr12	121240746	rs1437886558	C/T	ENST00000324774	CAMKK2	574	A	T	0	Benign
rs1437886558	chr12	121240746	rs1437886558	C/A	ENST00000347034	CAMKK2	531	A	S	0.007	Benign
rs1437886558	chr12	121240746	rs1437886558	C/T	ENST00000347034	CAMKK2	531	A	T	0	Benign
rs1437886558	chr12	121240746	rs1437886558	C/A	ENST00000402834	CAMKK2	574	A	S	0.001	Benign
rs1437886558	chr12	121240746	rs1437886558	C/T	ENST00000402834	CAMKK2	574	A	T	0	Benign
rs1437886558	chr12	121240746	rs1437886558	C/A	ENST00000404169	CAMKK2	574	A	S	0.001	Benign
rs1437886558	chr12	121240746	rs1437886558	C/T	ENST00000404169	CAMKK2	574	A	T	0	Benign
rs776152407	chr12	121240749	rs776152407	G/C	ENST00000324774	CAMKK2	573	P	A	0.006	Benign
rs776152407	chr12	121240749	rs776152407	G/C	ENST00000347034	CAMKK2	530	P	A	0	Benign
rs776152407	chr12	121240749	rs776152407	G/C	ENST00000402834	CAMKK2	573	P	A	0.006	Benign
rs776152407	chr12	121240749	rs776152407	G/C	ENST00000404169	CAMKK2	573	P	A	0.006	Benign
rs766910933	chr12	121240751	rs766910933	G/A	ENST00000324774	CAMKK2	572	S	F	0	Benign
rs766910933	chr12	121240751	rs766910933	G/C	ENST00000324774	CAMKK2	572	S	C	0	Benign
rs766910933	chr12	121240751	rs766910933	G/A	ENST00000347034	CAMKK2	529	S	F	0	Benign
rs766910933	chr12	121240751	rs766910933	G/C	ENST00000347034	CAMKK2	529	S	C	0.001	Benign
rs766910933	chr12	121240751	rs766910933	G/A	ENST00000402834	CAMKK2	572	S	F	0	Benign
rs766910933	chr12	121240751	rs766910933	G/C	ENST00000402834	CAMKK2	572	S	C	0	Benign
rs766910933	chr12	121240751	rs766910933	G/A	ENST00000404169	CAMKK2	572	S	F	0	Benign
rs766910933	chr12	121240751	rs766910933	G/C	ENST00000404169	CAMKK2	572	S	C	0	Benign
rs866150487	chr12	121240754	rs866150487	C/A	ENST00000324774	CAMKK2	571	G	V	0.037	Benign
rs866150487	chr12	121240754	rs866150487	C/T	ENST00000324774	CAMKK2	571	G	D	0.003	Benign
rs866150487	chr12	121240754	rs866150487	C/A	ENST00000347034	CAMKK2	528	G	V	0.11	Benign
rs866150487	chr12	121240754	rs866150487	C/T	ENST00000347034	CAMKK2	528	G	D	0.17	Benign
rs866150487	chr12	121240754	rs866150487	C/A	ENST00000402834	CAMKK2	571	G	V	0.037	Benign
rs866150487	chr12	121240754	rs866150487	C/T	ENST00000402834	CAMKK2	571	G	D	0.003	Benign
rs866150487	chr12	121240754	rs866150487	C/A	ENST00000404169	CAMKK2	571	G	V	0.037	Benign
rs866150487	chr12	121240754	rs866150487	C/T	ENST00000404169	CAMKK2	571	G	D	0.003	Benign
rs200750895	chr12	121240755	rs200750895	C/T	ENST00000324774	CAMKK2	571	G	S	0.055	Benign
rs200750895	chr12	121240755	rs200750895	C/T	ENST00000347034	CAMKK2	528	G	S	0.005	Benign
rs200750895	chr12	121240755	rs200750895	C/T	ENST00000402834	CAMKK2	571	G	S	0.055	Benign
rs200750895	chr12	121240755	rs200750895	C/T	ENST00000404169	CAMKK2	571	G	S	0.055	Benign
rs753007936	chr12	121240760	rs753007936	G/A	ENST00000324774	CAMKK2	569	A	V	0	Benign
rs753007936	chr12	121240760	rs753007936	G/C	ENST00000324774	CAMKK2	569	A	G	0	Benign
rs753007936	chr12	121240760	rs753007936	G/A	ENST00000347034	CAMKK2	526	A	V	0	Benign
rs753007936	chr12	121240760	rs753007936	G/C	ENST00000347034	CAMKK2	526	A	G	0	Benign
rs753007936	chr12	121240760	rs753007936	G/A	ENST00000402834	CAMKK2	569	A	V	0	Benign
rs753007936	chr12	121240760	rs753007936	G/C	ENST00000402834	CAMKK2	569	A	G	0	Benign
rs753007936	chr12	121240760	rs753007936	G/A	ENST00000404169	CAMKK2	569	A	V	0	Benign
rs753007936	chr12	121240760	rs753007936	G/C	ENST00000404169	CAMKK2	569	A	G	0	Benign
rs140624198	chr12	121240761	rs140624198	C/T	ENST00000324774	CAMKK2	569	A	T	0.04	Benign
rs140624198	chr12	121240761	rs140624198	C/T	ENST00000347034	CAMKK2	526	A	T	0.006	Benign
rs140624198	chr12	121240761	rs140624198	C/T	ENST00000402834	CAMKK2	569	A	T	0.04	Benign
rs140624198	chr12	121240761	rs140624198	C/T	ENST00000404169	CAMKK2	569	A	T	0.04	Benign
rs757219573	chr12	121240763	rs757219573	G/A	ENST00000324774	CAMKK2	568	P	L	0	Benign
rs757219573	chr12	121240763	rs757219573	G/A	ENST00000347034	CAMKK2	525	P	L	0	Benign
rs757219573	chr12	121240763	rs757219573	G/A	ENST00000402834	CAMKK2	568	P	L	0	Benign
rs757219573	chr12	121240763	rs757219573	G/A	ENST00000404169	CAMKK2	568	P	L	0	Benign
rs201361901	chr12	121240764	rs201361901	G/A	ENST00000324774	CAMKK2	568	P	S	0	Benign
rs201361901	chr12	121240764	rs201361901	G/C	ENST00000324774	CAMKK2	568	P	A	0	Benign
rs201361901	chr12	121240764	rs201361901	G/A	ENST00000347034	CAMKK2	525	P	S	0	Benign
rs201361901	chr12	121240764	rs201361901	G/C	ENST00000347034	CAMKK2	525	P	A	0	Benign
rs201361901	chr12	121240764	rs201361901	G/A	ENST00000402834	CAMKK2	568	P	S	0	Benign
rs201361901	chr12	121240764	rs201361901	G/C	ENST00000402834	CAMKK2	568	P	A	0	Benign
rs201361901	chr12	121240764	rs201361901	G/A	ENST00000404169	CAMKK2	568	P	S	0	Benign
rs201361901	chr12	121240764	rs201361901	G/C	ENST00000404169	CAMKK2	568	P	A	0	Benign
rs144382983	chr12	121240766	rs144382983	G/A	ENST00000324774	CAMKK2	567	A	V	0.001	Benign
rs144382983	chr12	121240766	rs144382983	G/A	ENST00000347034	CAMKK2	524	A	V	0.003	Benign
rs144382983	chr12	121240766	rs144382983	G/A	ENST00000402834	CAMKK2	567	A	V	0.001	Benign
rs144382983	chr12	121240766	rs144382983	G/A	ENST00000404169	CAMKK2	567	A	V	0.001	Benign
rs1484898087	chr12	121240771	rs1484898087	G/C	ENST00000324774	CAMKK2	565	C	W	0	Benign
rs1484898087	chr12	121240771	rs1484898087	G/C	ENST00000347034	CAMKK2	522	C	W	0	Benign
rs1484898087	chr12	121240771	rs1484898087	G/C	ENST00000402834	CAMKK2	565	C	W	0	Benign
rs1484898087	chr12	121240771	rs1484898087	G/C	ENST00000404169	CAMKK2	565	C	W	0	Benign
rs1218687088	chr12	121240782	rs1218687088	C/G	ENST00000324774	CAMKK2	562	V	L	0	Benign
rs1218687088	chr12	121240782	rs1218687088	C/G	ENST00000347034	CAMKK2	519	V	L	0.001	Benign
rs1218687088	chr12	121240782	rs1218687088	C/G	ENST00000402834	CAMKK2	562	V	L	0	Benign
rs1218687088	chr12	121240782	rs1218687088	C/G	ENST00000404169	CAMKK2	562	V	L	0	Benign
rs1251265448	chr12	121240787	rs1251265448	G/T	ENST00000324774	CAMKK2	560	P	H	0.001	Benign
rs1251265448	chr12	121240787	rs1251265448	G/T	ENST00000347034	CAMKK2	517	P	H	0.005	Benign
rs1251265448	chr12	121240787	rs1251265448	G/T	ENST00000402834	CAMKK2	560	P	H	0.001	Benign
rs1251265448	chr12	121240787	rs1251265448	G/T	ENST00000404169	CAMKK2	560	P	H	0.001	Benign
rs1421110149	chr12	121240788	rs1421110149	G/T	ENST00000324774	CAMKK2	560	P	T	0.001	Benign
rs1421110149	chr12	121240788	rs1421110149	G/T	ENST00000347034	CAMKK2	517	P	T	0.005	Benign
rs1421110149	chr12	121240788	rs1421110149	G/T	ENST00000402834	CAMKK2	560	P	T	0.001	Benign
rs1421110149	chr12	121240788	rs1421110149	G/T	ENST00000404169	CAMKK2	560	P	T	0.001	Benign
rs1326533211	chr12	121240790	rs1326533211	C/A	ENST00000324774	CAMKK2	559	S	I	0.015	Benign
rs1326533211	chr12	121240790	rs1326533211	C/A	ENST00000347034	CAMKK2	516	S	I	0.037	Benign
rs1326533211	chr12	121240790	rs1326533211	C/A	ENST00000402834	CAMKK2	559	S	I	0.015	Benign
rs1326533211	chr12	121240790	rs1326533211	C/A	ENST00000404169	CAMKK2	559	S	I	0.015	Benign
rs776196438	chr12	121240796	rs776196438	C/T	ENST00000324774	CAMKK2	557	R	K	0	Benign
rs776196438	chr12	121240796	rs776196438	C/T	ENST00000347034	CAMKK2	514	R	K	0	Benign
rs776196438	chr12	121240796	rs776196438	C/T	ENST00000402834	CAMKK2	557	R	K	0	Benign
rs776196438	chr12	121240796	rs776196438	C/T	ENST00000404169	CAMKK2	557	R	K	0	Benign
rs1462274102	chr12	121240817	rs1462274102	C/A	ENST00000324774	CAMKK2	550	G	V	0.425	Benign
rs1462274102	chr12	121240817	rs1462274102	C/T	ENST00000324774	CAMKK2	550	G	E	0.276	Benign
rs1462274102	chr12	121240817	rs1462274102	C/A	ENST00000402834	CAMKK2	550	G	V	0.425	Benign
rs1462274102	chr12	121240817	rs1462274102	C/T	ENST00000402834	CAMKK2	550	G	E	0.276	Benign
rs1462274102	chr12	121240817	rs1462274102	C/A	ENST00000404169	CAMKK2	550	G	V	0.425	Benign
rs1462274102	chr12	121240817	rs1462274102	C/T	ENST00000404169	CAMKK2	550	G	E	0.276	Benign
rs146731437	chr12	121240819	rs146731437	C/T	ENST00000337174	CAMKK2	535	G	E	0.108	Benign
rs146731437	chr12	121240819	rs146731437	C/T	ENST00000412367	CAMKK2	535	G	E	0.108	Benign
rs146731437	chr12	121240819	rs146731437	C/T	ENST00000538733	CAMKK2	492	G	E	0.108	Benign
rs1051450715	chr12	121240821	rs1051450715	C/T	ENST00000324774	CAMKK2	549	G	R	0.005	Benign
rs1051450715	chr12	121240821	rs1051450715	C/T	ENST00000347034	CAMKK2	506	G	R	0.011	Benign
rs1051450715	chr12	121240821	rs1051450715	C/T	ENST00000402834	CAMKK2	549	G	R	0.005	Benign
rs1051450715	chr12	121240821	rs1051450715	C/T	ENST00000404169	CAMKK2	549	G	R	0.005	Benign
rs769170410	chr12	121240822	rs769170410	A/C	ENST00000337174	CAMKK2	534	V	G	0.281	Benign
rs769170410	chr12	121240822	rs769170410	A/C	ENST00000412367	CAMKK2	534	V	G	0.281	Benign
rs769170410	chr12	121240822	rs769170410	A/C	ENST00000538733	CAMKK2	491	V	G	0.22	Benign
rs774966869	chr12	121240823	rs774966869	C/A	ENST00000324774	CAMKK2	548	R	L	0.018	Benign
rs774966869	chr12	121240823	rs774966869	C/T	ENST00000324774	CAMKK2	548	R	H	0.181	Benign
rs774966869	chr12	121240823	rs774966869	C/A	ENST00000347034	CAMKK2	505	R	L	0.066	Benign
rs774966869	chr12	121240823	rs774966869	C/T	ENST00000347034	CAMKK2	505	R	H	0.005	Benign
rs774966869	chr12	121240823	rs774966869	C/A	ENST00000402834	CAMKK2	548	R	L	0.018	Benign
rs774966869	chr12	121240823	rs774966869	C/T	ENST00000402834	CAMKK2	548	R	H	0.181	Benign
rs774966869	chr12	121240823	rs774966869	C/A	ENST00000404169	CAMKK2	548	R	L	0.018	Benign
rs774966869	chr12	121240823	rs774966869	C/T	ENST00000404169	CAMKK2	548	R	H	0.181	Benign
rs774966869	chr12	121240823	rs774966869	C/A	ENST00000337174	CAMKK2	534	V	L	0.323	Benign
rs774966869	chr12	121240823	rs774966869	C/A	ENST00000412367	CAMKK2	534	V	L	0.323	Benign
rs774966869	chr12	121240823	rs774966869	C/A	ENST00000538733	CAMKK2	491	V	L	0.257	Benign
rs377581001	chr12	121240824	rs377581001	G/A	ENST00000324774	CAMKK2	548	R	C	0	Benign
rs377581001	chr12	121240824	rs377581001	G/T	ENST00000324774	CAMKK2	548	R	S	0.018	Benign
rs377581001	chr12	121240824	rs377581001	G/A	ENST00000347034	CAMKK2	505	R	C	0.001	Benign
rs377581001	chr12	121240824	rs377581001	G/T	ENST00000347034	CAMKK2	505	R	S	0.066	Benign
rs377581001	chr12	121240824	rs377581001	G/A	ENST00000402834	CAMKK2	548	R	C	0	Benign
rs377581001	chr12	121240824	rs377581001	G/T	ENST00000402834	CAMKK2	548	R	S	0.018	Benign
rs377581001	chr12	121240824	rs377581001	G/A	ENST00000404169	CAMKK2	548	R	C	0	Benign
rs377581001	chr12	121240824	rs377581001	G/T	ENST00000404169	CAMKK2	548	R	S	0.018	Benign
rs776018722	chr12	121240825	rs776018722	G/C	ENST00000337174	CAMKK2	533	P	R	0.097	Benign
rs776018722	chr12	121240825	rs776018722	G/C	ENST00000412367	CAMKK2	533	P	R	0.097	Benign
rs776018722	chr12	121240825	rs776018722	G/C	ENST00000538733	CAMKK2	490	P	R	0.066	Benign
rs1310112012	chr12	121240827	rs1310112012	G/T	ENST00000324774	CAMKK2	547	P	T	0.011	Benign
rs1310112012	chr12	121240827	rs1310112012	G/T	ENST00000347034	CAMKK2	504	P	T	0.025	Benign
rs1310112012	chr12	121240827	rs1310112012	G/T	ENST00000402834	CAMKK2	547	P	T	0.011	Benign
rs1310112012	chr12	121240827	rs1310112012	G/T	ENST00000404169	CAMKK2	547	P	T	0.011	Benign
rs761061805	chr12	121240828	rs761061805	G/C	ENST00000337174	CAMKK2	532	P	R	0.1	Benign
rs761061805	chr12	121240828	rs761061805	G/C	ENST00000412367	CAMKK2	532	P	R	0.1	Benign
rs761061805	chr12	121240828	rs761061805	G/C	ENST00000538733	CAMKK2	489	P	R	0.068	Benign
rs764417771	chr12	121240830	rs764417771	C/T	ENST00000324774	CAMKK2	546	A	T	0	Benign
rs764417771	chr12	121240830	rs764417771	C/T	ENST00000347034	CAMKK2	503	A	T	0.001	Benign
rs764417771	chr12	121240830	rs764417771	C/T	ENST00000402834	CAMKK2	546	A	T	0	Benign
rs764417771	chr12	121240830	rs764417771	C/T	ENST00000404169	CAMKK2	546	A	T	0	Benign
rs1275036975	chr12	121240831	rs1275036975	G/A	ENST00000337174	CAMKK2	531	P	L	0	Benign
rs1275036975	chr12	121240831	rs1275036975	G/A	ENST00000412367	CAMKK2	531	P	L	0	Benign
rs1275036975	chr12	121240831	rs1275036975	G/A	ENST00000538733	CAMKK2	488	P	L	0	Benign
rs754109860	chr12	121240832	rs754109860	G/C	ENST00000324774	CAMKK2	545	P	R	0.047	Benign
rs754109860	chr12	121240832	rs754109860	G/C	ENST00000347034	CAMKK2	502	P	R	0.16	Benign
rs754109860	chr12	121240832	rs754109860	G/C	ENST00000402834	CAMKK2	545	P	R	0.047	Benign
rs754109860	chr12	121240832	rs754109860	G/C	ENST00000404169	CAMKK2	545	P	R	0.047	Benign
rs754109860	chr12	121240832	rs754109860	G/C	ENST00000337174	CAMKK2	531	P	A	0.012	Benign
rs754109860	chr12	121240832	rs754109860	G/C	ENST00000412367	CAMKK2	531	P	A	0.012	Benign
rs754109860	chr12	121240832	rs754109860	G/C	ENST00000538733	CAMKK2	488	P	A	0.009	Benign
rs757417301	chr12	121240834	rs757417301	T/C	ENST00000337174	CAMKK2	530	D	G	0.068	Benign
rs757417301	chr12	121240834	rs757417301	T/C	ENST00000412367	CAMKK2	530	D	G	0.068	Benign
rs757417301	chr12	121240834	rs757417301	T/C	ENST00000538733	CAMKK2	487	D	G	0.001	Benign
rs765213855	chr12	121240836	rs765213855	G/C	ENST00000324774	CAMKK2	544	R	G	0.241	Benign
rs765213855	chr12	121240836	rs765213855	G/C	ENST00000347034	CAMKK2	501	R	G	0.028	Benign
rs765213855	chr12	121240836	rs765213855	G/C	ENST00000402834	CAMKK2	544	R	G	0.241	Benign
rs765213855	chr12	121240836	rs765213855	G/C	ENST00000404169	CAMKK2	544	R	G	0.241	Benign
rs1481629572	chr12	121240837	rs1481629572	G/C	ENST00000324774	CAMKK2	543	H	Q	0	Benign
rs1481629572	chr12	121240837	rs1481629572	G/C	ENST00000347034	CAMKK2	500	H	Q	0	Benign
rs1481629572	chr12	121240837	rs1481629572	G/C	ENST00000402834	CAMKK2	543	H	Q	0	Benign
rs1481629572	chr12	121240837	rs1481629572	G/C	ENST00000404169	CAMKK2	543	H	Q	0	Benign
rs1481629572	chr12	121240837	rs1481629572	G/C	ENST00000337174	CAMKK2	529	T	S	0	Benign
rs1481629572	chr12	121240837	rs1481629572	G/C	ENST00000412367	CAMKK2	529	T	S	0	Benign
rs1481629572	chr12	121240837	rs1481629572	G/C	ENST00000538733	CAMKK2	486	T	S	0	Benign
rs1198997575	chr12	121240842	rs1198997575	C/T	ENST00000324774	CAMKK2	542	G	R	0	Benign
rs1198997575	chr12	121240842	rs1198997575	C/T	ENST00000347034	CAMKK2	499	G	R	0.003	Benign
rs1198997575	chr12	121240842	rs1198997575	C/T	ENST00000402834	CAMKK2	542	G	R	0	Benign
rs1198997575	chr12	121240842	rs1198997575	C/T	ENST00000404169	CAMKK2	542	G	R	0	Benign
rs1255696089	chr12	121240843	rs1255696089	T/C	ENST00000337174	CAMKK2	527	Q	R	0	Benign
rs1255696089	chr12	121240843	rs1255696089	T/C	ENST00000412367	CAMKK2	527	Q	R	0	Benign
rs1255696089	chr12	121240843	rs1255696089	T/C	ENST00000538733	CAMKK2	484	Q	R	0	Benign
rs1038964813	chr12	121240845	rs1038964813	G/C	ENST00000324774	CAMKK2	541	P	A	0	Benign
rs1038964813	chr12	121240845	rs1038964813	G/C	ENST00000347034	CAMKK2	498	P	A	0	Benign
rs1038964813	chr12	121240845	rs1038964813	G/C	ENST00000402834	CAMKK2	541	P	A	0	Benign
rs1038964813	chr12	121240845	rs1038964813	G/C	ENST00000404169	CAMKK2	541	P	A	0	Benign
rs1190494424	chr12	121240846	rs1190494424	A/C	ENST00000337174	CAMKK2	526	L	R	0.145	Benign
rs1190494424	chr12	121240846	rs1190494424	A/C	ENST00000412367	CAMKK2	526	L	R	0.145	Benign
rs1190494424	chr12	121240846	rs1190494424	A/C	ENST00000538733	CAMKK2	483	L	R	0.188	Benign
rs758302519	chr12	121240847	rs758302519	G/A	ENST00000324774	CAMKK2	540	P	L	0	Benign
rs758302519	chr12	121240847	rs758302519	G/A	ENST00000347034	CAMKK2	497	P	L	0.001	Benign
rs758302519	chr12	121240847	rs758302519	G/A	ENST00000402834	CAMKK2	540	P	L	0	Benign
rs758302519	chr12	121240847	rs758302519	G/A	ENST00000404169	CAMKK2	540	P	L	0	Benign
rs758302519	chr12	121240847	rs758302519	G/A	ENST00000337174	CAMKK2	526	L	F	0.082	Benign
rs758302519	chr12	121240847	rs758302519	G/A	ENST00000412367	CAMKK2	526	L	F	0.082	Benign
rs758302519	chr12	121240847	rs758302519	G/A	ENST00000538733	CAMKK2	483	L	F	0.093	Benign
rs1477782377	chr12	121240848	rs1477782377	G/C	ENST00000324774	CAMKK2	540	P	A	0	Benign
rs1477782377	chr12	121240848	rs1477782377	G/C	ENST00000347034	CAMKK2	497	P	A	0.001	Benign
rs1477782377	chr12	121240848	rs1477782377	G/C	ENST00000402834	CAMKK2	540	P	A	0	Benign
rs1477782377	chr12	121240848	rs1477782377	G/C	ENST00000404169	CAMKK2	540	P	A	0	Benign
rs1477782377	chr12	121240848	rs1477782377	G/C	ENST00000337174	CAMKK2	525	N	K	0.029	Benign
rs1477782377	chr12	121240848	rs1477782377	G/C	ENST00000412367	CAMKK2	525	N	K	0.029	Benign
rs1477782377	chr12	121240848	rs1477782377	G/C	ENST00000538733	CAMKK2	482	N	K	0.013	Benign
rs766855208	chr12	121240856	rs766855208	C/T	ENST00000337174	CAMKK2	523	E	K	0.03	Benign
rs766855208	chr12	121240856	rs766855208	C/T	ENST00000412367	CAMKK2	523	E	K	0.03	Benign
rs766855208	chr12	121240856	rs766855208	C/T	ENST00000538733	CAMKK2	480	E	K	0.048	Benign
rs746809158	chr12	121240857	rs746809158	G/T	ENST00000337174	CAMKK2	522	S	R	0.009	Benign
rs746809158	chr12	121240857	rs746809158	G/T	ENST00000412367	CAMKK2	522	S	R	0.009	Benign
rs746809158	chr12	121240857	rs746809158	G/T	ENST00000538733	CAMKK2	479	S	R	0.012	Benign
rs754760801	chr12	121240863	rs754760801	T/C	ENST00000324774	CAMKK2	535	R	G	0	Benign
rs754760801	chr12	121240863	rs754760801	T/C	ENST00000347034	CAMKK2	492	R	G	0.003	Benign
rs754760801	chr12	121240863	rs754760801	T/C	ENST00000402834	CAMKK2	535	R	G	0	Benign
rs754760801	chr12	121240863	rs754760801	T/C	ENST00000404169	CAMKK2	535	R	G	0	Benign
rs1300784490	chr12	121240864	rs1300784490	T/G	ENST00000337174	CAMKK2	520	Q	P	0.133	Benign
rs1300784490	chr12	121240864	rs1300784490	T/G	ENST00000412367	CAMKK2	520	Q	P	0.133	Benign
rs1300784490	chr12	121240864	rs1300784490	T/G	ENST00000538733	CAMKK2	477	Q	P	0.189	Benign
rs1374465962	chr12	121240867	rs1374465962	T/C	ENST00000337174	CAMKK2	519	K	R	0.003	Benign
rs1374465962	chr12	121240867	rs1374465962	T/C	ENST00000412367	CAMKK2	519	K	R	0.003	Benign
rs1374465962	chr12	121240867	rs1374465962	T/C	ENST00000538733	CAMKK2	476	K	R	0.079	Benign
rs767392357	chr12	121244578	rs767392357	G/A	ENST00000324774	CAMKK2	531	L	F	0.062	Benign
rs767392357	chr12	121244578	rs767392357	G/A	ENST00000347034	CAMKK2	488	L	F	0.027	Benign
rs767392357	chr12	121244578	rs767392357	G/A	ENST00000392473	CAMKK2	531	L	F	0.405	Benign
rs767392357	chr12	121244578	rs767392357	G/A	ENST00000402834	CAMKK2	531	L	F	0.062	Benign
rs767392357	chr12	121244578	rs767392357	G/A	ENST00000404169	CAMKK2	531	L	F	0.062	Benign
rs767392357	chr12	121244578	rs767392357	G/A	ENST00000446440	CAMKK2	488	L	F	0.001	Benign
rs1213672301	chr12	121244580	rs1213672301	T/G	ENST00000324774	CAMKK2	530	E	A	0.036	Benign
rs1213672301	chr12	121244580	rs1213672301	T/G	ENST00000347034	CAMKK2	487	E	A	0.23	Benign
rs1213672301	chr12	121244580	rs1213672301	T/G	ENST00000392473	CAMKK2	530	E	A	0.366	Benign
rs1213672301	chr12	121244580	rs1213672301	T/G	ENST00000392474	CAMKK2	530	E	A	0.364	Benign
rs1213672301	chr12	121244580	rs1213672301	T/G	ENST00000402834	CAMKK2	530	E	A	0.036	Benign
rs1213672301	chr12	121244580	rs1213672301	T/G	ENST00000404169	CAMKK2	530	E	A	0.036	Benign
rs1213672301	chr12	121244580	rs1213672301	T/G	ENST00000446440	CAMKK2	487	E	A	0.018	Benign
rs752446616	chr12	121244584	rs752446616	A/G	ENST00000324774	CAMKK2	529	S	P	0	Benign
rs752446616	chr12	121244584	rs752446616	A/G	ENST00000347034	CAMKK2	486	S	P	0.001	Benign
rs752446616	chr12	121244584	rs752446616	A/G	ENST00000392473	CAMKK2	529	S	P	0.001	Benign
rs752446616	chr12	121244584	rs752446616	A/G	ENST00000392474	CAMKK2	529	S	P	0.003	Benign
rs752446616	chr12	121244584	rs752446616	A/G	ENST00000402834	CAMKK2	529	S	P	0	Benign
rs752446616	chr12	121244584	rs752446616	A/G	ENST00000404169	CAMKK2	529	S	P	0	Benign
rs752446616	chr12	121244584	rs752446616	A/G	ENST00000446440	CAMKK2	486	S	P	0.001	Benign
rs752446616	chr12	121244584	rs752446616	A/G	ENST00000545538	CAMKK2	316	S	P	0.009	Benign
[truncated: 1,973 more rows]
