# Supplementary material for: Effects of Single-Nucleotide Polymorphisms in Calmodulin-Dependent Protein Kinase Kinase 2 (CAMKK2): A Comprehensive Study
Source: Comput Math Methods Med. 2020 Oct 6;2020:7419512. doi: 10.1155/2020/7419512 (PMC7559224; doi:10.1155/2020/7419512)
Supplement: Supplementary Materials — Table S1 lists down the SNPs that are predicted from SNPNexus (SIFT and PolyPhen). Table S2 shows the deleterious SNPs predicted from the PROVEAN tool. Table S3 summarizes the results from the Mutation Assessor tool that has a function prediction category as medium, low, and high. Table S4 shows the combined SNPs that are predicted as damaging from Meta-SNP, PredictSNP, and SNPs&GO. Table S5 has the list of SNPs that are predicted as destabilizing the protein structure and function. Table S6 shows the SNPs that are predicted as evolutionary conserved from the ConSurf tool. Table S7 shows the disease causing mutations from MutPred. Table S8 shows the interacting residues generated from PLIP for wildtype and mutant docked complexes. [file 7419512.f1.zip › Table S2.xlsx]

## Sheet: PROVEAN 
Table S2 : Results obtained fro PROVEAN Analysis
E465H	-3.743	Deleterious
R508C	-5.846	Deleterious
R504W	-5.399	Deleterious
C461S	-9.427	Deleterious
D458H	-3.038	Deleterious
D458L	-5.71	Deleterious
P453Q	-4.974	Deleterious
P453C	-6.051	Deleterious
W445C	-12.689	Deleterious
H443Y	-5.104	Deleterious
K441R	-2.956	Deleterious
P438R	-7.071	Deleterious
P438V	-7.197	Deleterious
I435A	-4.799	Deleterious
P431T	-7.561	Deleterious
P431A	-7.415	Deleterious
P431Y	-9.534	Deleterious
N430Y	-5.772	Deleterious
R425C	-5.627	Deleterious
R425M	-3.806	Deleterious
L419H	-6.696	Deleterious
D411H	-2.858	Deleterious
K401E	-3.443	Deleterious
K401W	-7.295	Deleterious
P389L	-9.811	Deleterious
P389T	-7.853	Deleterious
G386D	-6.875	Deleterious
A375T	-3.395	Deleterious
S367F	-4.776	Deleterious
S367Q	-2.995	Deleterious
E357K	-3.962	Deleterious
A355V	-3.829	Deleterious
A352T	-3.943	Deleterious
T350M	-5.914	Deleterious
V348F	-2.682	Deleterious
A342T	-3.376	Deleterious
A342D	-4.848	Deleterious
G339D	-6.733	Deleterious
G339S	-5.681	Deleterious
A329S	-2.946	Deleterious
A329T	-3.943	Deleterious
A329M	-4.929	Deleterious
I328M	-2.857	Deleterious
G321R	-4.886	Deleterious
L319V	-2.957	Deleterious
N317S	-4.929	Deleterious
R311H	-4.029	Deleterious
R311C	-6.286	Deleterious
H310Y	-5.914	Deleterious
G299A	-5.793	Deleterious
D295V	-8.556	Deleterious
R290V	-4.372	Deleterious
A289V	-3.807	Deleterious
A289K	-4.805	Deleterious
E286K	-3.863	Deleterious
T280I	-4.621	Deleterious
P279S	-7.725	Deleterious
P279M	-8.691	Deleterious
M276T	-4.691	Deleterious
V275M	-2.797	Deleterious
V275T	-3.863	Deleterious
M265T	-4.822	Deleterious
M265D	-6.993	Deleterious
E253D	-2.923	Deleterious
E253M	-6.731	Deleterious
V249M	-2.822	Deleterious
V249S	-5.645	Deleterious
N247S	-4.826	Deleterious
N247G	-5.811	Deleterious
D244G	-6.431	Deleterious
D244N	-4.527	Deleterious
I237N	-6.63	Deleterious
I237K	-6.662	Deleterious
E236K	-3.84	Deleterious
E236V	-6.728	Deleterious
G222V	-3.021	Deleterious
G222W	-3.17	Deleterious
R217W	-3.298	Deleterious
R210H	-4.188	Deleterious
R210C	-6.465	Deleterious
R209C	-6.961	Deleterious
R209W	-6.636	Deleterious
R203W	-6.168	Deleterious
R203T	-4.295	Deleterious
K200T	-4.961	Deleterious
K200A	-4.961	Deleterious
V195A	-3.696	Deleterious
M193T	-5.695	Deleterious
A192T	-3.699	Deleterious
A192C	-3.767	Deleterious
Y190C	-5.832	Deleterious
Y183C	-8.392	Deleterious
Y183T	-8.392	Deleterious
A182T	-3.494	Deleterious
A182I	-4.047	Deleterious
G174V	-8.17	Deleterious
G174T	-7.388	Deleterious
I171T	-4.685	Deleterious
I171R	-6.549	Deleterious
T154C	-3.004	Deleterious
S152C	-4.263	Deleterious
S152L	-5.068	Deleterious
P144L	-6.824	Deleterious
P144W	-7.595	Deleterious
R143W	-5.936	Deleterious
R142Q	-3.364	Deleterious
R142W	-6.683	Deleterious
R139Q	-3.28	Deleterious
R139W	-6.548	Deleterious
R139L	-5.767	Deleterious
S137P	-3.849	Deleterious
S137H	-3.123	Deleterious
P130H	-4.842	Deleterious
P130L	-5.199	Deleterious
P124L	-5.143	Deleterious
P124R	-4.46	Deleterious
R104W	-4.181	Deleterious
R97C	-3.667	Deleterious
R97W	-4.56	Deleterious
R91W	-3.721	Deleterious
L318A	-4.929	Deleterious
E506V	-3.596	Deleterious
R505W	-4.315	Deleterious
S503R	-2.62	Deleterious
S503L	-3.388	Deleterious
P499S	-7.847	Deleterious
G497E	-3.335	Deleterious
R492C	-6.416	Deleterious
R492M	-4.531	Deleterious
V487M	-2.66	Deleterious
T462P	-2.867	Deleterious
N460K	-4.156	Deleterious
N247K	-5.778	Deleterious
E459H	-4.35	Deleterious
P455Q	-7.168	Deleterious
P453S	-4.968	Deleterious
V233L	-2.851	Deleterious
P444L	-7.012	Deleterious
E432A	-3.276	Deleterious
N430K	-3.616	Deleterious
N430I	-6.27	Deleterious
M426I	-3.446	Deleterious
K401Q	-3.235	Deleterious
E393V	-4.381	Deleterious
M376F	-3.344	Deleterious
F366Y	-6.89	Deleterious
R363C	-3.647	Deleterious
I435V	-0.986	Neutral
L419M	-1.836	Neutral
D411E	0.418	Neutral
R394W	-1.63	Neutral
R394L	-1.73	Neutral
E361Q	-1.631	Neutral
E361K	-2.289	Neutral
V348M	-1.467	Neutral
G108V	-0.208	Neutral
I297M	-1.812	Neutral
T280S	-2.209	Neutral
R217H	-1.852	Neutral
V195M	-2.319	Neutral
V179I	-0.891	Neutral
T154M	-2.271	Neutral
R143Q	-2.403	Neutral
G119R	-1.222	Neutral
G119C	-1.956	Neutral
G107W	-1.684	Neutral
R104P	-2.379	Neutral
R97H	-2.48	Neutral
R91A	-1.964	Neutral
V55A	-0.47	Neutral
V55F	-0.68	Neutral
S51F	-1.852	Neutral
S51V	-1.804	Neutral
M49V	-0.694	Neutral
M49Y	-1.438	Neutral
S564R	-0.404	Neutral
S564V	-0.248	Neutral
G549W	-0.376	Neutral
G549M	-0.159	Neutral
R494Q	-2.47	Neutral
R537Q	0.449	Neutral
E506K	-1.965	Neutral
R505Q	-1.922	Neutral
V484M	-1.292	Neutral
T462M	-2.003	Neutral
V446I	-0.706	Neutral
E432K	-2.366	Neutral
P218K	-0.347	Neutral
R394Q	-0.562	Neutral
E393K	-2.331	Neutral
M376V	-2.172	Neutral
F366Y	-0.638	Neutral
K364H	-0.546	Neutral
R363H	-1.823	Neutral
