# Supplementary material for: Effects of Single-Nucleotide Polymorphisms in Calmodulin-Dependent Protein Kinase Kinase 2 (CAMKK2): A Comprehensive Study
Source: Comput Math Methods Med. 2020 Oct 6;2020:7419512. doi: 10.1155/2020/7419512 (PMC7559224; doi:10.1155/2020/7419512)
Supplement: Supplementary Materials — Table S1 lists down the SNPs that are predicted from SNPNexus (SIFT and PolyPhen). Table S2 shows the deleterious SNPs predicted from the PROVEAN tool. Table S3 summarizes the results from the Mutation Assessor tool that has a function prediction category as medium, low, and high. Table S4 shows the combined SNPs that are predicted as damaging from Meta-SNP, PredictSNP, and SNPs&GO. Table S5 has the list of SNPs that are predicted as destabilizing the protein structure and function. Table S6 shows the SNPs that are predicted as evolutionary conserved from the ConSurf tool. Table S7 shows the disease causing mutations from MutPred. Table S8 shows the interacting residues generated from PLIP for wildtype and mutant docked complexes. [file 7419512.f1.zip › Table S3.xls]

## Sheet: Table S3
Table S3: Results obtained from Mutation Assessor						Func. Impact
						high
	Mutation	AA variant	Gene	MSA	PDB	high	FI score	Uniprot	Refseq	MSA height	Codon start position	Func. region	Protein bind.site	DNA/RNA bind.site	small.mol bind.site
1	KKCC2_HUMAN E465H	E465H	CAMKK2	http://mutationassessor.org/r3/?cm=msa&ty=f&p=KKCC2_HUMAN&rb=447&re=484&var=E465H		high		KKCC2_HUMAN	NP_006540	50	hg19:chr12:121686466
2	KKCC2_HUMAN R508C	R508C	CAMKK2	http://mutationassessor.org/r3/?cm=msa&ty=f&p=KKCC2_HUMAN&rb=485&re=523&var=R508C		high	2.485	KKCC2_HUMAN	NP_006540	18	hg19:chr12:121682972
3	KKCC2_HUMAN R504W	R504W	CAMKK2	http://mutationassessor.org/r3/?cm=msa&ty=f&p=KKCC2_HUMAN&rb=485&re=523&var=R504W		high	2.455	KKCC2_HUMAN	NP_006540	18	hg19:chr12:121682984
4	KKCC2_HUMAN C461S	C461S	CAMKK2	http://mutationassessor.org/r3/?cm=msa&ty=f&p=KKCC2_HUMAN&rb=447&re=484&var=C461S		high	2.75	KKCC2_HUMAN	NP_006540	50	hg19:chr12:121686478
5	KKCC2_HUMAN D458H	D458H	CAMKK2	http://mutationassessor.org/r3/?cm=msa&ty=f&p=KKCC2_HUMAN&rb=447&re=484&var=D458H		high	1.78	KKCC2_HUMAN	NP_006540	50	hg19:chr12:121686487
6	KKCC2_HUMAN D458L	D458L	CAMKK2	http://mutationassessor.org/r3/?cm=msa&ty=f&p=KKCC2_HUMAN&rb=447&re=484&var=D458L		low		KKCC2_HUMAN	NP_006540	50	hg19:chr12:121686487
7	KKCC2_HUMAN P453Q	P453Q	CAMKK2	http://mutationassessor.org/r3/?cm=msa&ty=f&p=KKCC2_HUMAN&rb=447&re=484&var=P453Q		low	2.595	KKCC2_HUMAN	NP_006540	50	hg19:chr12:121686502
8	KKCC2_HUMAN P453C	P453C	CAMKK2	http://mutationassessor.org/r3/?cm=msa&ty=f&p=KKCC2_HUMAN&rb=447&re=484&var=P453C		low		KKCC2_HUMAN	NP_006540	50	hg19:chr12:121686502
9	KKCC2_HUMAN W445C	W445C	CAMKK2	http://mutationassessor.org/r3/?cm=msa&ty=f&p=KKCC2_HUMAN&rb=165&re=446&var=W445C	http://mutationassessor.org/r3/pdb.php?prot=KKCC2_HUMAN&from=165&to=446&var=W445C	low	3.175	KKCC2_HUMAN	NP_006540	1687	hg19:chr12:121686526		1
10	KKCC2_HUMAN H443Y	H443Y	CAMKK2	http://mutationassessor.org/r3/?cm=msa&ty=f&p=KKCC2_HUMAN&rb=165&re=446&var=H443Y	http://mutationassessor.org/r3/pdb.php?prot=KKCC2_HUMAN&from=165&to=446&var=H443Y	low	3.12	KKCC2_HUMAN	NP_006540	1687	hg19:chr12:121686532
11	KKCC2_HUMAN K441R	K441R	CAMKK2	http://mutationassessor.org/r3/?cm=msa&ty=f&p=KKCC2_HUMAN&rb=165&re=446&var=K441R	http://mutationassessor.org/r3/pdb.php?prot=KKCC2_HUMAN&from=165&to=446&var=K441R	low	1.065	KKCC2_HUMAN	NP_006540	1687	hg19:chr12:121687590		1		MPD
12	KKCC2_HUMAN P438R	P438R	CAMKK2	http://mutationassessor.org/r3/?cm=msa&ty=f&p=KKCC2_HUMAN&rb=165&re=446&var=P438R	http://mutationassessor.org/r3/pdb.php?prot=KKCC2_HUMAN&from=165&to=446&var=P438R	low	0.02	KKCC2_HUMAN	NP_006540	1687	hg19:chr12:121687599		1
13	KKCC2_HUMAN P438V	P438V	CAMKK2	http://mutationassessor.org/r3/?cm=msa&ty=f&p=KKCC2_HUMAN&rb=165&re=446&var=P438V	http://mutationassessor.org/r3/pdb.php?prot=KKCC2_HUMAN&from=165&to=446&var=P438V	low		KKCC2_HUMAN	NP_006540	1687	hg19:chr12:121687599		1
14	KKCC2_HUMAN I435A	I435A	CAMKK2	http://mutationassessor.org/r3/?cm=msa&ty=f&p=KKCC2_HUMAN&rb=165&re=446&var=I435A	http://mutationassessor.org/r3/pdb.php?prot=KKCC2_HUMAN&from=165&to=446&var=I435A	low		KKCC2_HUMAN	NP_006540	1687	hg19:chr12:121687608
15	KKCC2_HUMAN P431T	P431T	CAMKK2	http://mutationassessor.org/r3/?cm=msa&ty=f&p=KKCC2_HUMAN&rb=165&re=446&var=P431T	http://mutationassessor.org/r3/pdb.php?prot=KKCC2_HUMAN&from=165&to=446&var=P431T	low	2.8	KKCC2_HUMAN	NP_006540	1687	hg19:chr12:121687620		1
16	KKCC2_HUMAN P431A	P431A	CAMKK2	http://mutationassessor.org/r3/?cm=msa&ty=f&p=KKCC2_HUMAN&rb=165&re=446&var=P431A	http://mutationassessor.org/r3/pdb.php?prot=KKCC2_HUMAN&from=165&to=446&var=P431A	low	2.1	KKCC2_HUMAN	NP_006540	1687	hg19:chr12:121687620		1
17	KKCC2_HUMAN P431Y	P431Y	CAMKK2	http://mutationassessor.org/r3/?cm=msa&ty=f&p=KKCC2_HUMAN&rb=165&re=446&var=P431Y	http://mutationassessor.org/r3/pdb.php?prot=KKCC2_HUMAN&from=165&to=446&var=P431Y	low		KKCC2_HUMAN	NP_006540	1687	hg19:chr12:121687620		1
18	KKCC2_HUMAN N430Y	N430Y	CAMKK2	http://mutationassessor.org/r3/?cm=msa&ty=f&p=KKCC2_HUMAN&rb=165&re=446&var=N430Y	http://mutationassessor.org/r3/pdb.php?prot=KKCC2_HUMAN&from=165&to=446&var=N430Y	low	2.175	KKCC2_HUMAN	NP_006540	1687	hg19:chr12:121687623		1
19	KKCC2_HUMAN R425C	R425C	CAMKK2	http://mutationassessor.org/r3/?cm=msa&ty=f&p=KKCC2_HUMAN&rb=165&re=446&var=R425C	http://mutationassessor.org/r3/pdb.php?prot=KKCC2_HUMAN&from=165&to=446&var=R425C	low	1.87	KKCC2_HUMAN	NP_006540	1687	hg19:chr12:121687638
20	KKCC2_HUMAN R425M	R425M	CAMKK2	http://mutationassessor.org/r3/?cm=msa&ty=f&p=KKCC2_HUMAN&rb=165&re=446&var=R425M	http://mutationassessor.org/r3/pdb.php?prot=KKCC2_HUMAN&from=165&to=446&var=R425M	low		KKCC2_HUMAN	NP_006540	1687	hg19:chr12:121687638
21	KKCC2_HUMAN L419H	L419H	CAMKK2	http://mutationassessor.org/r3/?cm=msa&ty=f&p=KKCC2_HUMAN&rb=165&re=446&var=L419H	http://mutationassessor.org/r3/pdb.php?prot=KKCC2_HUMAN&from=165&to=446&var=L419H	low		KKCC2_HUMAN	NP_006540	1687	hg19:chr12:121687656
22	KKCC2_HUMAN D411H	D411H	CAMKK2	http://mutationassessor.org/r3/?cm=msa&ty=f&p=KKCC2_HUMAN&rb=165&re=446&var=D411H	http://mutationassessor.org/r3/pdb.php?prot=KKCC2_HUMAN&from=165&to=446&var=D411H	low	0.98	KKCC2_HUMAN	NP_006540	1687	hg19:chr12:121687766		1
23	KKCC2_HUMAN K401E	K401E	CAMKK2	http://mutationassessor.org/r3/?cm=msa&ty=f&p=KKCC2_HUMAN&rb=165&re=446&var=K401E	http://mutationassessor.org/r3/pdb.php?prot=KKCC2_HUMAN&from=165&to=446&var=K401E	low	0.47	KKCC2_HUMAN	NP_006540	1687	hg19:chr12:121687796		1
24	KKCC2_HUMAN K401W	K401W	CAMKK2	http://mutationassessor.org/r3/?cm=msa&ty=f&p=KKCC2_HUMAN&rb=165&re=446&var=K401W	http://mutationassessor.org/r3/pdb.php?prot=KKCC2_HUMAN&from=165&to=446&var=K401W	low		KKCC2_HUMAN	NP_006540	1687	hg19:chr12:121687796		1
25	KKCC2_HUMAN P389L	P389L	CAMKK2	http://mutationassessor.org/r3/?cm=msa&ty=f&p=KKCC2_HUMAN&rb=165&re=446&var=P389L	http://mutationassessor.org/r3/pdb.php?prot=KKCC2_HUMAN&from=165&to=446&var=P389L	low	2.49	KKCC2_HUMAN	NP_006540	1687	hg19:chr12:121687832		1
26	KKCC2_HUMAN P389T	P389T	CAMKK2	http://mutationassessor.org/r3/?cm=msa&ty=f&p=KKCC2_HUMAN&rb=165&re=446&var=P389T	http://mutationassessor.org/r3/pdb.php?prot=KKCC2_HUMAN&from=165&to=446&var=P389T	low	3.72	KKCC2_HUMAN	NP_006540	1687	hg19:chr12:121687832		1
27	KKCC2_HUMAN G386D	G386D	CAMKK2	http://mutationassessor.org/r3/?cm=msa&ty=f&p=KKCC2_HUMAN&rb=165&re=446&var=G386D	http://mutationassessor.org/r3/pdb.php?prot=KKCC2_HUMAN&from=165&to=446&var=G386D	low	3.315	KKCC2_HUMAN	NP_006540	1687	hg19:chr12:121690467		1
28	KKCC2_HUMAN A375T	A375T	CAMKK2	http://mutationassessor.org/r3/?cm=msa&ty=f&p=KKCC2_HUMAN&rb=165&re=446&var=A375T	http://mutationassessor.org/r3/pdb.php?prot=KKCC2_HUMAN&from=165&to=446&var=A375T	low	2.88	KKCC2_HUMAN	NP_006540	1687	hg19:chr12:121690500		1
29	KKCC2_HUMAN S367F	S367F	CAMKK2	http://mutationassessor.org/r3/?cm=msa&ty=f&p=KKCC2_HUMAN&rb=165&re=446&var=S367F	http://mutationassessor.org/r3/pdb.php?prot=KKCC2_HUMAN&from=165&to=446&var=S367F	low	1.7	KKCC2_HUMAN	NP_006540	1687	hg19:chr12:121691082		1		TPO
30	KKCC2_HUMAN S367Q	S367Q	CAMKK2	http://mutationassessor.org/r3/?cm=msa&ty=f&p=KKCC2_HUMAN&rb=165&re=446&var=S367Q	http://mutationassessor.org/r3/pdb.php?prot=KKCC2_HUMAN&from=165&to=446&var=S367Q	low		KKCC2_HUMAN	NP_006540	1687	hg19:chr12:121691082		1		TPO
31	KKCC2_HUMAN E357K	E357K	CAMKK2	http://mutationassessor.org/r3/?cm=msa&ty=f&p=KKCC2_HUMAN&rb=165&re=446&var=E357K	http://mutationassessor.org/r3/pdb.php?prot=KKCC2_HUMAN&from=165&to=446&var=E357K	low	3.975	KKCC2_HUMAN	NP_006540	1687	hg19:chr12:121691112		1
32	KKCC2_HUMAN A355V	A355V	CAMKK2	http://mutationassessor.org/r3/?cm=msa&ty=f&p=KKCC2_HUMAN&rb=165&re=446&var=A355V	http://mutationassessor.org/r3/pdb.php?prot=KKCC2_HUMAN&from=165&to=446&var=A355V	low	3.37	KKCC2_HUMAN	NP_006540	1687	hg19:chr12:121691118		1
33	KKCC2_HUMAN A352T	A352T	CAMKK2	http://mutationassessor.org/r3/?cm=msa&ty=f&p=KKCC2_HUMAN&rb=165&re=446&var=A352T	http://mutationassessor.org/r3/pdb.php?prot=KKCC2_HUMAN&from=165&to=446&var=A352T	low	1.57	KKCC2_HUMAN	NP_006540	1687	hg19:chr12:121691127		1		A03
34	KKCC2_HUMAN T350M	T350M	CAMKK2	http://mutationassessor.org/r3/?cm=msa&ty=f&p=KKCC2_HUMAN&rb=165&re=446&var=T350M	http://mutationassessor.org/r3/pdb.php?prot=KKCC2_HUMAN&from=165&to=446&var=T350M	low	3.83	KKCC2_HUMAN	NP_006540	1687	hg19:chr12:121691133		1		A03 TPO
35	KKCC2_HUMAN V348F	V348F	CAMKK2	http://mutationassessor.org/r3/?cm=msa&ty=f&p=KKCC2_HUMAN&rb=165&re=446&var=V348F	http://mutationassessor.org/r3/pdb.php?prot=KKCC2_HUMAN&from=165&to=446&var=V348F	low		KKCC2_HUMAN	NP_006540	1687	hg19:chr12:121691139		1		TPO
36	KKCC2_HUMAN A342T	A342T	CAMKK2	http://mutationassessor.org/r3/?cm=msa&ty=f&p=KKCC2_HUMAN&rb=165&re=446&var=A342T	http://mutationassessor.org/r3/pdb.php?prot=KKCC2_HUMAN&from=165&to=446&var=A342T	low	0.36	KKCC2_HUMAN	NP_006540	1687	hg19:chr12:121691157		1		TPO
37	KKCC2_HUMAN A342D	A342D	CAMKK2	http://mutationassessor.org/r3/?cm=msa&ty=f&p=KKCC2_HUMAN&rb=165&re=446&var=A342D	http://mutationassessor.org/r3/pdb.php?prot=KKCC2_HUMAN&from=165&to=446&var=A342D	low		KKCC2_HUMAN	NP_006540	1687	hg19:chr12:121691157		1		TPO
38	KKCC2_HUMAN G339D	G339D	CAMKK2	http://mutationassessor.org/r3/?cm=msa&ty=f&p=KKCC2_HUMAN&rb=165&re=446&var=G339D	http://mutationassessor.org/r3/pdb.php?prot=KKCC2_HUMAN&from=165&to=446&var=G339D	low	0.735	KKCC2_HUMAN	NP_006540	1687	hg19:chr12:121691166		1
39	KKCC2_HUMAN G339S	G339S	CAMKK2	http://mutationassessor.org/r3/?cm=msa&ty=f&p=KKCC2_HUMAN&rb=165&re=446&var=G339S	http://mutationassessor.org/r3/pdb.php?prot=KKCC2_HUMAN&from=165&to=446&var=G339S	low	0.39	KKCC2_HUMAN	NP_006540	1687	hg19:chr12:121691166		1
40	KKCC2_HUMAN A329S	A329S	CAMKK2	http://mutationassessor.org/r3/?cm=msa&ty=f&p=KKCC2_HUMAN&rb=165&re=446&var=A329S	http://mutationassessor.org/r3/pdb.php?prot=KKCC2_HUMAN&from=165&to=446&var=A329S	low	1.09	KKCC2_HUMAN	NP_006540	1687	hg19:chr12:121691196				609 J60 Y27 H52 BK1 796 GVD K88 A BA1 ADN BD2 B1L B8L ADP A03 YTP 1SB SMY 3SB 4SB FEF DRN YCF UPX YIR YIT 0JG ATP ANP DXR BK3 BK7 BK5 BK6 BK4 B6A B5A I76 C88 UW9 1E8 B43 1FB V68 21E 2E8 UW1 UW2 M77 HFS 3ND 07Q 07R 0HD VGG 5CP ZZL VX6 626 97B NRM 0C0 0C3 0C5 0C8 WPH 3NC STU TAK
41	KKCC2_HUMAN A329T	A329T	CAMKK2	http://mutationassessor.org/r3/?cm=msa&ty=f&p=KKCC2_HUMAN&rb=165&re=446&var=A329T	http://mutationassessor.org/r3/pdb.php?prot=KKCC2_HUMAN&from=165&to=446&var=A329T	low	1.075	KKCC2_HUMAN	NP_006540	1687	hg19:chr12:121691196				609 J60 Y27 H52 BK1 796 GVD K88 A BA1 ADN BD2 B1L B8L ADP A03 YTP 1SB SMY 3SB 4SB FEF DRN YCF UPX YIR YIT 0JG ATP ANP DXR BK3 BK7 BK5 BK6 BK4 B6A B5A I76 C88 UW9 1E8 B43 1FB V68 21E 2E8 UW1 UW2 M77 HFS 3ND 07Q 07R 0HD VGG 5CP ZZL VX6 626 97B NRM 0C0 0C3 0C5 0C8 WPH 3NC STU TAK
42	KKCC2_HUMAN A329M	A329M	CAMKK2	http://mutationassessor.org/r3/?cm=msa&ty=f&p=KKCC2_HUMAN&rb=165&re=446&var=A329M	http://mutationassessor.org/r3/pdb.php?prot=KKCC2_HUMAN&from=165&to=446&var=A329M	low		KKCC2_HUMAN	NP_006540	1687	hg19:chr12:121691196				609 J60 Y27 H52 BK1 796 GVD K88 A BA1 ADN BD2 B1L B8L ADP A03 YTP 1SB SMY 3SB 4SB FEF DRN YCF UPX YIR YIT 0JG ATP ANP DXR BK3 BK7 BK5 BK6 BK4 B6A B5A I76 C88 UW9 1E8 B43 1FB V68 21E 2E8 UW1 UW2 M77 HFS 3ND 07Q 07R 0HD VGG 5CP ZZL VX6 626 97B NRM 0C0 0C3 0C5 0C8 WPH 3NC STU TAK
43	KKCC2_HUMAN I328M	I328M	CAMKK2	http://mutationassessor.org/r3/?cm=msa&ty=f&p=KKCC2_HUMAN&rb=165&re=446&var=I328M	http://mutationassessor.org/r3/pdb.php?prot=KKCC2_HUMAN&from=165&to=446&var=I328M	low	2.905	KKCC2_HUMAN	NP_006540	1687	hg19:chr12:121691199
44	KKCC2_HUMAN G321R	G321R	CAMKK2	http://mutationassessor.org/r3/?cm=msa&ty=f&p=KKCC2_HUMAN&rb=165&re=446&var=G321R	http://mutationassessor.org/r3/pdb.php?prot=KKCC2_HUMAN&from=165&to=446&var=G321R	low	1.39	KKCC2_HUMAN	NP_006540	1687	hg19:chr12:121691220		1
45	KKCC2_HUMAN L319V	L319V	CAMKK2	http://mutationassessor.org/r3/?cm=msa&ty=f&p=KKCC2_HUMAN&rb=165&re=446&var=L319V	http://mutationassessor.org/r3/pdb.php?prot=KKCC2_HUMAN&from=165&to=446&var=L319V	low	2.58	KKCC2_HUMAN	NP_006540	1687	hg19:chr12:121691226				609 J60 Y27 H52 BK1 796 GVD K88 A BA1 ADN BD2 B1L B8L A03 YTP 1SB SMY 3SB 4SB FEF ADP DRN YCF UPX YIR YIT 0JG ATP 1LE ANP DXR BK3 BK7 BK5 BK6 BK4 B6A B5A I76 C88 UW9 1E8 B43 1FB V68 21E 2E8 UW1 UW2 M77 HFS 3ND 07Q 07R 0HD VGG 5CP L0C ZZL VX6 2JZ 626 97B NRM 0BZ 0C0 0BX 0BY 0C3 0C4 0C5 0C6 0C7 0C8 0C9 RO9 ACP NHI NHJ NHU XU1 WPH 3NC P9J STU TAK
46	KKCC2_HUMAN N317S	N317S	CAMKK2	http://mutationassessor.org/r3/?cm=msa&ty=f&p=KKCC2_HUMAN&rb=165&re=446&var=N317S	http://mutationassessor.org/r3/pdb.php?prot=KKCC2_HUMAN&from=165&to=446&var=N317S	low	3.61	KKCC2_HUMAN	NP_006540	1687	hg19:chr12:121691232				Y27 H52 M77 796 BA1 ADN BD2 B1L B8L A03 SMY 3SB 4SB FEF ADP DRN YCF 0JG ATP HFS ANP 3ND 07R 5CP ZZL 626 97B 0C0 0C5 0C9 ACP NHJ WPH 3NC STU
47	KKCC2_HUMAN R311H	R311H	CAMKK2	http://mutationassessor.org/r3/?cm=msa&ty=f&p=KKCC2_HUMAN&rb=165&re=446&var=R311H	http://mutationassessor.org/r3/pdb.php?prot=KKCC2_HUMAN&from=165&to=446&var=R311H	low	3.29	KKCC2_HUMAN	NP_006540	1687	hg19:chr12:121691250		1		TPO
48	KKCC2_HUMAN R311C	R311C	CAMKK2	http://mutationassessor.org/r3/?cm=msa&ty=f&p=KKCC2_HUMAN&rb=165&re=446&var=R311C	http://mutationassessor.org/r3/pdb.php?prot=KKCC2_HUMAN&from=165&to=446&var=R311C	low	2.64	KKCC2_HUMAN	NP_006540	1687	hg19:chr12:121691250		1		TPO
49	KKCC2_HUMAN H310Y	H310Y	CAMKK2	http://mutationassessor.org/r3/?cm=msa&ty=f&p=KKCC2_HUMAN&rb=165&re=446&var=H310Y	http://mutationassessor.org/r3/pdb.php?prot=KKCC2_HUMAN&from=165&to=446&var=H310Y	low	2.775	KKCC2_HUMAN	NP_006540	1687	hg19:chr12:121691253		1
50	KKCC2_HUMAN G299A	G299A	CAMKK2	http://mutationassessor.org/r3/?cm=msa&ty=f&p=KKCC2_HUMAN&rb=165&re=446&var=G299A	http://mutationassessor.org/r3/pdb.php?prot=KKCC2_HUMAN&from=165&to=446&var=G299A	low	0.785	KKCC2_HUMAN	NP_006540	1687	hg19:chr12:121693363
51	KKCC2_HUMAN D295V	D295V	CAMKK2	http://mutationassessor.org/r3/?cm=msa&ty=f&p=KKCC2_HUMAN&rb=165&re=446&var=D295V	http://mutationassessor.org/r3/pdb.php?prot=KKCC2_HUMAN&from=165&to=446&var=D295V	low	1.96	KKCC2_HUMAN	NP_006540	1687	hg19:chr12:121693375		1
52	KKCC2_HUMAN R290V	R290V	CAMKK2	http://mutationassessor.org/r3/?cm=msa&ty=f&p=KKCC2_HUMAN&rb=165&re=446&var=R290V	http://mutationassessor.org/r3/pdb.php?prot=KKCC2_HUMAN&from=165&to=446&var=R290V	low		KKCC2_HUMAN	NP_006540	1687	hg19:chr12:121693390
53	KKCC2_HUMAN A289V	A289V	CAMKK2	http://mutationassessor.org/r3/?cm=msa&ty=f&p=KKCC2_HUMAN&rb=165&re=446&var=A289V	http://mutationassessor.org/r3/pdb.php?prot=KKCC2_HUMAN&from=165&to=446&var=A289V	low	1.365	KKCC2_HUMAN	NP_006540	1687	hg19:chr12:121693393
54	KKCC2_HUMAN A289K	A289K	CAMKK2	http://mutationassessor.org/r3/?cm=msa&ty=f&p=KKCC2_HUMAN&rb=165&re=446&var=A289K	http://mutationassessor.org/r3/pdb.php?prot=KKCC2_HUMAN&from=165&to=446&var=A289K	low		KKCC2_HUMAN	NP_006540	1687	hg19:chr12:121693393
55	KKCC2_HUMAN E286K	E286K	CAMKK2	http://mutationassessor.org/r3/?cm=msa&ty=f&p=KKCC2_HUMAN&rb=165&re=446&var=E286K	http://mutationassessor.org/r3/pdb.php?prot=KKCC2_HUMAN&from=165&to=446&var=E286K	low	2.285	KKCC2_HUMAN	NP_006540	1687	hg19:chr12:121693402		1
56	KKCC2_HUMAN T280I	T280I	CAMKK2	http://mutationassessor.org/r3/?cm=msa&ty=f&p=KKCC2_HUMAN&rb=165&re=446&var=T280I	http://mutationassessor.org/r3/pdb.php?prot=KKCC2_HUMAN&from=165&to=446&var=T280I	low	0.96	KKCC2_HUMAN	NP_006540	1687	hg19:chr12:121693420		1		VX6 WPH TAK
57	KKCC2_HUMAN P279S	P279S	CAMKK2	http://mutationassessor.org/r3/?cm=msa&ty=f&p=KKCC2_HUMAN&rb=165&re=446&var=P279S	http://mutationassessor.org/r3/pdb.php?prot=KKCC2_HUMAN&from=165&to=446&var=P279S	low	0.91	KKCC2_HUMAN	NP_006540	1687	hg19:chr12:121693423		1		A03
58	KKCC2_HUMAN P279M	P279M	CAMKK2	http://mutationassessor.org/r3/?cm=msa&ty=f&p=KKCC2_HUMAN&rb=165&re=446&var=P279M	http://mutationassessor.org/r3/pdb.php?prot=KKCC2_HUMAN&from=165&to=446&var=P279M	low		KKCC2_HUMAN	NP_006540	1687	hg19:chr12:121693423		1		A03
59	KKCC2_HUMAN M276T	M276T	CAMKK2	http://mutationassessor.org/r3/?cm=msa&ty=f&p=KKCC2_HUMAN&rb=165&re=446&var=M276T	http://mutationassessor.org/r3/pdb.php?prot=KKCC2_HUMAN&from=165&to=446&var=M276T	low	1.275	KKCC2_HUMAN	NP_006540	1687	hg19:chr12:121693432		1		A03 2JZ
60	KKCC2_HUMAN V275M	V275M	CAMKK2	http://mutationassessor.org/r3/?cm=msa&ty=f&p=KKCC2_HUMAN&rb=165&re=446&var=V275M	http://mutationassessor.org/r3/pdb.php?prot=KKCC2_HUMAN&from=165&to=446&var=V275M	low	1.225	KKCC2_HUMAN	NP_006540	1687	hg19:chr12:121693435		1
61	KKCC2_HUMAN V275T	V275T	CAMKK2	http://mutationassessor.org/r3/?cm=msa&ty=f&p=KKCC2_HUMAN&rb=165&re=446&var=V275T	http://mutationassessor.org/r3/pdb.php?prot=KKCC2_HUMAN&from=165&to=446&var=V275T	low		KKCC2_HUMAN	NP_006540	1687	hg19:chr12:121693435		1
62	KKCC2_HUMAN M265T	M265T	CAMKK2	http://mutationassessor.org/r3/?cm=msa&ty=f&p=KKCC2_HUMAN&rb=165&re=446&var=M265T	http://mutationassessor.org/r3/pdb.php?prot=KKCC2_HUMAN&from=165&to=446&var=M265T	low	2.11	KKCC2_HUMAN	NP_006540	1687	hg19:chr12:121698123		1		BK1 YCF UPX YIR YIT 0JG DXR BK3 BK7 BK5 BK6 BK4 B6A I76 C88 UW9 1E8 B43 1FB V68 21E 2E8 UW1 UW2 VGG WPH
63	KKCC2_HUMAN M265D	M265D	CAMKK2	http://mutationassessor.org/r3/?cm=msa&ty=f&p=KKCC2_HUMAN&rb=165&re=446&var=M265D	http://mutationassessor.org/r3/pdb.php?prot=KKCC2_HUMAN&from=165&to=446&var=M265D	low		KKCC2_HUMAN	NP_006540	1687	hg19:chr12:121698123		1		BK1 YCF UPX YIR YIT 0JG DXR BK3 BK7 BK5 BK6 BK4 B6A I76 C88 UW9 1E8 B43 1FB V68 21E 2E8 UW1 UW2 VGG WPH
64	KKCC2_HUMAN E253D	E253D	CAMKK2	http://mutationassessor.org/r3/?cm=msa&ty=f&p=KKCC2_HUMAN&rb=165&re=446&var=E253D	http://mutationassessor.org/r3/pdb.php?prot=KKCC2_HUMAN&from=165&to=446&var=E253D	low	1.12	KKCC2_HUMAN	NP_006540	1687	hg19:chr12:121701609		1
65	KKCC2_HUMAN E253M	E253M	CAMKK2	http://mutationassessor.org/r3/?cm=msa&ty=f&p=KKCC2_HUMAN&rb=165&re=446&var=E253M	http://mutationassessor.org/r3/pdb.php?prot=KKCC2_HUMAN&from=165&to=446&var=E253M	low		KKCC2_HUMAN	NP_006540	1687	hg19:chr12:121701609		1
66	KKCC2_HUMAN V249M	V249M	CAMKK2	http://mutationassessor.org/r3/?cm=msa&ty=f&p=KKCC2_HUMAN&rb=165&re=446&var=V249M	http://mutationassessor.org/r3/pdb.php?prot=KKCC2_HUMAN&from=165&to=446&var=V249M	low	2.82	KKCC2_HUMAN	NP_006540	1687	hg19:chr12:121701621				609 J60 Y27 BK1 796 GVD K88 A ADN BD2 B1L B8L A03 YTP 1SB SMY 3SB 4SB FEF ADP DRN UPX YIR YIT 0JG ATP 1LE ANP DXR BK3 BK7 BK5 BK6 BK4 B6A B5A I76 C88 UW9 1E8 B43 1FB V68 21E 2E8 UW1 UW2 M77 HFS H52 3ND 07Q 07R 0HD VGG 5CP L0C ZZL VX6 2JZ 626 97B NRM 0BZ 0C0 0BX 0BY 0C3 0C4 0C5 0C6 0C7 0C8 0C9 RO9 ACP NHI NHJ NHU WPH 3NC P9J STU TAK
67	KKCC2_HUMAN V249S	V249S	CAMKK2	http://mutationassessor.org/r3/?cm=msa&ty=f&p=KKCC2_HUMAN&rb=165&re=446&var=V249S	http://mutationassessor.org/r3/pdb.php?prot=KKCC2_HUMAN&from=165&to=446&var=V249S	low		KKCC2_HUMAN	NP_006540	1687	hg19:chr12:121701621				609 J60 Y27 BK1 796 GVD K88 A ADN BD2 B1L B8L A03 YTP 1SB SMY 3SB 4SB FEF ADP DRN UPX YIR YIT 0JG ATP 1LE ANP DXR BK3 BK7 BK5 BK6 BK4 B6A B5A I76 C88 UW9 1E8 B43 1FB V68 21E 2E8 UW1 UW2 M77 HFS H52 3ND 07Q 07R 0HD VGG 5CP L0C ZZL VX6 2JZ 626 97B NRM 0BZ 0C0 0BX 0BY 0C3 0C4 0C5 0C6 0C7 0C8 0C9 RO9 ACP NHI NHJ NHU WPH 3NC P9J STU TAK
68	KKCC2_HUMAN N247S	N247S	CAMKK2	http://mutationassessor.org/r3/?cm=msa&ty=f&p=KKCC2_HUMAN&rb=165&re=446&var=N247S	http://mutationassessor.org/r3/pdb.php?prot=KKCC2_HUMAN&from=165&to=446&var=N247S	low	2.365	KKCC2_HUMAN	NP_006540	1687	hg19:chr12:121701627		1
69	KKCC2_HUMAN N247G	N247G	CAMKK2	http://mutationassessor.org/r3/?cm=msa&ty=f&p=KKCC2_HUMAN&rb=165&re=446&var=N247G	http://mutationassessor.org/r3/pdb.php?prot=KKCC2_HUMAN&from=165&to=446&var=N247G	low		KKCC2_HUMAN	NP_006540	1687	hg19:chr12:121701627		1
70	KKCC2_HUMAN D244G	D244G	CAMKK2	http://mutationassessor.org/r3/?cm=msa&ty=f&p=KKCC2_HUMAN&rb=165&re=446&var=D244G	http://mutationassessor.org/r3/pdb.php?prot=KKCC2_HUMAN&from=165&to=446&var=D244G	medium	1.65	KKCC2_HUMAN	NP_006540	1687	hg19:chr12:121701636		1
71	KKCC2_HUMAN D244N	D244N	CAMKK2	http://mutationassessor.org/r3/?cm=msa&ty=f&p=KKCC2_HUMAN&rb=165&re=446&var=D244N	http://mutationassessor.org/r3/pdb.php?prot=KKCC2_HUMAN&from=165&to=446&var=D244N	medium	0.89	KKCC2_HUMAN	NP_006540	1687	hg19:chr12:121701636		1
72	KKCC2_HUMAN I237N	I237N	CAMKK2	http://mutationassessor.org/r3/?cm=msa&ty=f&p=KKCC2_HUMAN&rb=165&re=446&var=I237N	http://mutationassessor.org/r3/pdb.php?prot=KKCC2_HUMAN&from=165&to=446&var=I237N	medium	3.47	KKCC2_HUMAN	NP_006540	1687	hg19:chr12:121701657		1		YIT I76
73	KKCC2_HUMAN I237K	I237K	CAMKK2	http://mutationassessor.org/r3/?cm=msa&ty=f&p=KKCC2_HUMAN&rb=165&re=446&var=I237K	http://mutationassessor.org/r3/pdb.php?prot=KKCC2_HUMAN&from=165&to=446&var=I237K	medium		KKCC2_HUMAN	NP_006540	1687	hg19:chr12:121701657		1		YIT I76
74	KKCC2_HUMAN E236K	E236K	CAMKK2	http://mutationassessor.org/r3/?cm=msa&ty=f&p=KKCC2_HUMAN&rb=165&re=446&var=E236K	http://mutationassessor.org/r3/pdb.php?prot=KKCC2_HUMAN&from=165&to=446&var=E236K	medium	3.745	KKCC2_HUMAN	NP_006540	1687	hg19:chr12:121701660		1		BA1 BD2 B8L YCF UPX YIR YIT 07Q 07R WPH
75	KKCC2_HUMAN E236V	E236V	CAMKK2	http://mutationassessor.org/r3/?cm=msa&ty=f&p=KKCC2_HUMAN&rb=165&re=446&var=E236V	http://mutationassessor.org/r3/pdb.php?prot=KKCC2_HUMAN&from=165&to=446&var=E236V	medium	4.095	KKCC2_HUMAN	NP_006540	1687	hg19:chr12:121701660		1		BA1 BD2 B8L YCF UPX YIR YIT 07Q 07R WPH
76	KKCC2_HUMAN G222V	G222V	CAMKK2	http://mutationassessor.org/r3/?cm=msa&ty=f&p=KKCC2_HUMAN&rb=165&re=446&var=G222V	http://mutationassessor.org/r3/pdb.php?prot=KKCC2_HUMAN&from=165&to=446&var=G222V	medium	1.775	KKCC2_HUMAN	NP_006540	1687	hg19:chr12:121701702
77	KKCC2_HUMAN G222W	G222W	CAMKK2	http://mutationassessor.org/r3/?cm=msa&ty=f&p=KKCC2_HUMAN&rb=165&re=446&var=G222W	http://mutationassessor.org/r3/pdb.php?prot=KKCC2_HUMAN&from=165&to=446&var=G222W	medium		KKCC2_HUMAN	NP_006540	1687	hg19:chr12:121701702
78	KKCC2_HUMAN R217W	R217W	CAMKK2	http://mutationassessor.org/r3/?cm=msa&ty=f&p=KKCC2_HUMAN&rb=165&re=446&var=R217W	http://mutationassessor.org/r3/pdb.php?prot=KKCC2_HUMAN&from=165&to=446&var=R217W	medium	1.7	KKCC2_HUMAN	NP_006540	1687	hg19:chr12:121701717
79	KKCC2_HUMAN R210H	R210H	CAMKK2	http://mutationassessor.org/r3/?cm=msa&ty=f&p=KKCC2_HUMAN&rb=165&re=446&var=R210H	http://mutationassessor.org/r3/pdb.php?prot=KKCC2_HUMAN&from=165&to=446&var=R210H	medium	1.655	KKCC2_HUMAN	NP_006540	1687	hg19:chr12:121701738
80	KKCC2_HUMAN R210C	R210C	CAMKK2	http://mutationassessor.org/r3/?cm=msa&ty=f&p=KKCC2_HUMAN&rb=165&re=446&var=R210C	http://mutationassessor.org/r3/pdb.php?prot=KKCC2_HUMAN&from=165&to=446&var=R210C	medium	1.855	KKCC2_HUMAN	NP_006540	1687	hg19:chr12:121701738
81	KKCC2_HUMAN R209C	R209C	CAMKK2	http://mutationassessor.org/r3/?cm=msa&ty=f&p=KKCC2_HUMAN&rb=165&re=446&var=R209C	http://mutationassessor.org/r3/pdb.php?prot=KKCC2_HUMAN&from=165&to=446&var=R209C	medium	2.285	KKCC2_HUMAN	NP_006540	1687	hg19:chr12:121701741
82	KKCC2_HUMAN R209W	R209W	CAMKK2	http://mutationassessor.org/r3/?cm=msa&ty=f&p=KKCC2_HUMAN&rb=165&re=446&var=R209W	http://mutationassessor.org/r3/pdb.php?prot=KKCC2_HUMAN&from=165&to=446&var=R209W	medium		KKCC2_HUMAN	NP_006540	1687	hg19:chr12:121701741
83	KKCC2_HUMAN R203W	R203W	CAMKK2	http://mutationassessor.org/r3/?cm=msa&ty=f&p=KKCC2_HUMAN&rb=165&re=446&var=R203W	http://mutationassessor.org/r3/pdb.php?prot=KKCC2_HUMAN&from=165&to=446&var=R203W	medium	2.95	KKCC2_HUMAN	NP_006540	1687	hg19:chr12:121706457		1
84	KKCC2_HUMAN R203T	R203T	CAMKK2	http://mutationassessor.org/r3/?cm=msa&ty=f&p=KKCC2_HUMAN&rb=165&re=446&var=R203T	http://mutationassessor.org/r3/pdb.php?prot=KKCC2_HUMAN&from=165&to=446&var=R203T	medium		KKCC2_HUMAN	NP_006540	1687	hg19:chr12:121706457		1
85	KKCC2_HUMAN K200T	K200T	CAMKK2	http://mutationassessor.org/r3/?cm=msa&ty=f&p=KKCC2_HUMAN&rb=165&re=446&var=K200T	http://mutationassessor.org/r3/pdb.php?prot=KKCC2_HUMAN&from=165&to=446&var=K200T	medium	0.985	KKCC2_HUMAN	NP_006540	1687	hg19:chr12:121706466		1		32J 32H
86	KKCC2_HUMAN K200A	K200A	CAMKK2	http://mutationassessor.org/r3/?cm=msa&ty=f&p=KKCC2_HUMAN&rb=165&re=446&var=K200A	http://mutationassessor.org/r3/pdb.php?prot=KKCC2_HUMAN&from=165&to=446&var=K200A	medium		KKCC2_HUMAN	NP_006540	1687	hg19:chr12:121706466		1		32J 32H
87	KKCC2_HUMAN V195A	V195A	CAMKK2	http://mutationassessor.org/r3/?cm=msa&ty=f&p=KKCC2_HUMAN&rb=165&re=446&var=V195A	http://mutationassessor.org/r3/pdb.php?prot=KKCC2_HUMAN&from=165&to=446&var=V195A	medium	1.385	KKCC2_HUMAN	NP_006540	1687	hg19:chr12:121706481		1		07Q 07R 32J 32H 992 C1V
88	KKCC2_HUMAN M193T	M193T	CAMKK2	http://mutationassessor.org/r3/?cm=msa&ty=f&p=KKCC2_HUMAN&rb=165&re=446&var=M193T	http://mutationassessor.org/r3/pdb.php?prot=KKCC2_HUMAN&from=165&to=446&var=M193T	medium	2	KKCC2_HUMAN	NP_006540	1687	hg19:chr12:121706487				BK1 0JG DXR BK3 1E8 1FB VGG
89	KKCC2_HUMAN A192T	A192T	CAMKK2	http://mutationassessor.org/r3/?cm=msa&ty=f&p=KKCC2_HUMAN&rb=165&re=446&var=A192T	http://mutationassessor.org/r3/pdb.php?prot=KKCC2_HUMAN&from=165&to=446&var=A192T	medium	3.345	KKCC2_HUMAN	NP_006540	1687	hg19:chr12:121706490				609 Y27 H52 BK1 796 GVD K88 A BA1 ADN BD2 B1L B8L A03 YTP 1SB SMY 3SB 4SB FEF ADP DRN UPX YIR YIT DB8 0JG ATP 1LE ANP DXR BK3 BK7 BK5 BK6 BK4 B6A B5A I76 C88 UW9 1E8 B43 1FB V68 21E 2E8 UW1 UW2 M77 HFS 3ND 07Q 07R 0HD VGG 5CP L0C ZZL VX6 2JZ 626 97B NRM 0BZ 0C0 0BX 0BY 0C3 0C4 0C5 0C6 0C7 0C8 0C9 RO9 ACP NHI NHJ NHU XU1 WPH 3NC P9J STU TAK
90	KKCC2_HUMAN A192C	A192C	CAMKK2	http://mutationassessor.org/r3/?cm=msa&ty=f&p=KKCC2_HUMAN&rb=165&re=446&var=A192C	http://mutationassessor.org/r3/pdb.php?prot=KKCC2_HUMAN&from=165&to=446&var=A192C	medium		KKCC2_HUMAN	NP_006540	1687	hg19:chr12:121706490				609 Y27 H52 BK1 796 GVD K88 A BA1 ADN BD2 B1L B8L A03 YTP 1SB SMY 3SB 4SB FEF ADP DRN UPX YIR YIT DB8 0JG ATP 1LE ANP DXR BK3 BK7 BK5 BK6 BK4 B6A B5A I76 C88 UW9 1E8 B43 1FB V68 21E 2E8 UW1 UW2 M77 HFS 3ND 07Q 07R 0HD VGG 5CP L0C ZZL VX6 2JZ 626 97B NRM 0BZ 0C0 0BX 0BY 0C3 0C4 0C5 0C6 0C7 0C8 0C9 RO9 ACP NHI NHJ NHU XU1 WPH 3NC P9J STU TAK
91	KKCC2_HUMAN Y190C	Y190C	CAMKK2	http://mutationassessor.org/r3/?cm=msa&ty=f&p=KKCC2_HUMAN&rb=165&re=446&var=Y190C	http://mutationassessor.org/r3/pdb.php?prot=KKCC2_HUMAN&from=165&to=446&var=Y190C	medium	1.695	KKCC2_HUMAN	NP_006540	1687	hg19:chr12:121707334		1
92	KKCC2_HUMAN Y183C	Y183C	CAMKK2	http://mutationassessor.org/r3/?cm=msa&ty=f&p=KKCC2_HUMAN&rb=165&re=446&var=Y183C	http://mutationassessor.org/r3/pdb.php?prot=KKCC2_HUMAN&from=165&to=446&var=Y183C	medium	1.425	KKCC2_HUMAN	NP_006540	1687	hg19:chr12:121707355
93	KKCC2_HUMAN Y183T	Y183T	CAMKK2	http://mutationassessor.org/r3/?cm=msa&ty=f&p=KKCC2_HUMAN&rb=165&re=446&var=Y183T	http://mutationassessor.org/r3/pdb.php?prot=KKCC2_HUMAN&from=165&to=446&var=Y183T	medium		KKCC2_HUMAN	NP_006540	1687	hg19:chr12:121707355
94	KKCC2_HUMAN A182T	A182T	CAMKK2	http://mutationassessor.org/r3/?cm=msa&ty=f&p=KKCC2_HUMAN&rb=165&re=446&var=A182T	http://mutationassessor.org/r3/pdb.php?prot=KKCC2_HUMAN&from=165&to=446&var=A182T	medium	2.62	KKCC2_HUMAN	NP_006540	1687	hg19:chr12:121707358
95	KKCC2_HUMAN A182I	A182I	CAMKK2	http://mutationassessor.org/r3/?cm=msa&ty=f&p=KKCC2_HUMAN&rb=165&re=446&var=A182I	http://mutationassessor.org/r3/pdb.php?prot=KKCC2_HUMAN&from=165&to=446&var=A182I	medium		KKCC2_HUMAN	NP_006540	1687	hg19:chr12:121707358
96	KKCC2_HUMAN G174V	G174V	CAMKK2	http://mutationassessor.org/r3/?cm=msa&ty=f&p=KKCC2_HUMAN&rb=165&re=446&var=G174V	http://mutationassessor.org/r3/pdb.php?prot=KKCC2_HUMAN&from=165&to=446&var=G174V	medium	4.36	KKCC2_HUMAN	NP_006540	1687	hg19:chr12:121707382		1		Y27 H52 796 BA1 BD2 B1L B8L A03 1SB SMY 3SB 4SB ADP ATP 1LE BK1 ANP BK5 UW9 1FB V68 2E8 BK7 UW1 UW2 HFS 3ND 07Q 07R 0HD VGG DXR 2JZ ACP 3NC STU
97	KKCC2_HUMAN G174T	G174T	CAMKK2	http://mutationassessor.org/r3/?cm=msa&ty=f&p=KKCC2_HUMAN&rb=165&re=446&var=G174T	http://mutationassessor.org/r3/pdb.php?prot=KKCC2_HUMAN&from=165&to=446&var=G174T	medium		KKCC2_HUMAN	NP_006540	1687	hg19:chr12:121707382		1		Y27 H52 796 BA1 BD2 B1L B8L A03 1SB SMY 3SB 4SB ADP ATP 1LE BK1 ANP BK5 UW9 1FB V68 2E8 BK7 UW1 UW2 HFS 3ND 07Q 07R 0HD VGG DXR 2JZ ACP 3NC STU
98	KKCC2_HUMAN I171T	I171T	CAMKK2	http://mutationassessor.org/r3/?cm=msa&ty=f&p=KKCC2_HUMAN&rb=165&re=446&var=I171T	http://mutationassessor.org/r3/pdb.php?prot=KKCC2_HUMAN&from=165&to=446&var=I171T	medium	3.345	KKCC2_HUMAN	NP_006540	1687	hg19:chr12:121708707		1		609 Y27 H52 BK1 796 GVD K88 A BA1 ADN BD2 B1L B8L A03 YTP 1SB SMY 3SB FEF ADP DRN YCF UPX YIR YIT DB8 0JG ATP 1LE ANP DXR BK3 BK7 BK5 BK6 BK4 B6A B5A I76 C88 UW9 1E8 B43 1FB V68 21E 2E8 UW1 UW2 M77 HFS 3ND 07Q 07R 0HD VGG 5CP L0C ZZL VX6 2JZ 626 97B NRM 0BZ 0C0 0BX 0BY 0C3 0C4 0C5 0C6 0C7 0C8 0C9 RO9 ACP NHI NHJ NHU XU1 WPH 3NC P9J STU TAK
99	KKCC2_HUMAN I171R	I171R	CAMKK2	http://mutationassessor.org/r3/?cm=msa&ty=f&p=KKCC2_HUMAN&rb=165&re=446&var=I171R	http://mutationassessor.org/r3/pdb.php?prot=KKCC2_HUMAN&from=165&to=446&var=I171R	medium		KKCC2_HUMAN	NP_006540	1687	hg19:chr12:121708707		1		609 Y27 H52 BK1 796 GVD K88 A BA1 ADN BD2 B1L B8L A03 YTP 1SB SMY 3SB FEF ADP DRN YCF UPX YIR YIT DB8 0JG ATP 1LE ANP DXR BK3 BK7 BK5 BK6 BK4 B6A B5A I76 C88 UW9 1E8 B43 1FB V68 21E 2E8 UW1 UW2 M77 HFS 3ND 07Q 07R 0HD VGG 5CP L0C ZZL VX6 2JZ 626 97B NRM 0BZ 0C0 0BX 0BY 0C3 0C4 0C5 0C6 0C7 0C8 0C9 RO9 ACP NHI NHJ NHU XU1 WPH 3NC P9J STU TAK
100	KKCC2_HUMAN T154C	T154C	CAMKK2	http://mutationassessor.org/r3/?cm=msa&ty=f&p=KKCC2_HUMAN&rb=1&re=164&var=T154C		medium	0	KKCC2_HUMAN	NP_006540	7	hg19:chr12:121711868
101	KKCC2_HUMAN S152C	S152C	CAMKK2	http://mutationassessor.org/r3/?cm=msa&ty=f&p=KKCC2_HUMAN&rb=1&re=164&var=S152C		medium	0.975	KKCC2_HUMAN	NP_006540	7	hg19:chr12:121711874
102	KKCC2_HUMAN S152L	S152L	CAMKK2	http://mutationassessor.org/r3/?cm=msa&ty=f&p=KKCC2_HUMAN&rb=1&re=164&var=S152L		medium	0	KKCC2_HUMAN	NP_006540	7	hg19:chr12:121711874
103	KKCC2_HUMAN P144L	P144L	CAMKK2	http://mutationassessor.org/r3/?cm=msa&ty=f&p=KKCC2_HUMAN&rb=1&re=164&var=P144L		medium	0.975	KKCC2_HUMAN	NP_006540	7	hg19:chr12:121711898
104	KKCC2_HUMAN P144W	P144W	CAMKK2	http://mutationassessor.org/r3/?cm=msa&ty=f&p=KKCC2_HUMAN&rb=1&re=164&var=P144W		medium	0	KKCC2_HUMAN	NP_006540	7	hg19:chr12:121711898
105	KKCC2_HUMAN R143W	R143W	CAMKK2	http://mutationassessor.org/r3/?cm=msa&ty=f&p=KKCC2_HUMAN&rb=1&re=164&var=R143W		medium	0.975	KKCC2_HUMAN	NP_006540	7	hg19:chr12:121711901
106	KKCC2_HUMAN R142Q	R142Q	CAMKK2	http://mutationassessor.org/r3/?cm=msa&ty=f&p=KKCC2_HUMAN&rb=1&re=164&var=R142Q		medium	0.975	KKCC2_HUMAN	NP_006540	7	hg19:chr12:121711904
107	KKCC2_HUMAN R142W	R142W	CAMKK2	http://mutationassessor.org/r3/?cm=msa&ty=f&p=KKCC2_HUMAN&rb=1&re=164&var=R142W		medium	0.975	KKCC2_HUMAN	NP_006540	7	hg19:chr12:121711904
108	KKCC2_HUMAN R139Q	R139Q	CAMKK2	http://mutationassessor.org/r3/?cm=msa&ty=f&p=KKCC2_HUMAN&rb=1&re=164&var=R139Q		medium	0.975	KKCC2_HUMAN	NP_006540	7	hg19:chr12:121711913
109	KKCC2_HUMAN R139W	R139W	CAMKK2	http://mutationassessor.org/r3/?cm=msa&ty=f&p=KKCC2_HUMAN&rb=1&re=164&var=R139W		medium	0.975	KKCC2_HUMAN	NP_006540	7	hg19:chr12:121711913
110	KKCC2_HUMAN R139L	R139L	CAMKK2	http://mutationassessor.org/r3/?cm=msa&ty=f&p=KKCC2_HUMAN&rb=1&re=164&var=R139L		medium	0.975	KKCC2_HUMAN	NP_006540	7	hg19:chr12:121711913
111	KKCC2_HUMAN S137P	S137P	CAMKK2	http://mutationassessor.org/r3/?cm=msa&ty=f&p=KKCC2_HUMAN&rb=1&re=164&var=S137P		medium	0.975	KKCC2_HUMAN	NP_006540	7	hg19:chr12:121711919
112	KKCC2_HUMAN S137H	S137H	CAMKK2	http://mutationassessor.org/r3/?cm=msa&ty=f&p=KKCC2_HUMAN&rb=1&re=164&var=S137H		medium	0	KKCC2_HUMAN	NP_006540	7	hg19:chr12:121711919
113	KKCC2_HUMAN P130H	P130H	CAMKK2	http://mutationassessor.org/r3/?cm=msa&ty=f&p=KKCC2_HUMAN&rb=1&re=164&var=P130H		medium	0.975	KKCC2_HUMAN	NP_006540	7	hg19:chr12:121711940
114	KKCC2_HUMAN P130L	P130L	CAMKK2	http://mutationassessor.org/r3/?cm=msa&ty=f&p=KKCC2_HUMAN&rb=1&re=164&var=P130L		medium	0.975	KKCC2_HUMAN	NP_006540	7	hg19:chr12:121711940
115	KKCC2_HUMAN P124L	P124L	CAMKK2	http://mutationassessor.org/r3/?cm=msa&ty=f&p=KKCC2_HUMAN&rb=1&re=164&var=P124L		medium	0.975	KKCC2_HUMAN	NP_006540	7	hg19:chr12:121711958
116	KKCC2_HUMAN P124R	P124R	CAMKK2	http://mutationassessor.org/r3/?cm=msa&ty=f&p=KKCC2_HUMAN&rb=1&re=164&var=P124R		medium	0.975	KKCC2_HUMAN	NP_006540	7	hg19:chr12:121711958
117	KKCC2_HUMAN R104W	R104W	CAMKK2	http://mutationassessor.org/r3/?cm=msa&ty=f&p=KKCC2_HUMAN&rb=1&re=164&var=R104W		medium	0.805	KKCC2_HUMAN	NP_006540	7	hg19:chr12:121712018
118	KKCC2_HUMAN R97C	R97C	CAMKK2	http://mutationassessor.org/r3/?cm=msa&ty=f&p=KKCC2_HUMAN&rb=1&re=164&var=R97C		medium	0.975	KKCC2_HUMAN	NP_006540	7	hg19:chr12:121712039
119	KKCC2_HUMAN R97W	R97W	CAMKK2	http://mutationassessor.org/r3/?cm=msa&ty=f&p=KKCC2_HUMAN&rb=1&re=164&var=R97W		neutral	0	KKCC2_HUMAN	NP_006540	7	hg19:chr12:121712039
120	KKCC2_HUMAN R91W	R91W	CAMKK2	http://mutationassessor.org/r3/?cm=msa&ty=f&p=KKCC2_HUMAN&rb=1&re=164&var=R91W		neutral	0.895	KKCC2_HUMAN	NP_006540	7	hg19:chr12:121712057
121	KKCC2_HUMAN L318A	L318A	CAMKK2	http://mutationassessor.org/r3/?cm=msa&ty=f&p=KKCC2_HUMAN&rb=165&re=446&var=L318A	http://mutationassessor.org/r3/pdb.php?prot=KKCC2_HUMAN&from=165&to=446&var=L318A	neutral		KKCC2_HUMAN	NP_006540	1687	hg19:chr12:121691229				0C0
122	KKCC2_HUMAN E506V	E506V	CAMKK2	http://mutationassessor.org/r3/?cm=msa&ty=f&p=KKCC2_HUMAN&rb=485&re=523&var=E506V		neutral	2.38	KKCC2_HUMAN	NP_006540	18	hg19:chr12:121682978
123	KKCC2_HUMAN R505W	R505W	CAMKK2	http://mutationassessor.org/r3/?cm=msa&ty=f&p=KKCC2_HUMAN&rb=485&re=523&var=R505W		neutral	2.395	KKCC2_HUMAN	NP_006540	18	hg19:chr12:121682981
124	KKCC2_HUMAN S503R	S503R	CAMKK2	http://mutationassessor.org/r3/?cm=msa&ty=f&p=KKCC2_HUMAN&rb=485&re=523&var=S503R		neutral	1.78	KKCC2_HUMAN	NP_006540	18	hg19:chr12:121682987
125	KKCC2_HUMAN S503L	S503L	CAMKK2	http://mutationassessor.org/r3/?cm=msa&ty=f&p=KKCC2_HUMAN&rb=485&re=523&var=S503L		neutral		KKCC2_HUMAN	NP_006540	18	hg19:chr12:121682987
126	KKCC2_HUMAN P499S	P499S	CAMKK2	http://mutationassessor.org/r3/?cm=msa&ty=f&p=KKCC2_HUMAN&rb=485&re=523&var=P499S		neutral	2.545	KKCC2_HUMAN	NP_006540	18	hg19:chr12:121682999
127	KKCC2_HUMAN G497E	G497E	CAMKK2	http://mutationassessor.org/r3/?cm=msa&ty=f&p=KKCC2_HUMAN&rb=485&re=523&var=G497E		neutral	2.38	KKCC2_HUMAN	NP_006540	18	hg19:chr12:121683005
128	KKCC2_HUMAN R492C	R492C	CAMKK2	http://mutationassessor.org/r3/?cm=msa&ty=f&p=KKCC2_HUMAN&rb=485&re=523&var=R492C		neutral	2.515	KKCC2_HUMAN	NP_006540	18	hg19:chr12:121683020
129	KKCC2_HUMAN R492M	R492M	CAMKK2	http://mutationassessor.org/r3/?cm=msa&ty=f&p=KKCC2_HUMAN&rb=485&re=523&var=R492M		neutral		KKCC2_HUMAN	NP_006540	18	hg19:chr12:121683020
130	KKCC2_HUMAN V487M	V487M	CAMKK2	http://mutationassessor.org/r3/?cm=msa&ty=f&p=KKCC2_HUMAN&rb=485&re=523&var=V487M		neutral	2.545	KKCC2_HUMAN	NP_006540	18	hg19:chr12:121683035
131	KKCC2_HUMAN T462P	T462P	CAMKK2	http://mutationassessor.org/r3/?cm=msa&ty=f&p=KKCC2_HUMAN&rb=447&re=484&var=T462P		neutral	1.83	KKCC2_HUMAN	NP_006540	50	hg19:chr12:121686475
132	KKCC2_HUMAN N460K	N460K	CAMKK2	http://mutationassessor.org/r3/?cm=msa&ty=f&p=KKCC2_HUMAN&rb=447&re=484&var=N460K		neutral	2.47	KKCC2_HUMAN	NP_006540	50	hg19:chr12:121686481
133	KKCC2_HUMAN N247K	N247K	CAMKK2	http://mutationassessor.org/r3/?cm=msa&ty=f&p=KKCC2_HUMAN&rb=165&re=446&var=N247K	http://mutationassessor.org/r3/pdb.php?prot=KKCC2_HUMAN&from=165&to=446&var=N247K	neutral	3.2	KKCC2_HUMAN	NP_006540	1687	hg19:chr12:121701627		1
134	KKCC2_HUMAN E459H	E459H	CAMKK2	http://mutationassessor.org/r3/?cm=msa&ty=f&p=KKCC2_HUMAN&rb=447&re=484&var=E459H		neutral		KKCC2_HUMAN	NP_006540	50	hg19:chr12:121686484
135	KKCC2_HUMAN P455Q	P455Q	CAMKK2	http://mutationassessor.org/r3/?cm=msa&ty=f&p=KKCC2_HUMAN&rb=447&re=484&var=P455Q		neutral	2.82	KKCC2_HUMAN	NP_006540	50	hg19:chr12:121686496
136	KKCC2_HUMAN P453S	P453S	CAMKK2	http://mutationassessor.org/r3/?cm=msa&ty=f&p=KKCC2_HUMAN&rb=447&re=484&var=P453S		neutral	2.595	KKCC2_HUMAN	NP_006540	50	hg19:chr12:121686502
137	KKCC2_HUMAN V233L	V233L	CAMKK2	http://mutationassessor.org/r3/?cm=msa&ty=f&p=KKCC2_HUMAN&rb=165&re=446&var=V233L	http://mutationassessor.org/r3/pdb.php?prot=KKCC2_HUMAN&from=165&to=446&var=V233L	neutral	0.595	KKCC2_HUMAN	NP_006540	1687	hg19:chr12:121701669		1		BD2 I76 WPH
138	KKCC2_HUMAN P444L	P444L	CAMKK2	http://mutationassessor.org/r3/?cm=msa&ty=f&p=KKCC2_HUMAN&rb=165&re=446&var=P444L	http://mutationassessor.org/r3/pdb.php?prot=KKCC2_HUMAN&from=165&to=446&var=P444L	neutral	3.445	KKCC2_HUMAN	NP_006540	1687	hg19:chr12:121686529		1
139	KKCC2_HUMAN E432A	E432A	CAMKK2	http://mutationassessor.org/r3/?cm=msa&ty=f&p=KKCC2_HUMAN&rb=165&re=446&var=E432A	http://mutationassessor.org/r3/pdb.php?prot=KKCC2_HUMAN&from=165&to=446&var=E432A	neutral	0.975	KKCC2_HUMAN	NP_006540	1687	hg19:chr12:121687617		1
140	KKCC2_HUMAN N430K	N430K	CAMKK2	http://mutationassessor.org/r3/?cm=msa&ty=f&p=KKCC2_HUMAN&rb=165&re=446&var=N430K	http://mutationassessor.org/r3/pdb.php?prot=KKCC2_HUMAN&from=165&to=446&var=N430K	neutral	1.37	KKCC2_HUMAN	NP_006540	1687	hg19:chr12:121687623		1
141	KKCC2_HUMAN N430I	N430I	CAMKK2	http://mutationassessor.org/r3/?cm=msa&ty=f&p=KKCC2_HUMAN&rb=165&re=446&var=N430I	http://mutationassessor.org/r3/pdb.php?prot=KKCC2_HUMAN&from=165&to=446&var=N430I	neutral	2.035	KKCC2_HUMAN	NP_006540	1687	hg19:chr12:121687623		1
142	KKCC2_HUMAN M426I	M426I	CAMKK2	http://mutationassessor.org/r3/?cm=msa&ty=f&p=KKCC2_HUMAN&rb=165&re=446&var=M426I	http://mutationassessor.org/r3/pdb.php?prot=KKCC2_HUMAN&from=165&to=446&var=M426I	neutral	1.315	KKCC2_HUMAN	NP_006540	1687	hg19:chr12:121687635
143	KKCC2_HUMAN K401Q	K401Q	CAMKK2	http://mutationassessor.org/r3/?cm=msa&ty=f&p=KKCC2_HUMAN&rb=165&re=446&var=K401Q	http://mutationassessor.org/r3/pdb.php?prot=KKCC2_HUMAN&from=165&to=446&var=K401Q	neutral	0.25	KKCC2_HUMAN	NP_006540	1687	hg19:chr12:121687796		1
144	KKCC2_HUMAN E393V	E393V	CAMKK2	http://mutationassessor.org/r3/?cm=msa&ty=f&p=KKCC2_HUMAN&rb=165&re=446&var=E393V	http://mutationassessor.org/r3/pdb.php?prot=KKCC2_HUMAN&from=165&to=446&var=E393V	neutral	1.955	KKCC2_HUMAN	NP_006540	1687	hg19:chr12:121687820		1
145	KKCC2_HUMAN M376F	M376F	CAMKK2	http://mutationassessor.org/r3/?cm=msa&ty=f&p=KKCC2_HUMAN&rb=165&re=446&var=M376F	http://mutationassessor.org/r3/pdb.php?prot=KKCC2_HUMAN&from=165&to=446&var=M376F	neutral		KKCC2_HUMAN	NP_006540	1687	hg19:chr12:121690497
146	KKCC2_HUMAN F366Y	F366Y	CAMKK2	http://mutationassessor.org/r3/?cm=msa&ty=f&p=KKCC2_HUMAN&rb=165&re=446&var=F366Y	http://mutationassessor.org/r3/pdb.php?prot=KKCC2_HUMAN&from=165&to=446&var=F366Y	neutral	-0.94	KKCC2_HUMAN	NP_006540	1687	hg19:chr12:121691085		1		TPO
147	KKCC2_HUMAN R363C	R363C	CAMKK2	http://mutationassessor.org/r3/?cm=msa&ty=f&p=KKCC2_HUMAN&rb=165&re=446&var=R363C	http://mutationassessor.org/r3/pdb.php?prot=KKCC2_HUMAN&from=165&to=446&var=R363C	neutral	1.425	KKCC2_HUMAN	NP_006540	1687	hg19:chr12:121691094		1
148	KKCC2_HUMAN I435V	I435V	CAMKK2	http://mutationassessor.org/r3/?cm=msa&ty=f&p=KKCC2_HUMAN&rb=165&re=446&var=I435V	http://mutationassessor.org/r3/pdb.php?prot=KKCC2_HUMAN&from=165&to=446&var=I435V	neutral	1.995	KKCC2_HUMAN	NP_006540	1687	hg19:chr12:121687608
149	KKCC2_HUMAN L419M	L419M	CAMKK2	http://mutationassessor.org/r3/?cm=msa&ty=f&p=KKCC2_HUMAN&rb=165&re=446&var=L419M	http://mutationassessor.org/r3/pdb.php?prot=KKCC2_HUMAN&from=165&to=446&var=L419M	neutral	2.18	KKCC2_HUMAN	NP_006540	1687	hg19:chr12:121687656
150	KKCC2_HUMAN D411E	D411E	CAMKK2	http://mutationassessor.org/r3/?cm=msa&ty=f&p=KKCC2_HUMAN&rb=165&re=446&var=D411E	http://mutationassessor.org/r3/pdb.php?prot=KKCC2_HUMAN&from=165&to=446&var=D411E	neutral	-0.405	KKCC2_HUMAN	NP_006540	1687	hg19:chr12:121687766		1
151	KKCC2_HUMAN R394W	R394W	CAMKK2	http://mutationassessor.org/r3/?cm=msa&ty=f&p=KKCC2_HUMAN&rb=165&re=446&var=R394W	http://mutationassessor.org/r3/pdb.php?prot=KKCC2_HUMAN&from=165&to=446&var=R394W	neutral	1.44	KKCC2_HUMAN	NP_006540	1687	hg19:chr12:121687817		1
152	KKCC2_HUMAN R394L	R394L	CAMKK2	http://mutationassessor.org/r3/?cm=msa&ty=f&p=KKCC2_HUMAN&rb=165&re=446&var=R394L	http://mutationassessor.org/r3/pdb.php?prot=KKCC2_HUMAN&from=165&to=446&var=R394L	neutral	0.745	KKCC2_HUMAN	NP_006540	1687	hg19:chr12:121687817		1
153	KKCC2_HUMAN E361Q	E361Q	CAMKK2	http://mutationassessor.org/r3/?cm=msa&ty=f&p=KKCC2_HUMAN&rb=165&re=446&var=E361Q	http://mutationassessor.org/r3/pdb.php?prot=KKCC2_HUMAN&from=165&to=446&var=E361Q		0.56	KKCC2_HUMAN	NP_006540	1687	hg19:chr12:121691100		1
154	KKCC2_HUMAN E361K	E361K	CAMKK2	http://mutationassessor.org/r3/?cm=msa&ty=f&p=KKCC2_HUMAN&rb=165&re=446&var=E361K	http://mutationassessor.org/r3/pdb.php?prot=KKCC2_HUMAN&from=165&to=446&var=E361K		0.24	KKCC2_HUMAN	NP_006540	1687	hg19:chr12:121691100		1
155	KKCC2_HUMAN V348M	V348M	CAMKK2	http://mutationassessor.org/r3/?cm=msa&ty=f&p=KKCC2_HUMAN&rb=165&re=446&var=V348M	http://mutationassessor.org/r3/pdb.php?prot=KKCC2_HUMAN&from=165&to=446&var=V348M		1.71	KKCC2_HUMAN	NP_006540	1687	hg19:chr12:121691139		1		TPO
156	KKCC2_HUMAN G108V	G108V	CAMKK2	http://mutationassessor.org/r3/?cm=msa&ty=f&p=KKCC2_HUMAN&rb=1&re=164&var=G108V			0.695	KKCC2_HUMAN	NP_006540	7	hg19:chr12:121712006
157	KKCC2_HUMAN I297M	I297M	CAMKK2	http://mutationassessor.org/r3/?cm=msa&ty=f&p=KKCC2_HUMAN&rb=165&re=446&var=I297M	http://mutationassessor.org/r3/pdb.php?prot=KKCC2_HUMAN&from=165&to=446&var=I297M		1.53	KKCC2_HUMAN	NP_006540	1687	hg19:chr12:121693369
158	KKCC2_HUMAN T280S	T280S	CAMKK2	http://mutationassessor.org/r3/?cm=msa&ty=f&p=KKCC2_HUMAN&rb=165&re=446&var=T280S	http://mutationassessor.org/r3/pdb.php?prot=KKCC2_HUMAN&from=165&to=446&var=T280S		-0.545	KKCC2_HUMAN	NP_006540	1687	hg19:chr12:121693420		1		VX6 WPH TAK
159	KKCC2_HUMAN R217H	R217H	CAMKK2	http://mutationassessor.org/r3/?cm=msa&ty=f&p=KKCC2_HUMAN&rb=165&re=446&var=R217H	http://mutationassessor.org/r3/pdb.php?prot=KKCC2_HUMAN&from=165&to=446&var=R217H			KKCC2_HUMAN	NP_006540	1687	hg19:chr12:121701717
160	KKCC2_HUMAN V195M	V195M	CAMKK2	http://mutationassessor.org/r3/?cm=msa&ty=f&p=KKCC2_HUMAN&rb=165&re=446&var=V195M	http://mutationassessor.org/r3/pdb.php?prot=KKCC2_HUMAN&from=165&to=446&var=V195M		1.84	KKCC2_HUMAN	NP_006540	1687	hg19:chr12:121706481		1		07Q 07R 32J 32H 992 C1V
161	KKCC2_HUMAN V179I	V179I	CAMKK2	http://mutationassessor.org/r3/?cm=msa&ty=f&p=KKCC2_HUMAN&rb=165&re=446&var=V179I	http://mutationassessor.org/r3/pdb.php?prot=KKCC2_HUMAN&from=165&to=446&var=V179I		2.325	KKCC2_HUMAN	NP_006540	1687	hg19:chr12:121707367				609 Y27 H52 BK1 796 GVD K88 A BA1 ADN BD2 B1L B8L A03 YTP 1SB SMY 3SB 4SB FEF ADP DRN YCF UPX YIR YIT DB8 0JG ATP 1LE ANP DXR BK3 BK7 BK5 BK6 BK4 B6A B5A I76 C88 UW9 1E8 B43 1FB V68 21E 2E8 UW1 UW2 M77 HFS 3ND 07Q 07R 0HD VGG 5CP L0C ZZL VX6 2JZ 626 97B NRM 0BZ 0C0 0BX 0BY 0C3 0C4 0C5 0C6 0C7 0C8 0C9 RO9 ACP NHI NHJ NHU XU1 WPH 3NC P9J STU TAK
162	KKCC2_HUMAN T154M	T154M	CAMKK2	http://mutationassessor.org/r3/?cm=msa&ty=f&p=KKCC2_HUMAN&rb=1&re=164&var=T154M			0.975	KKCC2_HUMAN	NP_006540	7	hg19:chr12:121711868
163	KKCC2_HUMAN R143Q	R143Q	CAMKK2	http://mutationassessor.org/r3/?cm=msa&ty=f&p=KKCC2_HUMAN&rb=1&re=164&var=R143Q			0.975	KKCC2_HUMAN	NP_006540	7	hg19:chr12:121711901
164	KKCC2_HUMAN G119R	G119R	CAMKK2	http://mutationassessor.org/r3/?cm=msa&ty=f&p=KKCC2_HUMAN&rb=1&re=164&var=G119R			0.975	KKCC2_HUMAN	NP_006540	7	hg19:chr12:121711973
165	KKCC2_HUMAN G119C	G119C	CAMKK2	http://mutationassessor.org/r3/?cm=msa&ty=f&p=KKCC2_HUMAN&rb=1&re=164&var=G119C			0	KKCC2_HUMAN	NP_006540	7	hg19:chr12:121711973
166	KKCC2_HUMAN G107W	G107W	CAMKK2	http://mutationassessor.org/r3/?cm=msa&ty=f&p=KKCC2_HUMAN&rb=1&re=164&var=G107W			0	KKCC2_HUMAN	NP_006540	7	hg19:chr12:121712009
167	KKCC2_HUMAN R104P	R104P	CAMKK2	http://mutationassessor.org/r3/?cm=msa&ty=f&p=KKCC2_HUMAN&rb=1&re=164&var=R104P			0.255	KKCC2_HUMAN	NP_006540	7	hg19:chr12:121712018
168	KKCC2_HUMAN R97H	R97H	CAMKK2	http://mutationassessor.org/r3/?cm=msa&ty=f&p=KKCC2_HUMAN&rb=1&re=164&var=R97H			0.975	KKCC2_HUMAN	NP_006540	7	hg19:chr12:121712039
169	KKCC2_HUMAN R91A	R91A	CAMKK2	http://mutationassessor.org/r3/?cm=msa&ty=f&p=KKCC2_HUMAN&rb=1&re=164&var=R91A			0	KKCC2_HUMAN	NP_006540	7	hg19:chr12:121712057
170	KKCC2_HUMAN V55A	V55A	CAMKK2	http://mutationassessor.org/r3/?cm=msa&ty=f&p=KKCC2_HUMAN&rb=1&re=164&var=V55A			0.975	KKCC2_HUMAN	NP_006540	7	hg19:chr12:121712165
171	KKCC2_HUMAN V55F	V55F	CAMKK2	http://mutationassessor.org/r3/?cm=msa&ty=f&p=KKCC2_HUMAN&rb=1&re=164&var=V55F			0.975	KKCC2_HUMAN	NP_006540	7	hg19:chr12:121712165
172	KKCC2_HUMAN S51F	S51F	CAMKK2	http://mutationassessor.org/r3/?cm=msa&ty=f&p=KKCC2_HUMAN&rb=1&re=164&var=S51F			0.975	KKCC2_HUMAN	NP_006540	7	hg19:chr12:121712177
173	KKCC2_HUMAN S51V	S51V	CAMKK2	http://mutationassessor.org/r3/?cm=msa&ty=f&p=KKCC2_HUMAN&rb=1&re=164&var=S51V			0	KKCC2_HUMAN	NP_006540	7	hg19:chr12:121712177
174	KKCC2_HUMAN M49V	M49V	CAMKK2	http://mutationassessor.org/r3/?cm=msa&ty=f&p=KKCC2_HUMAN&rb=1&re=164&var=M49V			0.975	KKCC2_HUMAN	NP_006540	7	hg19:chr12:121712183
175	KKCC2_HUMAN M49Y	M49Y	CAMKK2	http://mutationassessor.org/r3/?cm=msa&ty=f&p=KKCC2_HUMAN&rb=1&re=164&var=M49Y			0	KKCC2_HUMAN	NP_006540	7	hg19:chr12:121712183
176	KKCC2_HUMAN S564R	S564R	CAMKK2	http://mutationassessor.org/r3/?cm=msa&ty=f&p=KKCC2_HUMAN&rb=524&re=588&var=S564R			0.805	KKCC2_HUMAN	NP_006540	5	hg19:chr12:121678577
177	KKCC2_HUMAN S564V	S564V	CAMKK2	http://mutationassessor.org/r3/?cm=msa&ty=f&p=KKCC2_HUMAN&rb=524&re=588&var=S564V			0	KKCC2_HUMAN	NP_006540	5	hg19:chr12:121678577
178	KKCC2_HUMAN G549W	G549W	CAMKK2	http://mutationassessor.org/r3/?cm=msa&ty=f&p=KKCC2_HUMAN&rb=524&re=588&var=G549W			0.695	KKCC2_HUMAN	NP_006540	5	hg19:chr12:121678622
179	KKCC2_HUMAN G549M	G549M	CAMKK2	http://mutationassessor.org/r3/?cm=msa&ty=f&p=KKCC2_HUMAN&rb=524&re=588&var=G549M			0	KKCC2_HUMAN	NP_006540	5	hg19:chr12:121678622
180	KKCC2_HUMAN R494Q	R494Q	CAMKK2	http://mutationassessor.org/r3/?cm=msa&ty=f&p=KKCC2_HUMAN&rb=485&re=523&var=R494Q				KKCC2_HUMAN	NP_006540	18	hg19:chr12:121683014
181	KKCC2_HUMAN R537Q	R537Q	CAMKK2	http://mutationassessor.org/r3/?cm=msa&ty=f&p=KKCC2_HUMAN&rb=524&re=588&var=R537Q			0.805	KKCC2_HUMAN	NP_006540	5	hg19:chr12:121678658
182	KKCC2_HUMAN E506K	E506K	CAMKK2	http://mutationassessor.org/r3/?cm=msa&ty=f&p=KKCC2_HUMAN&rb=485&re=523&var=E506K			2.38	KKCC2_HUMAN	NP_006540	18	hg19:chr12:121682978
183	KKCC2_HUMAN R505Q	R505Q	CAMKK2	http://mutationassessor.org/r3/?cm=msa&ty=f&p=KKCC2_HUMAN&rb=485&re=523&var=R505Q			2.395	KKCC2_HUMAN	NP_006540	18	hg19:chr12:121682981
184	KKCC2_HUMAN V484M	V484M	CAMKK2	http://mutationassessor.org/r3/?cm=msa&ty=f&p=KKCC2_HUMAN&rb=447&re=484&var=V484M			2.045	KKCC2_HUMAN	NP_006540	50	hg19:chr12:121686409
185	KKCC2_HUMAN T462M	T462M	CAMKK2	http://mutationassessor.org/r3/?cm=msa&ty=f&p=KKCC2_HUMAN&rb=447&re=484&var=T462M			1.83	KKCC2_HUMAN	NP_006540	50	hg19:chr12:121686475
186	KKCC2_HUMAN V446I	V446I	CAMKK2	http://mutationassessor.org/r3/?cm=msa&ty=f&p=KKCC2_HUMAN&rb=165&re=446&var=V446I	http://mutationassessor.org/r3/pdb.php?prot=KKCC2_HUMAN&from=165&to=446&var=V446I		0.205	KKCC2_HUMAN	NP_006540	1687	hg19:chr12:121686523
187	KKCC2_HUMAN E432K	E432K	CAMKK2	http://mutationassessor.org/r3/?cm=msa&ty=f&p=KKCC2_HUMAN&rb=165&re=446&var=E432K	http://mutationassessor.org/r3/pdb.php?prot=KKCC2_HUMAN&from=165&to=446&var=E432K		0.525	KKCC2_HUMAN	NP_006540	1687	hg19:chr12:121687617		1
188	KKCC2_HUMAN P218K	P218K	CAMKK2	http://mutationassessor.org/r3/?cm=msa&ty=f&p=KKCC2_HUMAN&rb=165&re=446&var=P218K	http://mutationassessor.org/r3/pdb.php?prot=KKCC2_HUMAN&from=165&to=446&var=P218K			KKCC2_HUMAN	NP_006540	1687	hg19:chr12:121701714
189	KKCC2_HUMAN R394Q	R394Q	CAMKK2	http://mutationassessor.org/r3/?cm=msa&ty=f&p=KKCC2_HUMAN&rb=165&re=446&var=R394Q	http://mutationassessor.org/r3/pdb.php?prot=KKCC2_HUMAN&from=165&to=446&var=R394Q		0.265	KKCC2_HUMAN	NP_006540	1687	hg19:chr12:121687817		1
190	KKCC2_HUMAN E393K	E393K	CAMKK2	http://mutationassessor.org/r3/?cm=msa&ty=f&p=KKCC2_HUMAN&rb=165&re=446&var=E393K	http://mutationassessor.org/r3/pdb.php?prot=KKCC2_HUMAN&from=165&to=446&var=E393K		0.85	KKCC2_HUMAN	NP_006540	1687	hg19:chr12:121687820		1
191	KKCC2_HUMAN M376V	M376V	CAMKK2	http://mutationassessor.org/r3/?cm=msa&ty=f&p=KKCC2_HUMAN&rb=165&re=446&var=M376V	http://mutationassessor.org/r3/pdb.php?prot=KKCC2_HUMAN&from=165&to=446&var=M376V		-0.785	KKCC2_HUMAN	NP_006540	1687	hg19:chr12:121690497
192	KKCC2_HUMAN F366Y	F366Y	CAMKK2	http://mutationassessor.org/r3/?cm=msa&ty=f&p=KKCC2_HUMAN&rb=165&re=446&var=F366Y	http://mutationassessor.org/r3/pdb.php?prot=KKCC2_HUMAN&from=165&to=446&var=F366Y		-0.94	KKCC2_HUMAN	NP_006540	1687	hg19:chr12:121691085		1		TPO
193	KKCC2_HUMAN K364H	K364H	CAMKK2	http://mutationassessor.org/r3/?cm=msa&ty=f&p=KKCC2_HUMAN&rb=165&re=446&var=K364H	http://mutationassessor.org/r3/pdb.php?prot=KKCC2_HUMAN&from=165&to=446&var=K364H			KKCC2_HUMAN	NP_006540	1687	hg19:chr12:121691091		1
194	KKCC2_HUMAN R363H	R363H	CAMKK2	http://mutationassessor.org/r3/?cm=msa&ty=f&p=KKCC2_HUMAN&rb=165&re=446&var=R363H	http://mutationassessor.org/r3/pdb.php?prot=KKCC2_HUMAN&from=165&to=446&var=R363H		0.995	KKCC2_HUMAN	NP_006540	1687	hg19:chr12:121691094		1
