# Supplementary material for: Effects of Single-Nucleotide Polymorphisms in Calmodulin-Dependent Protein Kinase Kinase 2 (CAMKK2): A Comprehensive Study
Source: Comput Math Methods Med. 2020 Oct 6;2020:7419512. doi: 10.1155/2020/7419512 (PMC7559224; doi:10.1155/2020/7419512)
Supplement: Supplementary Materials — Table S1 lists down the SNPs that are predicted from SNPNexus (SIFT and PolyPhen). Table S2 shows the deleterious SNPs predicted from the PROVEAN tool. Table S3 summarizes the results from the Mutation Assessor tool that has a function prediction category as medium, low, and high. Table S4 shows the combined SNPs that are predicted as damaging from Meta-SNP, PredictSNP, and SNPs&GO. Table S5 has the list of SNPs that are predicted as destabilizing the protein structure and function. Table S6 shows the SNPs that are predicted as evolutionary conserved from the ConSurf tool. Table S7 shows the disease causing mutations from MutPred. Table S8 shows the interacting residues generated from PLIP for wildtype and mutant docked complexes. [file 7419512.f1.zip › Table S4.xlsx]

## Sheet: Meta-SNP
Table S3: Results from Meta-SNP, PredictSNP and SNPS&GO
R13G	NA	Disease	Disease	Disease	Disease	1	F[R]=100%	F[G]=0%	Nali=9
R13Q	NA	Disease	Disease	Disease	Disease	2	F[R]=100%	F[Q]=0%	Nali=9
R13W	NA	Disease	Disease	Disease	Disease	3	F[R]=100%	F[W]=0%	Nali=9
Q17P	NA	Neutral	Disease	Disease	Disease	1	F[Q]=100%	F[P]=0%	Nali=9
E29K	NA	Disease	Disease	Disease	Disease	2	F[E]=100%	F[K]=0%	Nali=9
C34R	NA	Disease	Disease	Disease	Disease	2	F[C]=100%	F[R]=0%	Nali=9
C34Y	NA	Disease	Disease	Disease	Disease	3	F[C]=100%	F[Y]=0%	Nali=9
R38Q	NA	Disease	Disease	Disease	Disease	2	F[R]=100%	F[Q]=0%	Nali=9
R38W	NA	Disease	Disease	Disease	Disease	3	F[R]=100%	F[W]=0%	Nali=9
G39D	NA	Disease	Disease	Disease	Disease	3	F[G]=100%	F[D]=0%	Nali=9
S41L	NA	Disease	Disease	Disease	Disease	2	F[S]=100%	F[L]=0%	Nali=9
S51F	NA	Disease	Disease	Disease	Disease	3	F[S]=100%	F[F]=0%	Nali=12
I53T	NA	Disease	Disease	Disease	Disease	3	F[I]=100%	F[T]=0%	Nali=12
V55A	NA	Disease	Disease	Disease	Disease	0	F[V]=100%	F[A]=0%	Nali=12
C58R	NA	Disease	Disease	Disease	Disease	5	F[C]=92%	F[R]=0%	Nali=12
E59K	NA	Disease	Disease	Disease	Disease	3	F[E]=100%	F[K]=0%	Nali=12
P60L	NA	Disease	Disease	Disease	Disease	3	F[P]=91%	F[L]=0%	Nali=10
C62S	NA	Disease	Neutral	Neutral	Disease	4	F[C]=50%	F[S]=0%	Nali=9
A63V	NA	Disease	Disease	Disease	Disease	1	F[A]=50%	F[V]=0%	Nali=9
D65G	NA	Disease	Disease	Disease	Disease	3	F[D]=100%	F[G]=0%	Nali=9
D65H	NA	Disease	Disease	Disease	Disease	3	F[D]=100%	F[H]=0%	Nali=9
A69V	NA	Disease	Disease	Disease	Disease	1	F[A]=100%	F[V]=0%	Nali=12
R70Q	NA	Disease	Disease	Disease	Disease	2	F[R]=79%	F[Q]=0%	Nali=13
R70W	NA	Disease	Disease	Disease	Disease	2	F[R]=79%	F[W]=0%	Nali=13
R72W	NA	Disease	Disease	Disease	Disease	3	F[R]=40%	F[W]=0%	Nali=14
P73S	NA	Disease	Disease	Disease	Disease	2	F[P]=73%	F[S]=0%	Nali=14
D77N	NA	Disease	Disease	Disease	Disease	2	F[D]=80%	F[N]=0%	Nali=14
P82L	NA	Disease	Disease	Disease	Disease	1	F[P]=100%	F[L]=0%	Nali=10
S86P	NA	Disease	Disease	Disease	Disease	1	F[S]=67%	F[P]=0%	Nali=14
G87R	NA	Disease	Disease	Disease	Disease	2	F[G]=53%	F[R]=0%	Nali=14
R91Q	NA	Disease	Disease	Disease	Disease	2	F[R]=88%	F[Q]=0%	Nali=31
R91W	NA	Disease	Disease	Disease	Disease	2	F[R]=88%	F[W]=0%	Nali=31
R97C	NA	Disease	Disease	Disease	Disease	3	F[R]=100%	F[C]=0%	Nali=31
R97H	NA	Disease	Disease	Disease	Disease	3	F[R]=100%	F[H]=0%	Nali=31
R97L	NA	Disease	Disease	Disease	Disease	3	F[R]=100%	F[L]=0%	Nali=31
R104Q	NA	Disease	Disease	Disease	Disease	2	F[R]=82%	F[Q]=0%	Nali=32
R104W	NA	Disease	Disease	Disease	Disease	2	F[R]=82%	F[W]=0%	Nali=32
D116N	NA	Neutral	Disease	Disease	Disease	0	F[D]=37%	F[N]=0%	Nali=34
G119R	NA	Disease	Disease	Disease	Disease	3	F[G]=57%	F[R]=0%	Nali=34
R120C	NA	Disease	Disease	Disease	Disease	4	F[R]=75%	F[C]=0%	Nali=43
P124L	NA	Disease	Disease	Disease	Disease	3	F[P]=85%	F[L]=0%	Nali=45
T154R	NA	Disease	Neutral	Neutral	Disease	0	F[T]=40%	F[R]=0%	Nali=139
I171T	NA	Disease	Disease	Disease	Disease	6	F[I]=39%	F[T]=0%	Nali=943
K180Q	NA	Disease	Disease	Neutral	Disease	1	F[K]=61%	F[Q]=0%	Nali=946
Y190C	NA	Disease	Disease	Disease	Disease	4	F[Y]=8%	F[C]=0%	Nali=944
A192T	NA	Disease	Neutral	Neutral	Disease	4	F[A]=99%	F[T]=0%	Nali=949
V195M	NA	Disease	Disease	Neutral	Disease	0	F[V]=21%	F[M]=2%	Nali=950
R203W	NA	Disease	Disease	Disease	Disease	5	F[R]=18%	F[W]=0%	Nali=627
R209C	NA	Disease	Disease	Disease	Disease	4	F[R]=52%	F[C]=0%	Nali=230
R210C	NA	Disease	Disease	Disease	Disease	4	F[R]=53%	F[C]=0%	Nali=218
E236K	Disease	Disease	Disease	Disease	Disease	9	F[E]=100%	F[K]=0%	Nali=984
I237N	Disease	Disease	Disease	Disease	Disease	6	F[I]=70%	F[N]=0%	Nali=984
N247S	Disease	Disease	Disease	Disease	Disease	3	F[N]=63%	F[S]=1%	Nali=991
M265T	Disease	Disease	Disease	Disease	Disease	4	F[M]=27%	F[T]=0%	Nali=990
V266A	Disease	Disease	Disease	Disease	Disease	1	F[V]=73%	F[A]=3%	Nali=990
V278E	Neutral	Disease	Neutral	Neutral	Disease	0	F[V]=10%	F[E]=0%	Nali=983
A289V	Disease	Disease	Disease	Disease	Disease	3	F[A]=82%	F[V]=1%	Nali=993
R290C	Disease	Disease	Disease	Disease	Disease	5	F[R]=74%	F[C]=2%	Nali=993
R290H	Disease	Disease	Neutral	Neutral	Disease	2	F[R]=74%	F[H]=2%	Nali=993
E301G	Disease	Disease	Disease	Disease	Disease	0	F[E]=35%	F[G]=4%	Nali=992
R311C	Disease	Disease	Disease	Disease	Disease	4	F[R]=94%	F[C]=0%	Nali=995
R311H	Disease	Disease	Disease	Disease	Disease	5	F[R]=94%	F[H]=0%	Nali=995
N317S	Disease	Disease	Disease	Disease	Disease	4	F[N]=100%	F[S]=0%	Nali=995
G321R	Neutral	Disease	Disease	Disease	Disease	5	F[G]=5%	F[R]=0%	Nali=951
I328M	Disease	Disease	Disease	Disease	Disease	3	F[I]=63%	F[M]=0%	Nali=995
V348M	Neutral	Neutral	Disease	Disease	Disease	1	F[V]=7%	F[M]=0%	Nali=992
T350M	Disease	Disease	Disease	Disease	Disease	5	F[T]=48%	F[M]=0%	Nali=995
A352T	Disease	Neutral	Disease	Disease	Disease	2	F[A]=34%	F[T]=1%	Nali=996
A355V	Disease	Disease	Disease	Disease	Disease	3	F[A]=80%	F[V]=0%	Nali=996
E357K	Disease	Disease	Neutral	Neutral	Disease	1	F[E]=100%	F[K]=0%	Nali=996
R363C	Disease	Disease	Disease	Disease	Disease	6	F[R]=34%	F[C]=0%	Nali=659
S367F	NA	Disease	Disease	Disease	Disease	3	F[S]=14%	F[F]=0%	Nali=970
G386D	Disease	Disease	Disease	Disease	Disease	5	F[G]=96%	F[D]=0%	Nali=995
P389L	Disease	Disease	Disease	Disease	Disease	8	F[P]=100%	F[L]=0%	Nali=995
K401E	Neutral	Disease	Disease	Disease	Disease	2	F[K]=57%	F[E]=1%	Nali=992
R425C	Disease	Disease	Disease	Disease	Disease	3	F[R]=47%	F[C]=1%	Nali=996
N430Y	Disease	Disease	Disease	Disease	Disease	4	F[N]=48%	F[Y]=0%	Nali=995
P431A	Disease	Disease	Disease	Disease	Disease	1	F[P]=92%	F[A]=2%	Nali=994
P431T	Disease	Disease	Disease	Disease	Disease	5	F[P]=92%	F[T]=0%	Nali=994
H443L	Disease	Disease	Disease	Disease	Disease	5	F[H]=66%	F[L]=0%	Nali=969
H443Y	Disease	Disease	Disease	Disease	Disease	6	F[H]=66%	F[Y]=0%	Nali=969
P444L	Disease	Disease	Disease	Disease	Disease	3	F[P]=56%	F[L]=0%	Nali=964
P453L	Disease	Neutral	Neutral	Neutral	Disease	2	F[P]=64%	F[L]=5%	Nali=440
R494C	Neutral	Disease	Disease	Disease	Disease	5	F[R]=44%	F[C]=0%	Nali=119
R504W	Disease	Disease	Disease	Disease	Disease	3	F[R]=62%	F[W]=0%	Nali=97
R505Q	Neutral	Disease	Disease	Disease	Disease	0	F[R]=60%	F[Q]=2%	Nali=93
R505W	Disease	Disease	Disease	Disease	Disease	4	F[R]=60%	F[W]=0%	Nali=93
E506V	Neutral	Disease	Disease	Disease	Disease	3	F[E]=65%	F[V]=0%	Nali=87
R508C	Disease	Disease	Disease	Disease	Disease	4	F[R]=83%	F[C]=0%	Nali=83
G550E	Neutral	Disease	Disease	Disease	Disease	1	F[G]=90%	F[E]=0%	Nali=9
S559I	Neutral	Disease	Disease	Disease	Disease	2	F[S]=50%	F[I]=0%	Nali=7
P560H	Disease	Disease	Neutral	Disease	Disease	1	F[P]=88%	F[H]=0%	Nali=7
G571V	Neutral	Neutral	Disease	Disease	Disease	0	F[G]=75%	F[V]=0%	Nali=7

## Sheet: PredictSNP
Table S3: Results from Meta-SNP, PredictSNP and SNPS&GO					DELETERIOUS
					DELETERIOUS
Wild residue	Position	Target residue	PredictSNP prediction	PredictSNP expected accuracy	DELETERIOUS	MAPP expected accuracye	PhD-SNP prediction	PhD-SNP expected accuracy	PolyPhen-1 prediction	PolyPhen-1 expected accuracy	PolyPhen-2 prediction	PolyPhen-2 expected accuracy	SIFT prediction	SIFT expected accuracy	SNAP prediction	SNAP expected accuracy	nsSNPAnalyzer prediction	nsSNPAnalyzer expected accuracy	PANTHER prediction	PANTHER expected accuracy	Annotations
R	91	W	DELETERIOUS	0.605483	DELETERIOUS	0.696916	NEUTRAL	0.718714	DELETERIOUS	0.744912	DELETERIOUS	0.675241	DELETERIOUS	0.792808	DELETERIOUS	0.720388	UNKNOWN	0	NEUTRAL	0.484357
R	97	W	DELETERIOUS	0.718713	DELETERIOUS		NEUTRAL	0.552027	DELETERIOUS	0.744912	DELETERIOUS	0.649743	DELETERIOUS	0.792808	DELETERIOUS	0.805103	UNKNOWN	0	NEUTRAL	0.548088
R	97	C	DELETERIOUS	0.718713	DELETERIOUS		NEUTRAL	0.58231	DELETERIOUS	0.744912	DELETERIOUS	0.675241	DELETERIOUS	0.792808	DELETERIOUS	0.805103	UNKNOWN	0	NEUTRAL	0.572422
R	104	W	DELETERIOUS	0.718713	DELETERIOUS		NEUTRAL	0.552027	DELETERIOUS	0.744912	DELETERIOUS	0.647172	DELETERIOUS	0.792808	DELETERIOUS	0.720388	UNKNOWN	0	DELETERIOUS	0.610778
P	124	R	DELETERIOUS	0.869084	DELETERIOUS		DELETERIOUS	0.773385	DELETERIOUS	0.744912	DELETERIOUS	0.649743	DELETERIOUS	0.792808	DELETERIOUS	0.555519	UNKNOWN	0	DELETERIOUS	0.566866
P	124	L	DELETERIOUS	0.755661	DELETERIOUS		DELETERIOUS	0.607981	DELETERIOUS	0.59445	DELETERIOUS	0.811429	DELETERIOUS	0.792808	NEUTRAL	0.500147	UNKNOWN	0	DELETERIOUS	0.566866
P	130	H	DELETERIOUS	0.605483	DELETERIOUS		NEUTRAL	0.552027	DELETERIOUS	0.744912	DELETERIOUS	0.811429	DELETERIOUS	0.792808	NEUTRAL	0.665242	UNKNOWN	0	DELETERIOUS	0.654
S	137	H	DELETERIOUS	0.869084	DELETERIOUS		DELETERIOUS	0.588855	DELETERIOUS	0.744912	DELETERIOUS	0.811429	DELETERIOUS	0.459498	DELETERIOUS	0.622082	UNKNOWN	0	UNKNOWN	0
S	137	P	DELETERIOUS	0.606973	DELETERIOUS		NEUTRAL	0.446708	DELETERIOUS	0.744912	DELETERIOUS	0.811429	DELETERIOUS	0.792808	NEUTRAL	0.554397	UNKNOWN	0	UNKNOWN	0
R	139	W	DELETERIOUS	0.718713	DELETERIOUS		NEUTRAL	0.552027	DELETERIOUS	0.744912	DELETERIOUS	0.811429	DELETERIOUS	0.792808	DELETERIOUS	0.622082	UNKNOWN	0	UNKNOWN	0
R	139	Q	DELETERIOUS	0.654946	DELETERIOUS		DELETERIOUS	0.588855	DELETERIOUS	0.744912	DELETERIOUS	0.811429	DELETERIOUS	0.459498	NEUTRAL	0.611679	UNKNOWN	0	UNKNOWN	0
R	139	L	DELETERIOUS	0.549464	DELETERIOUS		NEUTRAL	0.660879	DELETERIOUS	0.59445	DELETERIOUS	0.593188	DELETERIOUS	0.792808	NEUTRAL	0.500147	UNKNOWN	0	UNKNOWN	0
R	142	W	DELETERIOUS	0.869084	DELETERIOUS		DELETERIOUS	0.588855	DELETERIOUS	0.744912	DELETERIOUS	0.811429	DELETERIOUS	0.792808	DELETERIOUS	0.622082	UNKNOWN	0	UNKNOWN	0
R	142	Q	DELETERIOUS	0.755661	DELETERIOUS		DELETERIOUS	0.577953	DELETERIOUS	0.744912	DELETERIOUS	0.811429	DELETERIOUS	0.792808	NEUTRAL	0.500147	UNKNOWN	0	UNKNOWN	0
R	143	W	DELETERIOUS	0.869084	DELETERIOUS		DELETERIOUS	0.588855	DELETERIOUS	0.744912	DELETERIOUS	0.811429	DELETERIOUS	0.792808	DELETERIOUS	0.622082	UNKNOWN	0	UNKNOWN	0
P	144	W	DELETERIOUS	0.869084	DELETERIOUS		DELETERIOUS	0.588855	DELETERIOUS	0.744912	DELETERIOUS	0.811429	DELETERIOUS	0.792808	DELETERIOUS	0.622082	UNKNOWN	0	UNKNOWN	0
P	144	L	DELETERIOUS	0.605483	DELETERIOUS		NEUTRAL	0.58231	DELETERIOUS	0.744912	DELETERIOUS	0.811429	DELETERIOUS	0.792808	NEUTRAL	0.554397	UNKNOWN	0	UNKNOWN	0
S	152	C	DELETERIOUS	0.869084	DELETERIOUS		DELETERIOUS	0.607981	DELETERIOUS	0.744912	DELETERIOUS	0.675241	DELETERIOUS	0.792808	DELETERIOUS	0.555519	UNKNOWN	0	UNKNOWN	0
S	152	L	DELETERIOUS	0.654946	DELETERIOUS		DELETERIOUS	0.732603	NEUTRAL	0.668841	DELETERIOUS	0.431234	DELETERIOUS	0.792808	DELETERIOUS	0.555519	UNKNOWN	0	UNKNOWN	0
T	154	C	DELETERIOUS	0.505959	DELETERIOUS		DELETERIOUS	0.67621	NEUTRAL	0.668841	DELETERIOUS	0.407455	DELETERIOUS	0.792808	NEUTRAL	0.665242	UNKNOWN	0	UNKNOWN	0
I	171	R	DELETERIOUS	0.869084	DELETERIOUS	0.877061	DELETERIOUS	0.87524	DELETERIOUS	0.744912	DELETERIOUS	0.6009	DELETERIOUS	0.792808	DELETERIOUS	0.848454	UNKNOWN	0	UNKNOWN	0
I	171	T	DELETERIOUS	0.869084	DELETERIOUS	0.858321	DELETERIOUS	0.87524	DELETERIOUS	0.744912	DELETERIOUS	0.474293	DELETERIOUS	0.792808	DELETERIOUS	0.622082	UNKNOWN	0	UNKNOWN	0
G	174	V	DELETERIOUS	0.869084	DELETERIOUS	0.913793	DELETERIOUS	0.88475	DELETERIOUS	0.744912	DELETERIOUS	0.811429	DELETERIOUS	0.792808	DELETERIOUS	0.885196	UNKNOWN	0	UNKNOWN	0
G	174	T	DELETERIOUS	0.869084	DELETERIOUS	0.858321	DELETERIOUS	0.88475	DELETERIOUS	0.744912	DELETERIOUS	0.811429	DELETERIOUS	0.792808	DELETERIOUS	0.885196	UNKNOWN	0	UNKNOWN	0
A	182	I	DELETERIOUS	0.718713	DELETERIOUS	0.63348	DELETERIOUS	0.773385	DELETERIOUS	0.59445	DELETERIOUS	0.453085	DELETERIOUS	0.792808	DELETERIOUS	0.622082	UNKNOWN	0	UNKNOWN	0
A	182	T	DELETERIOUS	0.869084	DELETERIOUS	0.426537	DELETERIOUS	0.817312	DELETERIOUS	0.59445	DELETERIOUS	0.474293	DELETERIOUS	0.792808	DELETERIOUS	0.555519	UNKNOWN	0	UNKNOWN	0
Y	183	C	DELETERIOUS	0.718713	DELETERIOUS	0.642291	DELETERIOUS	0.858228	DELETERIOUS	0.59445	DELETERIOUS	0.398458	DELETERIOUS	0.527785	DELETERIOUS	0.555519	UNKNOWN	0	UNKNOWN	0
A	192	C	DELETERIOUS	0.869084	DELETERIOUS	0.81934	DELETERIOUS	0.817312	DELETERIOUS	0.744912	DELETERIOUS	0.811429	DELETERIOUS	0.792808	DELETERIOUS	0.805103	UNKNOWN	0	UNKNOWN	0
A	192	T	DELETERIOUS	0.869084	DELETERIOUS	0.856822	DELETERIOUS	0.858228	DELETERIOUS	0.744912	DELETERIOUS	0.811429	DELETERIOUS	0.792808	DELETERIOUS	0.805103	UNKNOWN	0	UNKNOWN	0
M	193	T	DELETERIOUS	0.606973	DELETERIOUS	0.587706	NEUTRAL	0.552027	DELETERIOUS	0.59445	DELETERIOUS	0.541774	DELETERIOUS	0.792808	NEUTRAL	0.500147	UNKNOWN	0	UNKNOWN	0
R	203	W	DELETERIOUS	0.869084	DELETERIOUS		DELETERIOUS	0.67621	DELETERIOUS	0.744912	DELETERIOUS	0.811429	DELETERIOUS	0.792808	DELETERIOUS	0.720388	UNKNOWN	0	UNKNOWN	0
R	203	T	DELETERIOUS	0.505959	DELETERIOUS		NEUTRAL	0.68184	NEUTRAL	0.668841	DELETERIOUS	0.541774	DELETERIOUS	0.527785	DELETERIOUS	0.720388	UNKNOWN	0	UNKNOWN	0
R	209	W	DELETERIOUS	0.549464	DELETERIOUS		NEUTRAL	0.508246	NEUTRAL	0.668841	DELETERIOUS	0.453085	DELETERIOUS	0.792808	DELETERIOUS	0.720388	UNKNOWN	0	UNKNOWN	0
R	209	C	DELETERIOUS	0.869084	DELETERIOUS		DELETERIOUS	0.67621	DELETERIOUS	0.744912	DELETERIOUS	0.811429	DELETERIOUS	0.792808	DELETERIOUS	0.805103	UNKNOWN	0	UNKNOWN	0
R	210	H	DELETERIOUS	0.505959	DELETERIOUS		NEUTRAL	0.58231	NEUTRAL	0.668841	DELETERIOUS	0.398458	DELETERIOUS	0.459498	DELETERIOUS	0.720388	UNKNOWN	0	UNKNOWN	0
R	210	C	DELETERIOUS	0.869084	DELETERIOUS		DELETERIOUS	0.67621	DELETERIOUS	0.744912	DELETERIOUS	0.649743	DELETERIOUS	0.792808	DELETERIOUS	0.848454	UNKNOWN	0	UNKNOWN	0
R	217	W	DELETERIOUS	0.635876	DELETERIOUS		NEUTRAL	0.782876	DELETERIOUS	0.744912	DELETERIOUS	0.6009	DELETERIOUS	0.459498	DELETERIOUS	0.805103	UNKNOWN	0	UNKNOWN	0
G	222	V	DELETERIOUS	0.505959	DELETERIOUS		DELETERIOUS	0.588855	NEUTRAL	0.668841	NEUTRAL	0.676677	DELETERIOUS	0.527785	DELETERIOUS	0.720388	UNKNOWN	0	UNKNOWN	0
G	222	W	DELETERIOUS	0.549464	DELETERIOUS		NEUTRAL	0.552027	DELETERIOUS	0.59445	NEUTRAL	0.643644	DELETERIOUS	0.792808	DELETERIOUS	0.805103	UNKNOWN	0	UNKNOWN	0
E	236	V	DELETERIOUS	0.869084	DELETERIOUS	0.774944	DELETERIOUS	0.773385	DELETERIOUS	0.744912	DELETERIOUS	0.811429	DELETERIOUS	0.792808	DELETERIOUS	0.869565	UNKNOWN	0	UNKNOWN	0
E	236	K	DELETERIOUS	0.869084	DELETERIOUS	0.766117	DELETERIOUS	0.87524	DELETERIOUS	0.59445	DELETERIOUS	0.634319	DELETERIOUS	0.792808	DELETERIOUS	0.869565	UNKNOWN	0	UNKNOWN	0
I	237	K	DELETERIOUS	0.869084	DELETERIOUS	0.508996	DELETERIOUS	0.817312	DELETERIOUS	0.744912	DELETERIOUS	0.811429	DELETERIOUS	0.792808	DELETERIOUS	0.848454	UNKNOWN	0	UNKNOWN	0
I	237	N	DELETERIOUS	0.755661	DELETERIOUS	0.65022	DELETERIOUS	0.732603	DELETERIOUS	0.744912	DELETERIOUS	0.811429	DELETERIOUS	0.792808	DELETERIOUS	0.805103	UNKNOWN	0	UNKNOWN	0
N	247	S	DELETERIOUS	0.605483	DELETERIOUS	0.748239	DELETERIOUS	0.858228	NEUTRAL	0.668841	DELETERIOUS	0.550771	DELETERIOUS	0.792808	DELETERIOUS	0.720388	UNKNOWN	0	UNKNOWN	0
N	247	G	DELETERIOUS	0.869084	DELETERIOUS	0.461769	DELETERIOUS	0.817312	DELETERIOUS	0.59445	DELETERIOUS	0.541774	DELETERIOUS	0.792808	DELETERIOUS	0.805103	UNKNOWN	0	UNKNOWN	0
N	247	K	DELETERIOUS	0.869084	DELETERIOUS	0.588897	DELETERIOUS	0.858228	DELETERIOUS	0.744912	DELETERIOUS	0.634319	DELETERIOUS	0.792808	DELETERIOUS	0.720388	UNKNOWN	0	UNKNOWN	0
V	249	S	DELETERIOUS	0.869084	DELETERIOUS	0.573143	DELETERIOUS	0.732603	DELETERIOUS	0.59445	DELETERIOUS	0.6009	DELETERIOUS	0.527785	DELETERIOUS	0.848454	UNKNOWN	0	UNKNOWN	0
V	249	M	DELETERIOUS	0.869084	DELETERIOUS	0.621439	DELETERIOUS	0.577953	DELETERIOUS	0.59445	DELETERIOUS	0.550771	DELETERIOUS	0.792808	DELETERIOUS	0.720388	UNKNOWN	0	UNKNOWN	0
E	253	M	DELETERIOUS	0.755661	DELETERIOUS	0.409295	NEUTRAL	0.552027	DELETERIOUS	0.744912	DELETERIOUS	0.811429	DELETERIOUS	0.792808	DELETERIOUS	0.805103	UNKNOWN	0	UNKNOWN	0
M	265	D	DELETERIOUS	0.869084	DELETERIOUS	0.877061	DELETERIOUS	0.732603	DELETERIOUS	0.744912	DELETERIOUS	0.634319	DELETERIOUS	0.792808	DELETERIOUS	0.848454	UNKNOWN	0	DELETERIOUS	0.654
M	265	T	DELETERIOUS	0.755661	DELETERIOUS	0.621439	NEUTRAL	0.508246	DELETERIOUS	0.744912	DELETERIOUS	0.562339	DELETERIOUS	0.792808	DELETERIOUS	0.805103	UNKNOWN	0	NEUTRAL	0.480324
V	275	T	DELETERIOUS	0.505959	DELETERIOUS	0.766117	NEUTRAL	0.718714	NEUTRAL	0.668841	DELETERIOUS	0.407455	DELETERIOUS	0.792808	NEUTRAL	0.500147	UNKNOWN	0	NEUTRAL	0.484357
E	286	K	DELETERIOUS	0.869084	DELETERIOUS	0.461769	DELETERIOUS	0.773385	DELETERIOUS	0.59445	DELETERIOUS	0.431234	DELETERIOUS	0.527785	DELETERIOUS	0.885196	UNKNOWN	0	UNKNOWN	0
A	289	V	DELETERIOUS	0.605483	DELETERIOUS	0.483508	DELETERIOUS	0.67621	NEUTRAL	0.668841	NEUTRAL	0.60961	DELETERIOUS	0.527785	DELETERIOUS	0.720388	UNKNOWN	0	UNKNOWN	0
A	289	K	DELETERIOUS	0.869084	DELETERIOUS	0.913793	DELETERIOUS	0.87524	DELETERIOUS	0.744912	DELETERIOUS	0.541774	DELETERIOUS	0.792808	DELETERIOUS	0.848454	UNKNOWN	0	UNKNOWN	0
R	290	V	DELETERIOUS	0.605483	DELETERIOUS	0.461769	NEUTRAL	0.446708	NEUTRAL	0.668841	DELETERIOUS	0.453085	DELETERIOUS	0.527785	DELETERIOUS	0.848454	UNKNOWN	0	UNKNOWN	0
D	295	V	DELETERIOUS	0.869084	MAPP prediction	0.55997	DELETERIOUS	0.577953	DELETERIOUS	0.744912	DELETERIOUS	0.562339	DELETERIOUS	0.792808	DELETERIOUS	0.720388	UNKNOWN	0	UNKNOWN	0
H	310	Y	DELETERIOUS	0.869084	NEUTRAL	0.587706	DELETERIOUS	0.87524	DELETERIOUS	0.744912	DELETERIOUS	0.811429	DELETERIOUS	0.792808	DELETERIOUS	0.848454	UNKNOWN	0	UNKNOWN	0
R	311	H	DELETERIOUS	0.869084	NEUTRAL	0.426537	DELETERIOUS	0.588855	DELETERIOUS	0.744912	DELETERIOUS	0.811429	DELETERIOUS	0.792808	DELETERIOUS	0.885196	UNKNOWN	0	UNKNOWN	0
R	311	C	DELETERIOUS	0.869084	NEUTRAL	0.718141	DELETERIOUS	0.577953	DELETERIOUS	0.744912	DELETERIOUS	0.811429	DELETERIOUS	0.792808	DELETERIOUS	0.869565	UNKNOWN	0	UNKNOWN	0
N	317	S	DELETERIOUS	0.869084	NEUTRAL	0.751124	DELETERIOUS	0.88475	DELETERIOUS	0.59445	DELETERIOUS	0.634319	DELETERIOUS	0.792808	DELETERIOUS	0.720388	UNKNOWN	0	UNKNOWN	0
L	318	A	DELETERIOUS	0.718713	NEUTRAL	0.632684	DELETERIOUS	0.773385	NEUTRAL	0.668841	DELETERIOUS	0.541774	DELETERIOUS	0.792808	DELETERIOUS	0.555519	UNKNOWN	0	UNKNOWN	0
L	319	V	DELETERIOUS	0.869084	NEUTRAL	0.771193	DELETERIOUS	0.773385	DELETERIOUS	0.744912	DELETERIOUS	0.675241	DELETERIOUS	0.792808	DELETERIOUS	0.805103	UNKNOWN	0	UNKNOWN	0
G	321	R	DELETERIOUS	0.718713	NEUTRAL	0.642291	DELETERIOUS	0.858228	DELETERIOUS	0.59445	DELETERIOUS	0.593188	DELETERIOUS	0.527785	DELETERIOUS	0.805103	UNKNOWN	0	UNKNOWN	0
I	328	M	DELETERIOUS	0.755661	NEUTRAL	0.76087	DELETERIOUS	0.588855	DELETERIOUS	0.744912	DELETERIOUS	0.675241	DELETERIOUS	0.792808	NEUTRAL	0.554397	UNKNOWN	0	UNKNOWN	0
A	329	M	DELETERIOUS	0.869084	NEUTRAL	0.461769	DELETERIOUS	0.858228	DELETERIOUS	0.744912	DELETERIOUS	0.675241	DELETERIOUS	0.792808	DELETERIOUS	0.622082	UNKNOWN	0	UNKNOWN	0
V	348	F	DELETERIOUS	0.718713	NEUTRAL	0.461769	DELETERIOUS	0.817312	NEUTRAL	0.668841	DELETERIOUS	0.398458	DELETERIOUS	0.792808	DELETERIOUS	0.555519	UNKNOWN	0	UNKNOWN	0
T	350	M	DELETERIOUS	0.869084	NEUTRAL	0.771193	DELETERIOUS	0.67621	DELETERIOUS	0.744912	DELETERIOUS	0.811429	DELETERIOUS	0.792808	DELETERIOUS	0.848454	UNKNOWN	0	UNKNOWN	0
A	355	V	DELETERIOUS	0.869084	NEUTRAL	0.588897	DELETERIOUS	0.817312	DELETERIOUS	0.744912	DELETERIOUS	0.811429	DELETERIOUS	0.792808	DELETERIOUS	0.622082	UNKNOWN	0	UNKNOWN	0
E	357	K	DELETERIOUS	0.755661	NEUTRAL	0.841829	DELETERIOUS	0.817312	DELETERIOUS	0.744912	DELETERIOUS	0.811429	DELETERIOUS	0.792808	NEUTRAL	0.611679	UNKNOWN	0	UNKNOWN	0
R	363	C	DELETERIOUS	0.654946	NEUTRAL		DELETERIOUS	0.732603	DELETERIOUS	0.59445	NEUTRAL	0.643644	DELETERIOUS	0.429699	DELETERIOUS	0.720388	UNKNOWN	0	UNKNOWN	0
F	366	T	DELETERIOUS	0.654946	NEUTRAL	0.571214	DELETERIOUS	0.577953	NEUTRAL	0.668841	DELETERIOUS	0.398458	DELETERIOUS	0.459498	DELETERIOUS	0.555519	UNKNOWN	0	UNKNOWN	0
S	367	F	DELETERIOUS	0.605483	NEUTRAL	0.696916	DELETERIOUS	0.732603	DELETERIOUS	0.744912	DELETERIOUS	0.541774	DELETERIOUS	0.792808	NEUTRAL	0.611679	UNKNOWN	0	UNKNOWN	0
A	375	T	DELETERIOUS	0.869084	NEUTRAL	0.588897	DELETERIOUS	0.577953	DELETERIOUS	0.59445	DELETERIOUS	0.550771	DELETERIOUS	0.792808	DELETERIOUS	0.555519	UNKNOWN	0	UNKNOWN	0
G	386	D	DELETERIOUS	0.869084	NEUTRAL	0.858321	DELETERIOUS	0.607981	DELETERIOUS	0.744912	DELETERIOUS	0.811429	DELETERIOUS	0.792808	DELETERIOUS	0.885196	UNKNOWN	0	UNKNOWN	0
P	389	L	DELETERIOUS	0.755661	NEUTRAL	0.856822	NEUTRAL	0.58231	DELETERIOUS	0.744912	DELETERIOUS	0.811429	DELETERIOUS	0.792808	DELETERIOUS	0.720388	UNKNOWN	0	UNKNOWN	0
P	389	T	DELETERIOUS	0.755661	NEUTRAL	0.858321	NEUTRAL	0.552027	DELETERIOUS	0.744912	DELETERIOUS	0.811429	DELETERIOUS	0.792808	DELETERIOUS	0.720388	UNKNOWN	0	UNKNOWN	0
K	401	W	DELETERIOUS	0.869084	NEUTRAL	0.409295	DELETERIOUS	0.67621	DELETERIOUS	0.744912	DELETERIOUS	0.649743	DELETERIOUS	0.792808	DELETERIOUS	0.805103	UNKNOWN	0	UNKNOWN	0
L	419	H	DELETERIOUS	0.869084	NEUTRAL	0.766117	DELETERIOUS	0.607981	DELETERIOUS	0.744912	DELETERIOUS	0.675241	DELETERIOUS	0.792808	DELETERIOUS	0.622082	UNKNOWN	0	UNKNOWN	0
R	425	C	DELETERIOUS	0.605483	NEUTRAL	0.621439	NEUTRAL	0.446708	NEUTRAL	0.668841	DELETERIOUS	0.431234	DELETERIOUS	0.527785	DELETERIOUS	0.555519	UNKNOWN	0	DELETERIOUS	0.734
R	425	M	DELETERIOUS	0.718713	NEUTRAL	0.65022	DELETERIOUS	0.588855	DELETERIOUS	0.59445	DELETERIOUS	0.453085	DELETERIOUS	0.792808	DELETERIOUS	0.622082	UNKNOWN	0	DELETERIOUS	0.662
N	430	I	DELETERIOUS	0.755661	NEUTRAL	0.841829	DELETERIOUS	0.858228	DELETERIOUS	0.744912	DELETERIOUS	0.474293	DELETERIOUS	0.792808	NEUTRAL	0.500147	UNKNOWN	0	UNKNOWN	0
N	430	Y	DELETERIOUS	0.869084	NEUTRAL	0.571214	DELETERIOUS	0.858228	DELETERIOUS	0.59445	DELETERIOUS	0.474293	DELETERIOUS	0.792808	DELETERIOUS	0.622082	UNKNOWN	0	UNKNOWN	0
P	431	A	DELETERIOUS	0.605483	NEUTRAL	0.656672	DELETERIOUS	0.732603	NEUTRAL	0.668841	DELETERIOUS	0.550771	DELETERIOUS	0.45233	NEUTRAL	0.500147	UNKNOWN	0	UNKNOWN	0
P	431	Y	DELETERIOUS	0.869084	NEUTRAL	0.588897	DELETERIOUS	0.87524	DELETERIOUS	0.744912	DELETERIOUS	0.811429	DELETERIOUS	0.792808	DELETERIOUS	0.720388	UNKNOWN	0	UNKNOWN	0
P	431	T	DELETERIOUS	0.869084	NEUTRAL	0.588897	DELETERIOUS	0.817312	DELETERIOUS	0.59445	DELETERIOUS	0.675241	DELETERIOUS	0.792808	DELETERIOUS	0.622082	UNKNOWN	0	UNKNOWN	0
H	443	Y	DELETERIOUS	0.606973	NEUTRAL	0.696916	DELETERIOUS	0.88475	DELETERIOUS	0.59445	NEUTRAL	0.60961	DELETERIOUS	0.792808	DELETERIOUS	0.805103	UNKNOWN	0	UNKNOWN	0
P	444	L	DELETERIOUS	0.718713	NEUTRAL	0.426537	DELETERIOUS	0.773385	DELETERIOUS	0.59445	NEUTRAL	0.643644	DELETERIOUS	0.792808	DELETERIOUS	0.555519	UNKNOWN	0	UNKNOWN	0
W	445	C	DELETERIOUS	0.869084	NEUTRAL	0.573143	DELETERIOUS	0.87524	DELETERIOUS	0.744912	DELETERIOUS	0.811429	DELETERIOUS	0.792808	DELETERIOUS	0.848454	UNKNOWN	0	UNKNOWN	0
E	465	H	DELETERIOUS	0.505959	NEUTRAL	0.765639	NEUTRAL	0.718714	DELETERIOUS	0.744912	DELETERIOUS	0.675241	DELETERIOUS	0.792808	NEUTRAL	0.583594	UNKNOWN	0	UNKNOWN	0
R	492	C	DELETERIOUS	0.869084	NEUTRAL	0.409295	DELETERIOUS	0.87524	DELETERIOUS	0.744912	DELETERIOUS	0.562339	DELETERIOUS	0.792808	DELETERIOUS	0.622082	UNKNOWN	0	UNKNOWN	0
R	492	M	DELETERIOUS	0.605483	NEUTRAL	0.78326	DELETERIOUS	0.607981	DELETERIOUS	0.744912	DELETERIOUS	0.474293	DELETERIOUS	0.792808	NEUTRAL	0.554397	UNKNOWN	0	UNKNOWN	0
S	503	R	DELETERIOUS	0.505959	NEUTRAL	0.483508	NEUTRAL	0.782876	DELETERIOUS	0.59445	DELETERIOUS	0.398458	DELETERIOUS	0.429699	NEUTRAL	0.583594	UNKNOWN	0	NEUTRAL	0.483198
R	504	W	DELETERIOUS	0.755661	NEUTRAL	0.659031	DELETERIOUS	0.817312	DELETERIOUS	0.744912	DELETERIOUS	0.647172	DELETERIOUS	0.792808	DELETERIOUS	0.720388	UNKNOWN	0	UNKNOWN	0
R	505	W	DELETERIOUS	0.755661	NEUTRAL	0.63348	DELETERIOUS	0.817312	DELETERIOUS	0.744912	DELETERIOUS	0.675241	DELETERIOUS	0.792808	DELETERIOUS	0.622082	UNKNOWN	0	UNKNOWN	0
E	506	V	DELETERIOUS	0.718713	NEUTRAL	0.71743	DELETERIOUS	0.773385	DELETERIOUS	0.59445	DELETERIOUS	0.502571	DELETERIOUS	0.792808	DELETERIOUS	0.622082	UNKNOWN	0	UNKNOWN	0
R	508	C	DELETERIOUS	0.718713	NEUTRAL	0.710132	DELETERIOUS	0.773385	DELETERIOUS	0.744912	DELETERIOUS	0.647172	DELETERIOUS	0.792808	DELETERIOUS	0.622082	UNKNOWN	0	UNKNOWN	0
P	130	L	NEUTRAL	0.614219	NEUTRAL		NEUTRAL	0.68184	NEUTRAL	0.668841	DELETERIOUS	0.453085	DELETERIOUS	0.792808	NEUTRAL	0.554397	UNKNOWN	0	DELETERIOUS	0.566866
Y	183	T	NEUTRAL	0.75204	NEUTRAL	0.65022	DELETERIOUS	0.67621	NEUTRAL	0.668841	NEUTRAL	0.676677	NEUTRAL	0.699911	NEUTRAL	0.665242	UNKNOWN	0	UNKNOWN	0
Y	190	C	NEUTRAL	0.631518	NEUTRAL	0.731278	DELETERIOUS	0.67621	NEUTRAL	0.668841	NEUTRAL	0.627628	DELETERIOUS	0.527785	NEUTRAL	0.500147	UNKNOWN	0	UNKNOWN	0
V	195	T	NEUTRAL	0.738345	NEUTRAL	0.63348	NEUTRAL	0.552027	NEUTRAL	0.668841	DELETERIOUS	0.407455	NEUTRAL	0.608192	NEUTRAL	0.554397	UNKNOWN	0	UNKNOWN	0
K	200	A	NEUTRAL	0.736888	NEUTRAL	0.677817	NEUTRAL	0.660879	NEUTRAL	0.668841	NEUTRAL	0.702703	DELETERIOUS	0.527785	NEUTRAL	0.500147	UNKNOWN	0	NEUTRAL	0.548088
K	200	T	NEUTRAL	0.738345	NEUTRAL	0.677817	NEUTRAL	0.718714	NEUTRAL	0.668841	NEUTRAL	0.693694	DELETERIOUS	0.45233	NEUTRAL	0.500147	UNKNOWN	0	NEUTRAL	0.515046
V	233	L	NEUTRAL	0.826225	NEUTRAL	0.65022	NEUTRAL	0.718714	NEUTRAL	0.668841	NEUTRAL	0.693694	NEUTRAL	0.645018	NEUTRAL	0.611679	UNKNOWN	0	UNKNOWN	0
D	244	G	NEUTRAL	0.631518	NEUTRAL	0.710132	NEUTRAL	0.508246	NEUTRAL	0.668841	NEUTRAL	0.627628	DELETERIOUS	0.527785	DELETERIOUS	0.622082	UNKNOWN	0	UNKNOWN	0
D	244	N	NEUTRAL	0.826225	NEUTRAL	0.851101	NEUTRAL	0.832104	NEUTRAL	0.668841	NEUTRAL	0.724725	NEUTRAL	0.774711	NEUTRAL	0.665242	UNKNOWN	0	UNKNOWN	0
E	253	D	NEUTRAL	0.602564	NEUTRAL	0.742731	NEUTRAL	0.58231	NEUTRAL	0.668841	DELETERIOUS	0.550771	DELETERIOUS	0.527785	DELETERIOUS	0.622082	UNKNOWN	0	UNKNOWN	0
V	275	M	NEUTRAL	0.602564	NEUTRAL	0.55997	NEUTRAL	0.782876	NEUTRAL	0.668841	DELETERIOUS	0.541774	DELETERIOUS	0.792808	NEUTRAL	0.665242	UNKNOWN	0	NEUTRAL	0.483198
M	276	T	NEUTRAL	0.653073	NEUTRAL	0.426537	NEUTRAL	0.68184	NEUTRAL	0.668841	NEUTRAL	0.627628	DELETERIOUS	0.527785	NEUTRAL	0.500147	UNKNOWN	0	UNKNOWN	0
P	279	S	NEUTRAL	0.738345	NEUTRAL	0.761233	NEUTRAL	0.892455	NEUTRAL	0.668841	NEUTRAL	0.740741	NEUTRAL	0.608192	DELETERIOUS	0.555519	UNKNOWN	0	UNKNOWN	0
P	279	M	NEUTRAL	0.628313	NEUTRAL	0.759683	NEUTRAL	0.782876	NEUTRAL	0.668841	NEUTRAL	0.627628	DELETERIOUS	0.792808	DELETERIOUS	0.805103	UNKNOWN	0	UNKNOWN	0
T	280	I	NEUTRAL	0.738345	NEUTRAL	0.65022	NEUTRAL	0.782876	NEUTRAL	0.668841	NEUTRAL	0.682683	DELETERIOUS	0.45233	NEUTRAL	0.500147	UNKNOWN	0	UNKNOWN	0
G	299	A	NEUTRAL	0.683659	NEUTRAL	0.74185	NEUTRAL	0.68184	NEUTRAL	0.668841	DELETERIOUS	0.398458	DELETERIOUS	0.45233	NEUTRAL	0.583594	UNKNOWN	0	UNKNOWN	0
A	329	S	NEUTRAL	0.736888	NEUTRAL	0.74185	DELETERIOUS	0.607981	NEUTRAL	0.668841	NEUTRAL	0.702703	NEUTRAL	0.699911	NEUTRAL	0.708784	UNKNOWN	0	UNKNOWN	0
A	329	T	NEUTRAL	0.631518		0.704846	DELETERIOUS	0.817312	NEUTRAL	0.668841	DELETERIOUS	0.398458	NEUTRAL	0.684164	NEUTRAL	0.708784	UNKNOWN	0	UNKNOWN	0
G	339	S	NEUTRAL	0.738345		0.765639	NEUTRAL	0.508246	NEUTRAL	0.668841	DELETERIOUS	0.398458	NEUTRAL	0.52894	NEUTRAL	0.583594	UNKNOWN	0	UNKNOWN	0
G	339	D	NEUTRAL	0.631518		0.74978	DELETERIOUS	0.732603	NEUTRAL	0.668841	DELETERIOUS	0.398458	NEUTRAL	0.699911	NEUTRAL	0.583594	UNKNOWN	0	UNKNOWN	0
A	342	D	NEUTRAL	0.752914		0.734802	DELETERIOUS	0.732603	NEUTRAL	0.668841	NEUTRAL	0.633634	NEUTRAL	0.736655	NEUTRAL	0.583594	UNKNOWN	0	UNKNOWN	0
A	342	T	NEUTRAL	0.738345		0.744493	NEUTRAL	0.718714	NEUTRAL	0.668841	DELETERIOUS	0.474293	NEUTRAL	0.682102	NEUTRAL	0.500147	UNKNOWN	0	UNKNOWN	0
A	352	T	NEUTRAL	0.653073		0.731278	NEUTRAL	0.718714	NEUTRAL	0.668841	DELETERIOUS	0.541774	DELETERIOUS	0.527785	NEUTRAL	0.500147	UNKNOWN	0	UNKNOWN	0
S	367	Q	NEUTRAL	0.631518		0.74185	NEUTRAL	0.552027	NEUTRAL	0.668841	NEUTRAL	0.60961	DELETERIOUS	0.527785	DELETERIOUS	0.555519	UNKNOWN	0	UNKNOWN	0
M	376	F	NEUTRAL	0.602564		0.71743	DELETERIOUS	0.67621	NEUTRAL	0.668841	NEUTRAL	0.643644	DELETERIOUS	0.459498	DELETERIOUS	0.555519	UNKNOWN	0	UNKNOWN	0
E	393	V	NEUTRAL	0.653073		0.571214	NEUTRAL	0.782876	NEUTRAL	0.668841	NEUTRAL	0.676353	DELETERIOUS	0.429699	NEUTRAL	0.554397	UNKNOWN	0	UNKNOWN	0
K	401	E	NEUTRAL	0.602564		0.461769	DELETERIOUS	0.732603	NEUTRAL	0.668841	NEUTRAL	0.60961	NEUTRAL	0.664292	DELETERIOUS	0.720388	UNKNOWN	0	UNKNOWN	0
K	401	Q	NEUTRAL	0.736888		0.748239	NEUTRAL	0.660879	NEUTRAL	0.668841	NEUTRAL	0.633634	NEUTRAL	0.671416	DELETERIOUS	0.555519	UNKNOWN	0	UNKNOWN	0
D	411	H	NEUTRAL	0.653073		0.742731	NEUTRAL	0.58231	NEUTRAL	0.668841	DELETERIOUS	0.474293	DELETERIOUS	0.459498	NEUTRAL	0.665242	UNKNOWN	0	DELETERIOUS	0.610778
M	426	I	NEUTRAL	0.653073		0.483508	DELETERIOUS	0.577953	NEUTRAL	0.668841	NEUTRAL	0.722723	NEUTRAL	0.756901	NEUTRAL	0.665242	UNKNOWN	0	UNKNOWN	0
N	430	K	NEUTRAL	0.602564		0.642291	DELETERIOUS	0.817312	NEUTRAL	0.668841	NEUTRAL	0.643644	DELETERIOUS	0.527785	DELETERIOUS	0.555519	UNKNOWN	0	UNKNOWN	0
E	432	A	NEUTRAL	0.826225		0.704846	NEUTRAL	0.782876	NEUTRAL	0.668841	NEUTRAL	0.676677	NEUTRAL	0.760676	NEUTRAL	0.708784	UNKNOWN	0	UNKNOWN	0
I	435	A	NEUTRAL	0.653073		0.659031	NEUTRAL	0.660879	NEUTRAL	0.668841	NEUTRAL	0.633634	DELETERIOUS	0.527785	DELETERIOUS	0.555519	UNKNOWN	0	UNKNOWN	0
P	438	V	NEUTRAL	0.736888		0.642291	NEUTRAL	0.718714	NEUTRAL	0.668841	NEUTRAL	0.627628	DELETERIOUS	0.527785	NEUTRAL	0.554397	UNKNOWN	0	UNKNOWN	0
P	438	R	NEUTRAL	0.738345		0.704846	NEUTRAL	0.660879	NEUTRAL	0.668841	NEUTRAL	0.627628	DELETERIOUS	0.459498	NEUTRAL	0.554397	UNKNOWN	0	UNKNOWN	0
K	441	R	NEUTRAL	0.826225		0.74185	NEUTRAL	0.718714	NEUTRAL	0.668841	NEUTRAL	0.682683	NEUTRAL	0.774711	NEUTRAL	0.554397	UNKNOWN	0	UNKNOWN	0
P	453	S	NEUTRAL	0.631518		0.742731	NEUTRAL	0.552027	NEUTRAL	0.668841	DELETERIOUS	0.474293	DELETERIOUS	0.792808	NEUTRAL	0.611679	UNKNOWN	0	NEUTRAL	0.572422
P	453	Q	NEUTRAL	0.631518		0.765639	NEUTRAL	0.58231	NEUTRAL	0.668841	DELETERIOUS	0.562339	DELETERIOUS	0.527785	NEUTRAL	0.583594	UNKNOWN	0	NEUTRAL	0.486111
P	453	C	NEUTRAL	0.602564		0.74185	NEUTRAL	0.446708	DELETERIOUS	0.744912	DELETERIOUS	0.541774	DELETERIOUS	0.527785	NEUTRAL	0.708784	UNKNOWN	0	DELETERIOUS	0.662
P	455	Q	NEUTRAL	0.738345		0.790308	NEUTRAL	0.552027	NEUTRAL	0.668841	DELETERIOUS	0.474293	NEUTRAL	0.684164	NEUTRAL	0.665242	UNKNOWN	0	UNKNOWN	0
D	458	H	NEUTRAL	0.602564		0.74978	DELETERIOUS	0.607981	NEUTRAL	0.668841	DELETERIOUS	0.474293	DELETERIOUS	0.429699	NEUTRAL	0.500147	UNKNOWN	0	UNKNOWN	0
D	458	L	NEUTRAL	0.602564		0.642291	DELETERIOUS	0.607981	NEUTRAL	0.668841	DELETERIOUS	0.407455	DELETERIOUS	0.459498	NEUTRAL	0.554397	UNKNOWN	0	UNKNOWN	0
E	459	H	NEUTRAL	0.602564		0.74185	NEUTRAL	0.660879	DELETERIOUS	0.59445	DELETERIOUS	0.562339	DELETERIOUS	0.45233	NEUTRAL	0.554397	UNKNOWN	0	DELETERIOUS	0.566866
N	460	K	NEUTRAL	0.712788		0.748239	NEUTRAL	0.782876	NEUTRAL	0.668841	DELETERIOUS	0.398458	DELETERIOUS	0.459498	NEUTRAL	0.554397	UNKNOWN	0	NEUTRAL	0.635417
C	461	S	NEUTRAL	0.738345		0.759683	NEUTRAL	0.68184	NEUTRAL	0.668841	NEUTRAL	0.60961	DELETERIOUS	0.459498	NEUTRAL	0.611679	UNKNOWN	0	UNKNOWN	0
T	462	P	NEUTRAL	0.602564		0.55997	NEUTRAL	0.446708	DELETERIOUS	0.59445	DELETERIOUS	0.562339	NEUTRAL	0.645018	NEUTRAL	0.830588	UNKNOWN	0	DELETERIOUS	0.566866
V	487	M	NEUTRAL	0.602564		0.704846	NEUTRAL	0.58231	DELETERIOUS	0.744912	DELETERIOUS	0.593188	DELETERIOUS	0.527785	NEUTRAL	0.583594	UNKNOWN	0	UNKNOWN	0
G	497	E	NEUTRAL	0.752914			NEUTRAL	0.446708	NEUTRAL	0.668841	NEUTRAL	0.60961	DELETERIOUS	0.527785	NEUTRAL	0.500147	UNKNOWN	0	UNKNOWN	0
P	499	S	NEUTRAL	0.602564		0.765639	DELETERIOUS	0.607981	NEUTRAL	0.668841	DELETERIOUS	0.398458	DELETERIOUS	0.45233	NEUTRAL	0.583594	UNKNOWN	0	UNKNOWN	0
S	503	L	NEUTRAL	0.752914		0.731278	NEUTRAL	0.718714	NEUTRAL	0.668841	NEUTRAL	0.702405	DELETERIOUS	0.792808	NEUTRAL	0.554397	UNKNOWN	0	NEUTRAL	0.480324

## Sheet: SNPs&GO
Table S4: Results from Meta-SNP, PredictSNP and SNPS&GO
	Disease	1	0.564		PhD-SNP: F[R]=88% F[W]=0% Nali=31
R91W
	Neutral	2	0.381		SNPs&GO
R97C	Disease	2	0.608		PhD-SNP: F[R]=100% F[C]=0% Nali=31
	Disease	0	0.505		SNPs&GO
R97W	Disease	3	0.664		PhD-SNP: F[R]=100% F[W]=0% Nali=31
	Disease	2	0.598		SNPs&GO
R104W	Disease	4	0.722		PhD-SNP: F[R]=82% F[W]=0% Nali=32
	Disease	1	0.532		SNPs&GO
P124L	Disease	3	0.645		PhD-SNP: F[P]=85% F[L]=0% Nali=45
	Neutral	2	0.406		SNPs&GO
P124R	Disease	3	0.673		PhD-SNP: F[P]=85% F[R]=0% Nali=45
	Neutral	1	0.456		SNPs&GO
P130H	Neutral	4	0.307		PhD-SNP: F[P]=69% F[H]=0% Nali=60
	Neutral	7	0.138		SNPs&GO
P130L	Neutral	5	0.256		PhD-SNP: F[P]=69% F[L]=0% Nali=60
	Neutral	8	0.124		SNPs&GO
S137H	Neutral	7	0.17		PhD-SNP: F[S]=65% F[H]=3% Nali=77
	Neutral	9	0.06		SNPs&GO
S137P	Neutral	5	0.256		PhD-SNP: F[S]=65% F[P]=0% Nali=77
	Neutral	8	0.106		SNPs&GO
R139L	Neutral	4	0.302		PhD-SNP: F[R]=78% F[L]=1% Nali=86
	Neutral	7	0.145		SNPs&GO
R139Q	Neutral	5	0.239		PhD-SNP: F[R]=78% F[Q]=3% Nali=86
	Neutral	8	0.106		SNPs&GO
R139W	Neutral	4	0.294		PhD-SNP: F[R]=78% F[W]=0% Nali=86
	Neutral	7	0.16		SNPs&GO
R142Q	Neutral	5	0.262		PhD-SNP: F[R]=62% F[Q]=4% Nali=103
	Neutral	8	0.09		SNPs&GO
R142W	Neutral	2	0.383		PhD-SNP: F[R]=62% F[W]=0% Nali=103
	Neutral	7	0.155		SNPs&GO
R143W	Neutral	3	0.37		PhD-SNP: F[R]=58% F[W]=0% Nali=105
	Neutral	7	0.145		SNPs&GO
P144L	Neutral	5	0.264		PhD-SNP: F[P]=66% F[L]=0% Nali=103
	Neutral	8	0.102		SNPs&GO
P144W	Neutral	2	0.387		PhD-SNP: F[P]=66% F[W]=0% Nali=103
	Neutral	7	0.146		SNPs&GO
S152C	Neutral	1	0.473		PhD-SNP: F[S]=58% F[C]=0% Nali=121
	Neutral	7	0.151		SNPs&GO
S152L	Neutral	2	0.406		PhD-SNP: F[S]=58% F[L]=1% Nali=121
	Neutral	7	0.132		SNPs&GO
T154C	Disease	1	0.541		PhD-SNP: F[T]=40% F[C]=0% Nali=139
	Neutral	6	0.216		SNPs&GO
I171R	Disease	8	0.905		PhD-SNP: F[I]=39% F[R]=0% Nali=943
	Disease	5	0.739		SNPs&GO
I171T	Disease	7	0.848		PhD-SNP: F[I]=39% F[T]=0% Nali=943
	Disease	1	0.56		SNPs&GO
G174T	Disease	8	0.897		PhD-SNP: F[G]=100% F[T]=0% Nali=946
	Disease	8	0.899		SNPs&GO
G174V	Disease	8	0.923		PhD-SNP: F[G]=100% F[V]=0% Nali=946
	Disease	9	0.954		SNPs&GO
A182I	Disease	5	0.735		PhD-SNP: F[A]=66% F[I]=0% Nali=944
	Disease	4	0.691		SNPs&GO
A182T	Disease	6	0.781		PhD-SNP: F[A]=66% F[T]=0% Nali=944
	Disease	3	0.66		SNPs&GO
Y183C	Disease	3	0.651		PhD-SNP: F[Y]=9% F[C]=0% Nali=941
	Neutral	0	0.499		SNPs&GO
Y183T	Neutral	4	0.3		PhD-SNP: F[Y]=9% F[T]=7% Nali=941
	Neutral	6	0.189		SNPs&GO
Y190C	Disease	2	0.609		PhD-SNP: F[Y]=8% F[C]=0% Nali=944
	Neutral	1	0.444		SNPs&GO
A192C	Disease	8	0.879		PhD-SNP: F[A]=99% F[C]=0% Nali=949
	Disease	8	0.887		SNPs&GO
A192T	Disease	7	0.864		PhD-SNP: F[A]=99% F[T]=0% Nali=949
	Disease	7	0.868		SNPs&GO
M193T	Disease	1	0.53		PhD-SNP: F[M]=13% F[T]=0% Nali=952
	Neutral	2	0.391		SNPs&GO
V195A	Disease	3	0.657		PhD-SNP: F[V]=21% F[T]=1% Nali=950
	Neutral	2	0.391		SNPs&GO
K200A	Neutral	1	0.475		PhD-SNP: F[K]=48% F[A]=4% Nali=868
	Neutral	5	0.258		SNPs&GO
K200T	Disease	1	0.555		PhD-SNP: F[K]=48% F[T]=5% Nali=868
	Neutral	5	0.266		SNPs&GO
R203T	Neutral	4	0.279		PhD-SNP: F[R]=18% F[T]=2% Nali=627
	Neutral	8	0.115		SNPs&GO
R203W	Disease	1	0.525		PhD-SNP: F[R]=18% F[W]=0% Nali=627
	Neutral	4	0.28		SNPs&GO
R209C	Disease	1	0.563		PhD-SNP: F[R]=52% F[C]=0% Nali=230
	Neutral	3	0.333		SNPs&GO
R209W	Disease	1	0.552		PhD-SNP: F[R]=52% F[W]=0% Nali=230
	Neutral	4	0.314		SNPs&GO
R210C	Disease	1	0.552		PhD-SNP: F[R]=53% F[C]=0% Nali=218
	Neutral	3	0.328		SNPs&GO
R210H	Neutral	2	0.386		PhD-SNP: F[R]=53% F[H]=0% Nali=218
	Neutral	7	0.162		SNPs&GO
R217W	Neutral	4	0.32		PhD-SNP: F[R]=38% F[W]=0% Nali=266
	Neutral	7	0.147		SNPs&GO
G222V	Neutral	0	0.48		PhD-SNP: F[G]=43% F[V]=1% Nali=219
	Neutral	6	0.191		SNPs&GO
G222W	Neutral	0	0.497		PhD-SNP: F[G]=43% F[W]=1% Nali=219
	Neutral	5	0.243		SNPs&GO
V233L	Neutral	3	0.333		PhD-SNP: F[V]=38% F[L]=19% Nali=951
	Neutral	6	0.198		SNPs&GO
E236K	Disease	8	0.905		PhD-SNP: F[E]=100% F[K]=0% Nali=984
	Disease	10	1		PANTHER: F[E]=99% F[K]=0%
	Disease	7	0.867		SNPs&GO
E236V	Disease	8	0.915		PhD-SNP: F[E]=100% F[V]=0% Nali=984
	Disease	10	1		PANTHER: F[E]=99% F[V]=0%
	Disease	7	0.874		SNPs&GO
I237K	Disease	8	0.886		PhD-SNP: F[I]=70% F[K]=0% Nali=984
	Disease	8	0.898		PANTHER: F[I]=54% F[K]=0%
	Disease	8	0.898		SNPs&GO
I237N	Disease	8	0.9		PhD-SNP: F[I]=70% F[N]=0% Nali=984
	Disease	8	0.915		PANTHER: F[I]=54% F[N]=0%
	Disease	8	0.887		SNPs&GO
D244G	Neutral	2	0.41		PhD-SNP: F[D]=18% F[G]=0% Nali=990
	Neutral	0	0.486		PANTHER: F[D]=24% F[G]=2%
	Neutral	5	0.275		SNPs&GO
D244N	Neutral	7	0.146		PhD-SNP: F[D]=18% F[N]=16% Nali=990
	Neutral	6	0.213		PANTHER: F[D]=24% F[N]=10%
	Neutral	8	0.093		SNPs&GO
N247G	Disease	5	0.772		PhD-SNP: F[N]=63% F[G]=1% Nali=991
	Disease	6	0.82		PANTHER: F[N]=81% F[G]=1%
	Disease	6	0.82		SNPs&GO
N247K	Disease	7	0.833		PhD-SNP: F[N]=63% F[K]=0% Nali=991
	Disease	7	0.834		PANTHER: F[N]=81% F[K]=1%
	Disease	7	0.846		SNPs&GO
N247S	Disease	5	0.743		PhD-SNP: F[N]=63% F[S]=1% Nali=991
	Disease	6	0.796		PANTHER: F[N]=81% F[S]=1%
	Disease	5	0.771		SNPs&GO
V249M	Disease	1	0.538		PhD-SNP: F[V]=53% F[M]=2% Nali=991
	Disease	7	0.833		PANTHER: F[V]=73% F[M]=1%
	Disease	3	0.669		SNPs&GO
V249S	Disease	5	0.736		PhD-SNP: F[V]=53% F[S]=0% Nali=991
	Disease	7	0.826		PANTHER: F[V]=73% F[S]=1%
	Disease	6	0.787		SNPs&GO
E253D	Neutral	6	0.199		PhD-SNP: F[E]=62% F[D]=21% Nali=988
	Neutral	0	0.488		PANTHER: F[E]=60% F[D]=6%
	Neutral	4	0.292		SNPs&GO
E253M	Neutral	0	0.477		PhD-SNP: F[E]=62% F[M]=0% Nali=988
	Disease	8	0.909		PANTHER: F[E]=60% F[M]=0%
	Disease	1	0.55		SNPs&GO
M265D	Disease	5	0.749		PhD-SNP: F[M]=27% F[D]=0% Nali=990
	Disease	8	0.921		PANTHER: F[M]=38% F[D]=0%
	Disease	8	0.891		SNPs&GO
M265T	Disease	4	0.724		PhD-SNP: F[M]=27% F[T]=0% Nali=990
	Disease	5	0.739		PANTHER: F[M]=38% F[T]=1%
	Disease	7	0.875		SNPs&GO
V275M	Neutral	5	0.274		PhD-SNP: F[V]=17% F[M]=8% Nali=992
	Disease	0	0.518		PANTHER: F[V]=29% F[M]=2%
	Neutral	4	0.302		SNPs&GO
V275T	Neutral	0	0.481		PhD-SNP: F[V]=17% F[T]=0% Nali=992
	Neutral	2	0.404		PANTHER: F[V]=29% F[T]=4%
	Neutral	1	0.452		SNPs&GO
M276T	Neutral	1	0.467		PhD-SNP: F[M]=9% F[T]=1% Nali=990
	Neutral	4	0.323		PANTHER: F[M]=20% F[T]=4%
	Neutral	1	0.467		SNPs&GO
P279M	Neutral	8	0.078		PhD-SNP: F[P]=8% F[M]=0% Nali=983
	Disease	1	0.526		PANTHER: F[P]=20% F[M]=1%
	Neutral	8	0.096		SNPs&GO
P279S	Neutral	8	0.12		PhD-SNP: F[P]=8% F[S]=3% Nali=983
	Neutral	4	0.316		PANTHER: F[P]=20% F[S]=4%
	Neutral	8	0.091		SNPs&GO
T280I	Neutral	7	0.142		PhD-SNP: F[T]=10% F[I]=2% Nali=988
	Neutral	2	0.411		PANTHER: F[T]=13% F[I]=2%
	Neutral	7	0.131		SNPs&GO
E286K	Disease	7	0.857		PhD-SNP: F[E]=84% F[K]=0% Nali=987
	Neutral	1	0.465		PANTHER: F[E]=33% F[K]=3%
	Disease	5	0.745		SNPs&GO
A289K	Disease	8	0.908		PhD-SNP: F[A]=82% F[K]=0% Nali=993
	Disease	6	0.809		PANTHER: F[A]=51% F[K]=1%
	Disease	7	0.851		SNPs&GO
A289V	Disease	7	0.832		PhD-SNP: F[A]=82% F[V]=1% Nali=993
	Disease	3	0.666		PANTHER: F[A]=51% F[V]=2%
	Disease	5	0.759		SNPs&GO
R290V	Disease	6	0.786		PhD-SNP: F[R]=74% F[V]=1% Nali=993
	Disease	6	0.809		PANTHER: F[R]=64% F[V]=1%
	Disease	6	0.817		SNPs&GO
D295V	Disease	7	0.836		PhD-SNP: F[D]=15% F[V]=0% Nali=986
	Disease	7	0.862		PANTHER: F[D]=61% F[V]=0%
	Disease	8	0.915		SNPs&GO
G299A	Neutral	8	0.12		PhD-SNP: F[G]=42% F[A]=53% Nali=993
	Neutral	1	0.444		PANTHER: F[G]=70% F[A]=9%
	Neutral	4	0.283		SNPs&GO
H310Y	Disease	7	0.873		PhD-SNP: F[H]=99% F[Y]=1% Nali=995
	Disease	9	0.935		PANTHER: F[H]=92% F[Y]=0%
	Disease	7	0.829		SNPs&GO
R311C	Disease	7	0.859		PhD-SNP: F[R]=94% F[C]=0% Nali=995
	Disease	8	0.876		PANTHER: F[R]=49% F[C]=0%
	Disease	6	0.775		SNPs&GO
R311H	Disease	7	0.84		PhD-SNP: F[R]=94% F[H]=0% Nali=995
	Disease	5	0.774		PANTHER: F[R]=49% F[H]=1%
	Disease	6	0.784		SNPs&GO
N317S	Disease	7	0.872		PhD-SNP: F[N]=100% F[S]=0% Nali=995
	Disease	3	0.648		PANTHER: F[N]=64% F[S]=3%
	Disease	7	0.831		SNPs&GO
L318A	Disease	4	0.723		PhD-SNP: F[L]=75% F[A]=0% Nali=995
	Disease	6	0.807		PANTHER: F[L]=69% F[A]=1%
	Disease	5	0.737		SNPs&GO
L319V	Disease	5	0.771		PhD-SNP: F[L]=96% F[V]=1% Nali=995
	Disease	7	0.826		PANTHER: F[L]=86% F[V]=2%
	Disease	6	0.8		SNPs&GO
G321R	Disease	5	0.75		PhD-SNP: F[G]=5% F[R]=0% Nali=951
	Neutral	4	0.317		PANTHER: F[G]=16% F[R]=3%
	Disease	0	0.51		SNPs&GO
I328M	Disease	3	0.671		PhD-SNP: F[I]=63% F[M]=0% Nali=995
	Disease	5	0.738		PANTHER: F[I]=60% F[M]=1%
	Disease	5	0.732		SNPs&GO
A329M	Disease	2	0.604		PhD-SNP: F[A]=48% F[M]=0% Nali=995
	Disease	1	0.556		PANTHER: F[A]=25% F[M]=1%
	Neutral	0	0.485		SNPs&GO
A329S	Neutral	4	0.309		PhD-SNP: F[A]=48% F[S]=23% Nali=995
	Neutral	6	0.184		PANTHER: F[A]=25% F[S]=13%
	Neutral	5	0.241		SNPs&GO
A329T	Disease	1	0.544		PhD-SNP: F[A]=48% F[T]=7% Nali=995
	Neutral	2	0.384		PANTHER: F[A]=25% F[T]=4%
	Disease	1	0.571		SNPs&GO
G339D	Neutral	3	0.326		PhD-SNP: F[G]=28% F[D]=20% Nali=880
	Neutral	5	0.233		PANTHER: F[G]=53% F[D]=14%
	Neutral	4	0.308		SNPs&GO
G339S	Neutral	4	0.324		PhD-SNP: F[G]=28% F[S]=8% Nali=880
	Disease	0	0.507		PANTHER: F[G]=53% F[S]=3%
	Neutral	1	0.454		SNPs&GO
A342D	Neutral	3	0.367		PhD-SNP: F[A]=12% F[D]=7% Nali=795
	Neutral	7	0.134		PANTHER: F[A]=23% F[D]=19%
	Neutral	7	0.149		SNPs&GO
A342T	Neutral	7	0.161		PhD-SNP: F[A]=12% F[T]=3% Nali=795
	Neutral	2	0.423		PANTHER: F[A]=23% F[T]=3%
	Neutral	4	0.295		SNPs&GO
V348F	Disease	5	0.752		PhD-SNP: F[V]=7% F[F]=0% Nali=992
	Neutral	0	0.475		PANTHER: F[V]=19% F[F]=2%
	Disease	5	0.751		SNPs&GO
T350M	Disease	4	0.701		PhD-SNP: F[T]=48% F[M]=0% Nali=995
	Disease	8	0.88		PANTHER: F[T]=57% F[M]=0%
	Disease	6	0.813		SNPs&GO
A352T	Neutral	2	0.392		PhD-SNP: F[A]=34% F[T]=1% Nali=996
	Disease	2	0.621		PANTHER: F[A]=58% F[T]=3%
	Disease	3	0.639		SNPs&GO
A355V	Disease	4	0.717		PhD-SNP: F[A]=80% F[V]=0% Nali=996
	Disease	5	0.737		PANTHER: F[A]=61% F[V]=1%
	Disease	5	0.749		SNPs&GO
E357K	Disease	7	0.866		PhD-SNP: F[E]=100% F[K]=0% Nali=996
	Disease	8	0.917		PANTHER: F[E]=89% F[K]=0%
	Disease	8	0.885		SNPs&GO
R363C	Disease	4	0.684		PhD-SNP: F[R]=34% F[C]=0% Nali=659
	Disease	3	0.649		PANTHER: F[R]=9% F[C]=0%
	Disease	0	0.52		SNPs&GO
F366Y	Neutral	0	0.477		PhD-SNP: F[F]=8% F[T]=0% Nali=968
	Neutral	4	0.301		PANTHER: F[F]=16% F[T]=4%
	Neutral	4	0.283		SNPs&GO
S367F	Disease	3	0.664		PhD-SNP: F[S]=14% F[F]=0% Nali=970
	Neutral	3	0.358		SNPs&GO
S367Q	Neutral	0	0.498		PhD-SNP: F[S]=14% F[Q]=1% Nali=970
	Neutral	5	0.25		SNPs&GO
A375T	Disease	4	0.684		PhD-SNP: F[A]=20% F[T]=0% Nali=996
	Disease	2	0.581		PANTHER: F[A]=52% F[T]=3%
	Disease	5	0.773		SNPs&GO
M376F	Disease	7	0.825		PhD-SNP: F[M]=12% F[F]=4% Nali=995
	Neutral	1	0.437		PANTHER: F[M]=22% F[F]=3%
	Disease	5	0.773		SNPs&GO
G386D	Disease	8	0.895		PhD-SNP: F[G]=96% F[D]=0% Nali=995
	Disease	6	0.822		PANTHER: F[G]=70% F[D]=1%
	Disease	7	0.852		SNPs&GO
P389L	Disease	8	0.894		PhD-SNP: F[P]=100% F[L]=0% Nali=995
	Disease	10	1		PANTHER: F[P]=99% F[L]=0%
	Disease	6	0.804		SNPs&GO
P389T	Disease	7	0.873		PhD-SNP: F[P]=100% F[T]=0% Nali=995
	Disease	10	1		PANTHER: F[P]=99% F[T]=0%
	Disease	6	0.818		SNPs&GO
E393V	Disease	3	0.657		PhD-SNP: F[E]=30% F[V]=1% Nali=993
	Disease	1	0.555		PANTHER: F[E]=18% F[V]=1%
	Disease	1	0.532		SNPs&GO
K401E	Disease	5	0.743		PhD-SNP: F[K]=57% F[E]=1% Nali=992
	Neutral	2	0.425		PANTHER: F[K]=37% F[E]=5%
	Disease	3	0.642		SNPs&GO
K401Q	Neutral	1	0.467		PhD-SNP: F[K]=57% F[Q]=11% Nali=992
	Neutral	0	0.485		PANTHER: F[K]=37% F[Q]=3%
	Neutral	2	0.391		SNPs&GO
K401W	Disease	6	0.782		PhD-SNP: F[K]=57% F[W]=0% Nali=992
	Disease	8	0.903		PANTHER: F[K]=37% F[W]=0%
	Disease	4	0.682		SNPs&GO
D411H	Neutral	5	0.229		PhD-SNP: F[D]=14% F[H]=4% Nali=861
	Neutral	2	0.385		PANTHER: F[D]=17% F[H]=1%
	Neutral	7	0.158		SNPs&GO
L419H	Disease	2	0.598		PhD-SNP: F[L]=19% F[H]=0% Nali=976
	Disease	5	0.731		PANTHER: F[L]=35% F[H]=1%
	Disease	3	0.641		SNPs&GO
R425C	Disease	5	0.741		PhD-SNP: F[R]=47% F[C]=1% Nali=996
	Disease	8	0.888		PANTHER: F[R]=32% F[C]=0%
	Disease	4	0.722		SNPs&GO
R425M	Disease	3	0.636		PhD-SNP: F[R]=47% F[M]=0% Nali=996
	Disease	6	0.777		PANTHER: F[R]=32% F[M]=0%
	Disease	2	0.591		SNPs&GO
M426I	Neutral	4	0.305		PhD-SNP: F[M]=51% F[I]=24% Nali=995
	Neutral	7	0.162		PANTHER: F[M]=24% F[I]=15%
	Neutral	7	0.137		SNPs&GO
N430I	Disease	6	0.824		PhD-SNP: F[N]=48% F[I]=0% Nali=995
	Disease	6	0.782		PANTHER: F[N]=25% F[I]=0%
	Disease	5	0.73		SNPs&GO
N430K	Disease	5	0.771		PhD-SNP: F[N]=48% F[K]=1% Nali=995
	Neutral	4	0.319		PANTHER: F[N]=25% F[K]=5%
	Disease	0	0.51		SNPs&GO
N430Y	Disease	6	0.781		PhD-SNP: F[N]=48% F[Y]=0% Nali=995
	Disease	6	0.784		PANTHER: F[N]=25% F[Y]=0%
	Disease	4	0.707		SNPs&GO
P431A	Disease	4	0.692		PhD-SNP: F[P]=92% F[A]=2% Nali=994
	Disease	7	0.862		PANTHER: F[P]=90% F[A]=1%
	Disease	5	0.728		SNPs&GO
P431T	Disease	6	0.816		PhD-SNP: F[P]=92% F[T]=0% Nali=994
	Disease	8	0.908		PANTHER: F[P]=90% F[T]=0%
	Disease	6	0.81		SNPs&GO
P431Y	Disease	7	0.865		PhD-SNP: F[P]=92% F[Y]=0% Nali=994
	Disease	9	0.965		PANTHER: F[P]=90% F[Y]=0%
	Disease	7	0.836		SNPs&GO
E432A	Neutral	8	0.106		PhD-SNP: F[E]=17% F[A]=14% Nali=994
	Neutral	6	0.207		PANTHER: F[E]=27% F[A]=12%
	Neutral	9	0.045		SNPs&GO
I435A	Neutral	3	0.338		PhD-SNP: F[I]=57% F[A]=13% Nali=989
	Disease	4	0.703		PANTHER: F[I]=55% F[A]=2%
	Disease	1	0.567		SNPs&GO
P438R	Neutral	6	0.223		PhD-SNP: F[P]=20% F[R]=3% Nali=980
	Neutral	6	0.216		PANTHER: F[P]=10% F[R]=4%
	Neutral	8	0.094		SNPs&GO
P438V	Neutral	7	0.172		PhD-SNP: F[P]=20% F[V]=0% Nali=980
	Neutral	7	0.154		PANTHER: F[P]=10% F[V]=7%
	Neutral	9	0.036		SNPs&GO
K441R	Neutral	8	0.096		PhD-SNP: F[K]=27% F[R]=19% Nali=980
	Neutral	5	0.236		PANTHER: F[K]=31% F[R]=12%
	Neutral	9	0.069		SNPs&GO
H443Y	Disease	6	0.798		PhD-SNP: F[H]=66% F[Y]=0% Nali=969
	Disease	6	0.807		PANTHER: F[H]=50% F[Y]=0%
	Disease	7	0.853		SNPs&GO
P444L	Disease	1	0.551		PhD-SNP: F[P]=56% F[L]=0% Nali=964
	Disease	5	0.742		PANTHER: F[P]=56% F[L]=1%
	Disease	3	0.644		SNPs&GO
W445C	Disease	7	0.842		PhD-SNP: F[W]=92% F[C]=0% Nali=958
	Disease	9	0.932		PANTHER: F[W]=61% F[C]=0%
	Disease	6	0.821		SNPs&GO
P453C	Disease	0	0.517		PhD-SNP: F[P]=64% F[C]=0% Nali=440
	Disease	7	0.838		PANTHER: F[P]=43% F[C]=0%
	Disease	2	0.594		SNPs&GO
P453Q	Neutral	1	0.465		PhD-SNP: F[P]=64% F[Q]=1% Nali=440
	Disease	1	0.535		PANTHER: F[P]=43% F[Q]=2%
	Disease	0	0.517		SNPs&GO
P453S	Neutral	2	0.376		PhD-SNP: F[P]=64% F[S]=3% Nali=440
	Neutral	1	0.434		PANTHER: F[P]=43% F[S]=4%
	Neutral	2	0.408		SNPs&GO
P455Q	Neutral	2	0.405		PhD-SNP: F[P]=49% F[Q]=1% Nali=412
	Neutral	7	0.165		SNPs&GO
D458H	Neutral	4	0.306		PhD-SNP: F[D]=33% F[H]=1% Nali=351
	Neutral	6	0.223		PANTHER: F[D]=10% F[H]=2%
	Neutral	7	0.128		SNPs&GO
D458L	Neutral	5	0.271		PhD-SNP: F[D]=33% F[L]=3% Nali=351
	Neutral	7	0.139		PANTHER: F[D]=10% F[L]=4%
	Neutral	8	0.108		SNPs&GO
E459H	Neutral	3	0.336		PhD-SNP: F[E]=49% F[H]=1% Nali=339
	Neutral	4	0.275		PANTHER: F[E]=12% F[H]=2%
	Neutral	7	0.143		SNPs&GO
N460K	Neutral	5	0.232		PhD-SNP: F[N]=40% F[K]=2% Nali=323
	Neutral	9	0.068		PANTHER: F[N]=10% F[K]=7%
	Neutral	8	0.094		SNPs&GO
C461S	Neutral	4	0.286		PhD-SNP: F[C]=31% F[S]=4% Nali=313
	Neutral	8	0.112		PANTHER: F[C]=14% F[S]=5%
	Neutral	8	0.124		SNPs&GO
T462P	Neutral	6	0.191		PhD-SNP: F[T]=21% F[P]=4% Nali=305
	Neutral	9	0.057		PANTHER: F[T]=12% F[P]=10%
	Neutral	9	0.041		SNPs&GO
E465H	Neutral	7	0.143		PhD-SNP: F[E]=33% F[H]=1% Nali=299
	Neutral	5	0.234		PANTHER: F[E]=11% F[H]=2%
	Neutral	9	0.045		SNPs&GO
V487M	Neutral	0	0.484		PhD-SNP: F[V]=43% F[M]=2% Nali=151
	Neutral	8	0.078		PANTHER: F[V]=18% F[M]=13%
	Neutral	8	0.094		SNPs&GO
R492C	Disease	6	0.788		PhD-SNP: F[R]=45% F[C]=0% Nali=131
	Disease	1	0.537		PANTHER: F[R]=22% F[C]=0%
	Disease	2	0.612		SNPs&GO
R492M	Disease	2	0.596		PhD-SNP: F[R]=45% F[M]=0% Nali=131
	Neutral	3	0.345		PANTHER: F[R]=22% F[M]=1%
	Neutral	3	0.327		SNPs&GO
G497E	Disease	3	0.661		PhD-SNP: F[G]=54% F[E]=0% Nali=114
	Neutral	8	0.109		PANTHER: F[G]=38% F[E]=4%
	Neutral	1	0.448		SNPs&GO
P499S	Disease	1	0.569		PhD-SNP: F[P]=62% F[S]=2% Nali=113
	Neutral	8	0.087		PANTHER: F[P]=7% F[S]=5%
	Neutral	7	0.174		SNPs&GO
S503L	Neutral	3	0.346		PhD-SNP: F[S]=46% F[L]=1% Nali=99
	Neutral	4	0.29		PANTHER: F[S]=22% F[L]=2%
	Neutral	6	0.202		SNPs&GO
S503R	Neutral	3	0.335		PhD-SNP: F[S]=46% F[R]=2% Nali=99
	Neutral	5	0.232		PANTHER: F[S]=22% F[R]=4%
	Neutral	6	0.186		SNPs&GO
R504W	Disease	3	0.649		PhD-SNP: F[R]=62% F[W]=0% Nali=97
	Disease	4	0.689		PANTHER: F[R]=25% F[W]=0%
	Disease	3	0.662		SNPs&GO
R505W	Disease	4	0.675		PhD-SNP: F[R]=60% F[W]=0% Nali=93
	Disease	4	0.701		PANTHER: F[R]=27% F[W]=0%
	Disease	4	0.693		SNPs&GO
E506V	Disease	1	0.575		PhD-SNP: F[E]=65% F[V]=0% Nali=87
	Neutral	5	0.269		PANTHER: F[E]=14% F[V]=2%
	Neutral	5	0.257		SNPs&GO
R508C	Disease	4	0.712		PhD-SNP: F[R]=83% F[C]=0% Nali=83
	Disease	2	0.609		PANTHER: F[R]=27% F[C]=0%
	Disease	3	0.666		SNPs&GO
