# Supplementary material for: Effects of Single-Nucleotide Polymorphisms in Calmodulin-Dependent Protein Kinase Kinase 2 (CAMKK2): A Comprehensive Study
Source: Comput Math Methods Med. 2020 Oct 6;2020:7419512. doi: 10.1155/2020/7419512 (PMC7559224; doi:10.1155/2020/7419512)
Supplement: Supplementary Materials — Table S1 lists down the SNPs that are predicted from SNPNexus (SIFT and PolyPhen). Table S2 shows the deleterious SNPs predicted from the PROVEAN tool. Table S3 summarizes the results from the Mutation Assessor tool that has a function prediction category as medium, low, and high. Table S4 shows the combined SNPs that are predicted as damaging from Meta-SNP, PredictSNP, and SNPs&GO. Table S5 has the list of SNPs that are predicted as destabilizing the protein structure and function. Table S6 shows the SNPs that are predicted as evolutionary conserved from the ConSurf tool. Table S7 shows the disease causing mutations from MutPred. Table S8 shows the interacting residues generated from PLIP for wildtype and mutant docked complexes. [file 7419512.f1.zip › Table S5.xlsx]

## Sheet: Protein Stability
Table S5: Results of Protein Stability Analysis from mCSM
249	PDB File	Chain	Wild Residue	Residue Position	Mutant Residue	RSA (%)	Predicted ΔΔG	Outcome
113	CAMKK2_ITASSER.pdb	A	T	154	M	29.7	0.002	Stabilizing
146	CAMKK2_ITASSER.pdb	A	M	49	V	14.6	0.609	Stabilizing
147	CAMKK2_ITASSER.pdb	A	M	49	Y	14.6	0.324	Stabilizing
156	CAMKK2_ITASSER.pdb	A	E	506	K	67.3	0.031	Stabilizing
164	CAMKK2_ITASSER.pdb	A	R	492	M	33.2	0.066	Stabilizing
167	CAMKK2_ITASSER.pdb	A	T	462	M	39	0.106	Stabilizing
169	CAMKK2_ITASSER.pdb	A	N	460	K	35.5	0.151	Stabilizing
171	CAMKK2_ITASSER.pdb	A	E	459	H	61	0.381	Stabilizing
177	CAMKK2_ITASSER.pdb	A	E	432	K	75.7	0.253	Stabilizing
181	CAMKK2_ITASSER.pdb	A	N	430	I	65.6	0.003	Stabilizing
184	CAMKK2_ITASSER.pdb	A	R	394	Q	72.7	0.253	Stabilizing
185	CAMKK2_ITASSER.pdb	A	E	393	K	69.9	0.378	Stabilizing
186	CAMKK2_ITASSER.pdb	A	E	393	V	69.9	0.142	Stabilizing
5	CAMKK2_ITASSER.pdb	A	D	458	L	78.2	0.196	Stabilizing
9	CAMKK2_ITASSER.pdb	A	H	443	Y	10.2	0.712	Stabilizing
23	CAMKK2_ITASSER.pdb	A	D	411	H	112.6	0.382	Stabilizing
28	CAMKK2_ITASSER.pdb	A	R	394	L	72.7	0.622	Stabilizing
34	CAMKK2_ITASSER.pdb	A	S	367	Q	42.5	0.061	Stabilizing
35	CAMKK2_ITASSER.pdb	A	E	361	Q	14.2	0.378	Stabilizing
36	CAMKK2_ITASSER.pdb	A	E	361	K	14.2	0.506	Stabilizing
44	CAMKK2_ITASSER.pdb	A	A	342	D	86.4	0.172	Stabilizing
49	CAMKK2_ITASSER.pdb	A	A	329	M	18.4	0.191	Stabilizing
52	CAMKK2_ITASSER.pdb	A	G	108	V	0	0.014	Stabilizing
57	CAMKK2_ITASSER.pdb	A	H	310	Y	0	0.162	Stabilizing
62	CAMKK2_ITASSER.pdb	A	A	289	V	0.2	0.205	Stabilizing
104	CAMKK2_ITASSER.pdb	A	Y	183	C	22	-2.494	Highly Destabilizing
105	CAMKK2_ITASSER.pdb	A	Y	183	T	22	-2.892	Highly Destabilizing
154	CAMKK2_ITASSER.pdb	A	L	318	A	0	-3.048	Highly Destabilizing
190	CAMKK2_ITASSER.pdb	A	F	366	T	21.7	-2.104	Highly Destabilizing
8	CAMKK2_ITASSER.pdb	A	W	445	C	0.4	-2.024	Highly Destabilizing
14	CAMKK2_ITASSER.pdb	A	I	435	A	2.4	-2.372	Highly Destabilizing
22	CAMKK2_ITASSER.pdb	A	L	419	H	1.6	-2.465	Highly Destabilizing
30	CAMKK2_ITASSER.pdb	A	P	389	T	3.9	-2.18	Highly Destabilizing
56	CAMKK2_ITASSER.pdb	A	R	311	C	3.5	-2.105	Highly Destabilizing
71	CAMKK2_ITASSER.pdb	A	V	275	T	3.5	-2.402	Highly Destabilizing
72	CAMKK2_ITASSER.pdb	A	M	265	T	0.1	-2.318	Highly Destabilizing
73	CAMKK2_ITASSER.pdb	A	M	265	D	0.1	-2.152	Highly Destabilizing
77	CAMKK2_ITASSER.pdb	A	V	249	S	3.5	-2.259	Highly Destabilizing
99	CAMKK2_ITASSER.pdb	A	V	195	T	12.9	-2.198	Highly Destabilizing
101	CAMKK2_ITASSER.pdb	A	A	192	T	19.6	-1.226	Destabilizing
102	CAMKK2_ITASSER.pdb	A	A	192	C	19.6	-0.451	Destabilizing
103	CAMKK2_ITASSER.pdb	A	Y	190	C	5.9	-1.755	Destabilizing
106	CAMKK2_ITASSER.pdb	A	A	182	T	0	-0.722	Destabilizing
107	CAMKK2_ITASSER.pdb	A	A	182	I	0	-0.062	Destabilizing
108	CAMKK2_ITASSER.pdb	A	V	179	I	16	-0.683	Destabilizing
109	CAMKK2_ITASSER.pdb	A	G	174	V	9.1	-0.352	Destabilizing
110	CAMKK2_ITASSER.pdb	A	G	174	T	9.1	-0.622	Destabilizing
111	CAMKK2_ITASSER.pdb	A	I	171	T	39.2	-1.181	Destabilizing
112	CAMKK2_ITASSER.pdb	A	I	171	R	39.2	-0.286	Destabilizing
114	CAMKK2_ITASSER.pdb	A	T	154	C	29.7	-0.225	Destabilizing
115	CAMKK2_ITASSER.pdb	A	S	152	C	62.4	-0.219	Destabilizing
116	CAMKK2_ITASSER.pdb	A	S	152	L	62.4	-0.035	Destabilizing
117	CAMKK2_ITASSER.pdb	A	P	144	L	10.6	-0.621	Destabilizing
118	CAMKK2_ITASSER.pdb	A	P	144	W	10.6	-1.222	Destabilizing
119	CAMKK2_ITASSER.pdb	A	R	143	W	63.3	-0.424	Destabilizing
120	CAMKK2_ITASSER.pdb	A	R	143	Q	63.3	-0.372	Destabilizing
121	CAMKK2_ITASSER.pdb	A	R	142	Q	66.5	-0.45	Destabilizing
122	CAMKK2_ITASSER.pdb	A	R	142	W	66.5	-0.331	Destabilizing
123	CAMKK2_ITASSER.pdb	A	R	139	Q	19.2	-1.425	Destabilizing
124	CAMKK2_ITASSER.pdb	A	R	139	W	19.2	-1.037	Destabilizing
125	CAMKK2_ITASSER.pdb	A	R	139	L	19.2	-0.592	Destabilizing
126	CAMKK2_ITASSER.pdb	A	S	137	P	29.2	-0.501	Destabilizing
127	CAMKK2_ITASSER.pdb	A	S	137	H	29.2	-1.582	Destabilizing
128	CAMKK2_ITASSER.pdb	A	P	130	H	23.9	-1.789	Destabilizing
129	CAMKK2_ITASSER.pdb	A	P	130	L	23.9	-1.145	Destabilizing
130	CAMKK2_ITASSER.pdb	A	P	124	L	22.4	-1.054	Destabilizing
131	CAMKK2_ITASSER.pdb	A	P	124	R	22.4	-1.27	Destabilizing
132	CAMKK2_ITASSER.pdb	A	G	119	R	0	-0.89	Destabilizing
133	CAMKK2_ITASSER.pdb	A	G	119	C	0	-1.684	Destabilizing
134	CAMKK2_ITASSER.pdb	A	G	107	W	8	-0.954	Destabilizing
135	CAMKK2_ITASSER.pdb	A	R	104	W	6.5	-1.54	Destabilizing
136	CAMKK2_ITASSER.pdb	A	R	104	P	6.5	-1.135	Destabilizing
137	CAMKK2_ITASSER.pdb	A	R	97	H	58.2	-1.012	Destabilizing
138	CAMKK2_ITASSER.pdb	A	R	97	C	58.2	-1.391	Destabilizing
139	CAMKK2_ITASSER.pdb	A	R	97	W	58.2	-1.089	Destabilizing
140	CAMKK2_ITASSER.pdb	A	R	91	W	50.2	-1.115	Destabilizing
141	CAMKK2_ITASSER.pdb	A	R	91	A	50.2	-1.333	Destabilizing
142	CAMKK2_ITASSER.pdb	A	V	55	A	57.1	-1.498	Destabilizing
143	CAMKK2_ITASSER.pdb	A	V	55	F	57.1	-1.207	Destabilizing
144	CAMKK2_ITASSER.pdb	A	S	51	F	12.7	-1.107	Destabilizing
145	CAMKK2_ITASSER.pdb	A	S	51	V	12.7	-0.577	Destabilizing
148	CAMKK2_ITASSER.pdb	A	S	564	R	89	-0.115	Destabilizing
149	CAMKK2_ITASSER.pdb	A	S	564	V	89	-0.225	Destabilizing
150	CAMKK2_ITASSER.pdb	A	G	549	W	70.6	-1.06	Destabilizing
151	CAMKK2_ITASSER.pdb	A	G	549	M	70.6	-0.447	Destabilizing
152	CAMKK2_ITASSER.pdb	A	R	494	Q	13.9	-0.796	Destabilizing
153	CAMKK2_ITASSER.pdb	A	R	537	Q	89.3	-0.113	Destabilizing
155	CAMKK2_ITASSER.pdb	A	E	506	V	67.3	-0.371	Destabilizing
157	CAMKK2_ITASSER.pdb	A	R	505	W	41.2	-0.509	Destabilizing
158	CAMKK2_ITASSER.pdb	A	R	505	Q	41.2	-0.429	Destabilizing
159	CAMKK2_ITASSER.pdb	A	S	503	R	58.4	-0.561	Destabilizing
160	CAMKK2_ITASSER.pdb	A	S	503	L	58.4	-0.264	Destabilizing
161	CAMKK2_ITASSER.pdb	A	P	499	S	35.3	-1.305	Destabilizing
162	CAMKK2_ITASSER.pdb	A	G	497	E	103	-0.406	Destabilizing
163	CAMKK2_ITASSER.pdb	A	R	492	C	33.2	-0.181	Destabilizing
165	CAMKK2_ITASSER.pdb	A	V	487	M	25.5	-0.356	Destabilizing
166	CAMKK2_ITASSER.pdb	A	V	484	M	40	-0.719	Destabilizing
168	CAMKK2_ITASSER.pdb	A	T	462	P	39	-0.292	Destabilizing
170	CAMKK2_ITASSER.pdb	A	N	247	K	0	-0.838	Destabilizing
172	CAMKK2_ITASSER.pdb	A	P	455	Q	23	-0.771	Destabilizing
173	CAMKK2_ITASSER.pdb	A	P	453	S	41.7	-0.873	Destabilizing
174	CAMKK2_ITASSER.pdb	A	V	446	I	8.2	-0.445	Destabilizing
175	CAMKK2_ITASSER.pdb	A	V	233	L	12.8	-0.421	Destabilizing
176	CAMKK2_ITASSER.pdb	A	P	444	L	77.2	-0.647	Destabilizing
178	CAMKK2_ITASSER.pdb	A	E	432	A	75.7	-0.549	Destabilizing
179	CAMKK2_ITASSER.pdb	A	P	218	K	37.1	-0.734	Destabilizing
180	CAMKK2_ITASSER.pdb	A	N	430	K	65.6	-0.202	Destabilizing
182	CAMKK2_ITASSER.pdb	A	M	426	I	0.5	-0.587	Destabilizing
183	CAMKK2_ITASSER.pdb	A	K	401	Q	52.8	-0.987	Destabilizing
187	CAMKK2_ITASSER.pdb	A	M	376	V	0.8	-1.293	Destabilizing
188	CAMKK2_ITASSER.pdb	A	M	376	F	0.8	-0.786	Destabilizing
189	CAMKK2_ITASSER.pdb	A	F	366	Y	21.7	-0.606	Destabilizing
191	CAMKK2_ITASSER.pdb	A	K	364	H	42.9	-1.406	Destabilizing
192	CAMKK2_ITASSER.pdb	A	R	363	H	95.8	-0.612	Destabilizing
193	CAMKK2_ITASSER.pdb	A	R	363	C	95.8	-0.301	Destabilizing
1	CAMKK2_ITASSER.pdb	A	R	508	C	57.8	-0.65	Destabilizing
2	CAMKK2_ITASSER.pdb	A	R	504	W	75.9	-0.463	Destabilizing
3	CAMKK2_ITASSER.pdb	A	C	461	S	38.1	-1.368	Destabilizing
4	CAMKK2_ITASSER.pdb	A	D	458	H	78.2	-0.059	Destabilizing
6	CAMKK2_ITASSER.pdb	A	P	453	Q	41.7	-0.774	Destabilizing
7	CAMKK2_ITASSER.pdb	A	P	453	C	41.7	-0.647	Destabilizing
10	CAMKK2_ITASSER.pdb	A	K	441	R	43	-0.511	Destabilizing
11	CAMKK2_ITASSER.pdb	A	P	438	R	62.2	-0.558	Destabilizing
12	CAMKK2_ITASSER.pdb	A	P	438	V	62.2	-0.649	Destabilizing
13	CAMKK2_ITASSER.pdb	A	I	435	V	2.4	-1.548	Destabilizing
15	CAMKK2_ITASSER.pdb	A	P	431	T	5	-1.858	Destabilizing
16	CAMKK2_ITASSER.pdb	A	P	431	A	5	-1.886	Destabilizing
17	CAMKK2_ITASSER.pdb	A	P	431	Y	5	-1.496	Destabilizing
18	CAMKK2_ITASSER.pdb	A	N	430	Y	65.6	-0.352	Destabilizing
19	CAMKK2_ITASSER.pdb	A	R	425	C	45	-1.124	Destabilizing
20	CAMKK2_ITASSER.pdb	A	R	425	M	45	-0.469	Destabilizing
21	CAMKK2_ITASSER.pdb	A	L	419	M	1.6	-0.343	Destabilizing
24	CAMKK2_ITASSER.pdb	A	D	411	E	112.6	-0.314	Destabilizing
25	CAMKK2_ITASSER.pdb	A	K	401	E	52.8	-0.48	Destabilizing
26	CAMKK2_ITASSER.pdb	A	K	401	W	52.8	-0.828	Destabilizing
27	CAMKK2_ITASSER.pdb	A	R	394	W	72.7	-0.091	Destabilizing
29	CAMKK2_ITASSER.pdb	A	P	389	L	3.9	-0.356	Destabilizing
31	CAMKK2_ITASSER.pdb	A	G	386	D	11.3	-1.137	Destabilizing
32	CAMKK2_ITASSER.pdb	A	A	375	T	3.4	-1.156	Destabilizing
33	CAMKK2_ITASSER.pdb	A	S	367	F	42.5	-0.739	Destabilizing
37	CAMKK2_ITASSER.pdb	A	E	357	K	3.2	-1.246	Destabilizing
38	CAMKK2_ITASSER.pdb	A	A	355	V	0	-0.192	Destabilizing
39	CAMKK2_ITASSER.pdb	A	A	352	T	20.2	-1.167	Destabilizing
40	CAMKK2_ITASSER.pdb	A	T	350	M	34.9	-0.088	Destabilizing
41	CAMKK2_ITASSER.pdb	A	V	348	M	75.9	-0.26	Destabilizing
42	CAMKK2_ITASSER.pdb	A	V	348	F	75.9	-0.906	Destabilizing
43	CAMKK2_ITASSER.pdb	A	A	342	T	86.4	-0.601	Destabilizing
45	CAMKK2_ITASSER.pdb	A	G	339	D	79.9	-0.396	Destabilizing
46	CAMKK2_ITASSER.pdb	A	G	339	S	79.9	-0.605	Destabilizing
47	CAMKK2_ITASSER.pdb	A	A	329	S	18.4	-1.852	Destabilizing
48	CAMKK2_ITASSER.pdb	A	A	329	T	18.4	-1.535	Destabilizing
50	CAMKK2_ITASSER.pdb	A	I	328	M	0	-1.036	Destabilizing
51	CAMKK2_ITASSER.pdb	A	G	321	R	8	-0.956	Destabilizing
53	CAMKK2_ITASSER.pdb	A	L	319	V	20	-1.784	Destabilizing
54	CAMKK2_ITASSER.pdb	A	N	317	S	7.7	-1.116	Destabilizing
55	CAMKK2_ITASSER.pdb	A	R	311	H	3.5	-1.968	Destabilizing
58	CAMKK2_ITASSER.pdb	A	G	299	A	0	-0.522	Destabilizing
59	CAMKK2_ITASSER.pdb	A	I	297	M	7.7	-0.558	Destabilizing
60	CAMKK2_ITASSER.pdb	A	D	295	V	2.2	-1.825	Destabilizing
61	CAMKK2_ITASSER.pdb	A	R	290	V	4	-0.876	Destabilizing
63	CAMKK2_ITASSER.pdb	A	A	289	K	0.2	-0.894	Destabilizing
64	CAMKK2_ITASSER.pdb	A	E	286	K	30.6	-0.229	Destabilizing
65	CAMKK2_ITASSER.pdb	A	T	280	I	38.1	-0.497	Destabilizing
66	CAMKK2_ITASSER.pdb	A	T	280	S	38.1	-0.793	Destabilizing
67	CAMKK2_ITASSER.pdb	A	P	279	S	15.1	-1.933	Destabilizing
68	CAMKK2_ITASSER.pdb	A	P	279	M	15.1	-0.797	Destabilizing
69	CAMKK2_ITASSER.pdb	A	M	276	T	32.6	-1.081	Destabilizing
70	CAMKK2_ITASSER.pdb	A	V	275	M	3.5	-0.41	Destabilizing
74	CAMKK2_ITASSER.pdb	A	E	253	D	0.3	-1.987	Destabilizing
75	CAMKK2_ITASSER.pdb	A	E	253	M	0.3	-0.356	Destabilizing
76	CAMKK2_ITASSER.pdb	A	V	249	M	3.5	-0.181	Destabilizing
78	CAMKK2_ITASSER.pdb	A	N	247	S	0	-1.628	Destabilizing
79	CAMKK2_ITASSER.pdb	A	N	247	G	0	-1.784	Destabilizing
80	CAMKK2_ITASSER.pdb	A	D	244	G	40.7	-0.574	Destabilizing
81	CAMKK2_ITASSER.pdb	A	D	244	N	40.7	-1.01	Destabilizing
82	CAMKK2_ITASSER.pdb	A	I	237	N	21.2	-1.815	Destabilizing
83	CAMKK2_ITASSER.pdb	A	I	237	K	21.2	-1.69	Destabilizing
84	CAMKK2_ITASSER.pdb	A	E	236	K	4.1	-1.31	Destabilizing
85	CAMKK2_ITASSER.pdb	A	E	236	V	4.1	-0.317	Destabilizing
86	CAMKK2_ITASSER.pdb	A	G	222	V	0	-0.618	Destabilizing
87	CAMKK2_ITASSER.pdb	A	G	222	W	0	-1.461	Destabilizing
88	CAMKK2_ITASSER.pdb	A	R	217	W	69.6	-0.601	Destabilizing
89	CAMKK2_ITASSER.pdb	A	R	217	H	69.6	-1.454	Destabilizing
90	CAMKK2_ITASSER.pdb	A	R	210	H	78.9	-0.599	Destabilizing
91	CAMKK2_ITASSER.pdb	A	R	210	C	78.9	-0.106	Destabilizing
92	CAMKK2_ITASSER.pdb	A	R	209	C	64.2	-0.5	Destabilizing
93	CAMKK2_ITASSER.pdb	A	R	209	W	64.2	-0.19	Destabilizing
94	CAMKK2_ITASSER.pdb	A	R	203	W	76.6	-0.274	Destabilizing
95	CAMKK2_ITASSER.pdb	A	R	203	T	76.6	-0.24	Destabilizing
96	CAMKK2_ITASSER.pdb	A	K	200	T	33.6	-0.869	Destabilizing
97	CAMKK2_ITASSER.pdb	A	K	200	A	33.6	-0.794	Destabilizing
98	CAMKK2_ITASSER.pdb	A	V	195	M	12.9	-0.543	Destabilizing
100	CAMKK2_ITASSER.pdb	A	M	193	T	1	-1.304	Destabilizing
