# Supplementary material for: Effects of Single-Nucleotide Polymorphisms in Calmodulin-Dependent Protein Kinase Kinase 2 (CAMKK2): A Comprehensive Study
Source: Comput Math Methods Med. 2020 Oct 6;2020:7419512. doi: 10.1155/2020/7419512 (PMC7559224; doi:10.1155/2020/7419512)
Supplement: Supplementary Materials — Table S1 lists down the SNPs that are predicted from SNPNexus (SIFT and PolyPhen). Table S2 shows the deleterious SNPs predicted from the PROVEAN tool. Table S3 summarizes the results from the Mutation Assessor tool that has a function prediction category as medium, low, and high. Table S4 shows the combined SNPs that are predicted as damaging from Meta-SNP, PredictSNP, and SNPs&GO. Table S5 has the list of SNPs that are predicted as destabilizing the protein structure and function. Table S6 shows the SNPs that are predicted as evolutionary conserved from the ConSurf tool. Table S7 shows the disease causing mutations from MutPred. Table S8 shows the interacting residues generated from PLIP for wildtype and mutant docked complexes. [file 7419512.f1.zip › Table S6.xlsx]

## Sheet: CONSURF
Table S6 : Evolutionary Conservation Analysis using CONSURF
POS SEQ SCORE COLOR CONFIDENCE INTERVAL CONFIDENCE INTERVAL COLORS B/E FUNCTION MSA DATA RESIDUE VARIETY
(normalized)
1 M -0.392 6 -0.796,-0.161 8,6 e 16/150 M,P,R
2 S -1.015 9 -1.198,-0.963 9,9 e f 14/150 S
3 S -0.720 8 -1.027,-0.553 9,7 e f 15/150 S,P
4 C -0.893 8 -1.175,-0.796 9,8 e f 15/150 C
5 V -0.332 6 -0.796,-0.020 8,5 e 15/150 V,I
6 S -1.032 9 -1.198,-0.963 9,9 e f 15/150 S
7 S -0.385 6 -0.796,-0.161 8,6 e 15/150 D,N,S
8 Q -0.157 6* -0.687, 0.155 8,4 e 15/150 R,Q,W
9 P -0.475 7 -0.926,-0.161 8,6 e 15/150 P,L
10 S -0.392 6 -0.796,-0.161 8,6 e 15/150 S,A,T
11 S 0.605 3* -0.161, 1.161 6,1 e 16/150 N,G,A,E,S
12 N 1.394 1 0.377, 2.478 4,1 e 16/150 E,D,N,T
13 R 1.583 1 0.377, 2.478 4,1 e 17/150 E,S,R,P,Q,A
14 A 0.835 2* -0.020, 1.161 5,1 e 17/150 L,A,T,P
15 A 0.728 2* -0.020, 1.161 5,1 e 17/150 A,L,T,V
16 P 0.675 2* -0.161, 1.161 6,1 e 17/150 C,L,G,P
17 Q 0.485 3* -0.281, 1.161 6,1 e 17/150 R,H,L,Q
18 D 0.113 5 -0.474, 0.377 7,4 e 16/150 N,G,D
19 E 0.337 4* -0.384, 0.683 6,2 e 16/150 E,D,H
20 L 0.060 5 -0.624, 0.377 7,4 e 15/150 P,L,A
21 G -0.196 6* -0.844, 0.155 8,4 e 12/150 G,C
22 G -0.836 8 -1.175,-0.687 9,8 e f 12/150 G
23 R 0.949 1* -0.020, 2.478 5,1 e 12/150 R,G,V
24 G 0.405 3* -0.474, 1.161 7,1 e 12/150 G,S
25 S 0.812 2* -0.161, 1.161 6,1 e 12/150 D,G,S
26 S 1.424 1 0.377, 2.478 4,1 e 11/150 R,P,G,N,S
27 S 0.083 5 -0.474, 0.377 7,4 e 14/150 S,F,L,A
28 S 0.507 3* -0.281, 1.161 6,1 e 16/150 S,G,P,K,R
29 E 1.697 1 0.683, 2.478 2,1 e 16/150 P,D,L,Q,E,S
30 S 2.115 1 1.161, 2.478 1,1 e 17/150 T,G,N,F,L,A,S
31 Q 0.497 3* -0.281, 1.161 6,1 e 18/150 R,P,Q
32 K 1.576 1 0.377, 2.478 4,1 e 18/150 T,R,P,K,Q,E
33 P 0.306 4* -0.384, 0.683 6,2 e 18/150 Q,P,R,S
34 C 0.090 5 -0.553, 0.377 7,4 b 18/150 P,C,S
35 E 1.022 1 0.155, 2.478 4,1 e 18/150 D,A,Q,H,E,C
36 A 0.802 2* -0.020, 1.161 5,1 e 18/150 D,A,R,P,I
37 L 0.657 3* -0.161, 1.161 6,1 b 17/150 L,V,G,P
38 R 1.420 1 0.377, 2.478 4,1 e 17/150 H,R,P,Q,C
39 G 0.056 5 -0.624, 0.377 7,4 e 17/150 Y,G,S
40 L 0.568 3* -0.281, 1.161 6,1 b 17/150 L,F,C
41 S -0.174 6 -0.624, 0.155 7,4 e 17/150 S,P,A,L
42 S 0.304 4* -0.384, 0.683 6,2 e 17/150 S,V,T,A,L
43 L -0.496 7 -0.963,-0.281 9,6 b 17/150 L,S
44 S 0.098 5 -0.474, 0.377 7,4 b 17/150 S,N,P,A
45 I 1.218 1 0.155, 2.478 4,1 b 17/150 G,P,I,V,L
46 H 1.082 1 0.155, 2.478 4,1 e 17/150 R,H,S,E
47 L 1.311 1 0.155, 2.478 4,1 b 17/150 S,P,G,V,L
48 G 1.278 1 0.155, 2.478 4,1 e 19/150 S,P,G,D,A
49 M -1.042 9 -1.198,-0.996 9,9 b s 19/150 M
50 E -0.682 8 -1.027,-0.474 9,7 e f 19/150 D,E
51 S -0.820 8 -1.080,-0.687 9,8 b 19/150 A,S
52 F 0.368 4* -0.384, 0.683 6,2 b 19/150 L,V,F
53 I -0.504 7 -0.887,-0.281 8,6 b 19/150 I,V
54 V -0.772 8 -1.055,-0.624 9,7 b 19/150 V,I
55 V -1.046 9 -1.198,-0.996 9,9 b s 19/150 V
56 T -0.790 8 -1.055,-0.624 9,7 b 19/150 T,P
57 E -1.011 9 -1.198,-0.926 9,8 e f 19/150 E
58 C 0.460 3* -0.281, 1.161 6,1 b 19/150 Y,H,C
59 E 0.414 3* -0.281, 0.683 6,2 e 22/150 E,I,R,Q,D
60 P -0.009 5 -0.553, 0.377 7,4 e 22/150 P,Q,A,L
61 G 1.574 1 0.377, 2.478 4,1 e 21/150 S,A,R,G,T
62 C 2.168 1 1.161, 2.478 1,1 e 18/150 E,C,R,H,A,L
63 A 1.292 1 0.377, 2.478 4,1 e 18/150 E,S,V,T,P,A
64 V 1.973 1 0.683, 2.478 2,1 e 18/150 V,D,S,P,T,L,A,Q
65 D 0.070 5 -0.624, 0.377 7,4 e 14/150 P,G,D
66 L 2.300 1 1.161, 2.478 1,1 e 12/150 S,D,E,Q,L,H,P,R
67 G 1.072 1 0.155, 2.478 4,1 e 14/150 G,K,R,A,S
68 L 0.530 3* -0.384, 1.161 6,1 e 14/150 G,L,E
69 A 1.526 1 0.377, 2.478 4,1 e 14/150 S,A,D,Q,G,T
70 R 0.484 3* -0.281, 1.161 6,1 e 14/150 Q,D,N,R
71 D 0.330 4* -0.281, 0.683 6,2 e 20/150 S,E,D,G
72 R 2.079 1 0.683, 2.478 2,1 e 21/150 E,R,P,V,Q,A
73 P 1.453 1 0.377, 2.478 4,1 e 22/150 H,P,T,A,E
74 L 2.155 1 1.161, 2.478 1,1 e 20/150 V,I,G,R,A,L,E,M
75 E 0.975 1 0.155, 1.161 4,1 e 20/150 S,E,D,Q
76 A 1.109 1 0.155, 2.478 4,1 e 15/150 T,V,A,Q,E
77 D 1.261 1 0.155, 2.478 4,1 e 17/150 E,N,P,D
78 G 1.902 1 0.683, 2.478 2,1 e 17/150 S,M,T,R,P,V,G
79 Q 2.429 1 1.161, 2.478 1,1 e 17/150 D,K,Q,L,A,H,G,R,P,C
80 E 2.094 1 1.161, 2.478 1,1 e 18/150 A,L,Q,G,E,K,V,N
81 V 2.205 1 1.161, 2.478 1,1 e 18/150 V,D,S,I,R,F,L,A
82 P -0.223 6* -0.744, 0.155 8,4 e 19/150 S,P,G
83 L 1.269 1 0.155, 2.478 4,1 e 19/150 G,I,V,R,L,A
84 D 1.666 1 0.683, 2.478 2,1 e 19/150 E,Q,D,N,G,P
85 T 2.321 1 1.161, 2.478 1,1 e 28/150 V,S,L,A,H,R,T,P
86 S 1.568 1 0.377, 2.478 4,1 e 32/150 S,K,D,E,R,I,P,Q,A
87 G 2.403 1 1.161, 2.478 1,1 e 36/150 R,P,G,A,L,E,C,N,K,V,D
88 S 2.419 1 1.161, 2.478 1,1 e 41/150 Q,A,L,H,I,P,E,C,V,S
89 Q 1.906 1 0.683, 2.478 2,1 e 46/150 R,P,K,G,L,A,Q
90 A 2.473 1 1.161, 2.478 1,1 e 49/150 N,K,D,S,Y,F,P,I,G,T,Q,L,A,M
91 R -0.782 8 -0.996,-0.687 9,8 e f 51/150 R,P,K
92 P 0.150 4 -0.281, 0.377 6,4 e 49/150 A,L,P,R,E
93 H 2.385 1 1.161, 2.478 1,1 e 49/150 D,V,K,N,S,L,Q,R,G,I,T,P,H,W,C
94 L 0.007 5 -0.384, 0.377 6,4 b 51/150 M,L,A,I,F
95 S -0.393 6 -0.624,-0.281 7,6 e 55/150 A,D,V,G,T,S,C
96 G 1.447 1 0.377, 2.478 4,1 e 53/150 A,D,N,Y,G,T,S
97 R -0.919 8 -1.080,-0.844 9,8 e f 52/150 R,T,C
98 K -1.029 9 -1.160,-0.963 9,9 e f 52/150 K,T
99 L 0.790 2 0.155, 1.161 4,1 b 54/150 M,Y,F,I,Q,L
100 S -1.099 9 -1.175,-1.055 9,9 e f 60/150 S,P
101 L -0.816 8 -1.027,-0.687 9,8 b 63/150 H,G,L
102 Q -0.688 8 -0.887,-0.553 8,7 e f 65/150 S,E,Q,H,P
103 E -0.939 9 -1.080,-0.844 9,8 e f 66/150 E,G,Q
104 R -0.536 7 -0.796,-0.384 8,6 e 66/150 E,Q,K,R
105 S 0.189 4 -0.281, 0.377 6,4 e 42/150 A,H,P,T,S
106 Q 0.326 4* -0.161, 0.683 6,2 e 41/150 C,Q,A,L,H,T,R,S
107 G 0.777 2 0.155, 1.161 4,1 e 45/150 Q,A,L,T,G,S,M
108 G 1.086 1 0.377, 1.161 4,1 e 44/150 Q,A,L,H,R,T,G,N,V,S
109 L 2.130 1 1.161, 2.478 1,1 e 44/150 K,N,S,T,P,R,Y,L,A,Q,C
110 A 1.550 1 0.683, 2.478 2,1 e 44/150 S,P,T,R,F,Y,A,L,C,E,M
111 A 0.700 2 0.155, 1.161 4,1 e 46/150 S,D,K,E,L,A,T,P,G
112 G 0.852 2 0.155, 1.161 4,1 e 45/150 N,T,G,A,C,S
113 G 2.164 1 1.161, 2.478 1,1 e 46/150 E,G,R,P,T,Q,A,S,N,K,V,D
114 S 0.760 2 0.155, 1.161 4,1 e 40/150 D,N,V,S,A,F,G,T,P
115 L 2.468 1 1.161, 2.478 1,1 e 47/150 H,T,G,P,Q,L,A,V,K,D,S
116 D 0.830 2 0.155, 1.161 4,1 e 48/150 S,D,N,E,A,P,R,T,G
117 M 2.424 1 1.161, 2.478 1,1 e 47/150 S,D,V,K,M,E,L,A,I,T,G
118 N 1.198 1 0.377, 1.161 4,1 e 60/150 S,D,N,E,C,A,L,F,Y,R,T,G
119 G 1.035 1 0.377, 1.161 4,1 e 64/150 S,D,K,V,N,E,C,A,Q,T,I,G
120 R -0.373 6 -0.624,-0.161 7,6 e 54/150 S,N,K,H,R,G,Q,A,L
121 C 0.288 4* -0.161, 0.683 6,2 b 50/150 S,C,L,G,P,F,Y
122 I -0.577 7 -0.796,-0.474 8,7 b 49/150 S,M,D,L,V,I
123 C 1.611 1 0.683, 2.478 2,1 b 51/150 C,Q,A,F,Y,H,P,G
124 P -0.871 8 -1.027,-0.796 9,8 e f 52/150 S,P,H
125 S 0.162 4 -0.161, 0.377 6,4 e 54/150 S,D,N,V,E,Q,A,H,Y,T,R,G
126 L -0.095 5 -0.474, 0.155 7,4 b 55/150 C,A,L,Q,F,H,Y,D,V
127 P -0.928 8 -1.055,-0.844 9,8 e f 68/150 A,P,R,S
128 Y 1.256 1 0.377, 1.161 4,1 e 73/150 K,N,S,R,G,P,I,Y,H,F,A,Q,C
129 S -0.723 8 -0.887,-0.624 8,7 e f 79/150 N,P,G,T,A,S
130 P -0.444 7 -0.687,-0.281 8,6 e 81/150 R,G,T,P,A,S
131 V 0.824 2 0.377, 1.161 4,1 e 84/150 V,K,S,Q,L,A,F,H,Y,G,T,I,M,E,C
132 S 1.611 1 0.683, 2.478 2,1 e 86/150 L,A,Q,T,I,R,P,G,C,E,D,V,N,S
133 S -0.579 7 -0.744,-0.474 8,7 e 90/150 A,L,P,R,G,T,F,Y,H,C,V,N,S
134 P -0.146 6 -0.384,-0.020 6,5 e 91/150 T,P,G,I,A,S,V,N
135 Q 0.359 4 -0.020, 0.683 5,2 e 79/150 S,V,N,C,Q,G,I,T,P,F,Y,H
136 S 0.072 5 -0.281, 0.155 6,4 e 96/150 V,K,N,S,T,R,I,P,G,H,A,C,M
137 S -0.897 8 -0.996,-0.844 9,8 e f 115/150 Q,D,H,G,P,T,S
138 P -0.429 7 -0.624,-0.281 7,6 e 116/150 A,Q,T,R,G,P,Y,H,C,V,K,N,S
139 R -0.999 9 -1.080,-0.963 9,9 e f 117/150 S,E,A,K,R
140 L 1.668 1 0.683, 2.478 2,1 e 117/150 V,N,I,T,P,G,R,L,A,M,K,S,F,Q,C,E
141 P 0.632 3 0.155, 0.683 4,2 e 121/150 M,W,Q,A,L,H,P,R,T,I,G,S,D,K,V
142 R -0.340 6 -0.553,-0.281 7,6 e 128/150 S,N,K,Q,H,R,G,P
143 R 0.075 5 -0.161, 0.155 6,4 e 130/150 A,Q,T,I,R,P,H,F,E,C,V,K,S
144 P -0.293 6 -0.553,-0.161 7,6 e 133/150 E,M,G,T,R,P,H,F,A,Q,S,V
145 T -0.657 7 -0.796,-0.553 8,7 e 129/150 L,P,I,R,T,F,Y,V
146 V -0.298 6 -0.553,-0.161 7,6 e 134/150 S,K,V,N,M,L,I,R,Y
147 E -0.869 8 -0.996,-0.796 9,8 e f 134/150 E,T,I,R,Y,H,Q
148 S -0.917 8 -0.996,-0.844 9,8 e f 134/150 E,C,S,T,V,I
149 H -0.175 6 -0.384,-0.020 6,5 e 134/150 T,R,H,L,Q,K,N,D,S
150 H -0.119 5 -0.384,-0.020 6,5 e 134/150 D,V,K,N,S,Q,G,T,R,H
151 V -0.896 8 -0.996,-0.844 9,8 b 134/150 F,I,V,A,D,S
152 S -0.873 8 -0.963,-0.796 9,8 e f 138/150 S,N,D,T,F,H,Y,L,A
153 I -0.461 7 -0.624,-0.384 7,6 e 138/150 W,M,E,L,Q,I,T,S,D,V,K
154 T -0.303 6 -0.474,-0.161 7,6 e 138/150 E,C,H,G,I,T,Q,A,S,N,V,D
155 G -0.102 5 -0.384,-0.020 6,5 e 137/150 S,D,N,K,M,E,Q,A,H,T,G,R
156 M 0.912 2 0.377, 1.161 4,1 e 136/150 M,L,A,I,R,G,T,P,H,V,N,C,E,Q,F,S,D,K
157 Q 0.189 4 -0.161, 0.377 6,4 e 137/150 E,A,Q,R,P,T,G,H,S,D,V,K,N
158 D -0.299 6 -0.553,-0.161 7,6 e 135/150 D,N,V,K,S,Q,A,H,G,M,E
159 C 0.431 3 -0.020, 0.683 5,2 b 136/150 L,A,H,Y,R,G,P,I,N,V,Q,F,C,E,D,S
160 V 0.044 5 -0.281, 0.155 6,4 e 142/150 E,C,M,R,I,T,H,L,A,Q,K,V,N
161 Q -0.642 7 -0.796,-0.553 8,7 e 146/150 Q,A,H,F,I,R,T,M,E,K
162 L -0.921 8 -1.027,-0.844 9,8 b 146/150 I,V,L,M
163 N -1.080 9 -1.143,-1.055 9,9 e f 146/150 N,H,R,I
164 Q -1.024 9 -1.103,-0.996 9,9 e f 146/150 E,C,H,N,Q
165 Y -1.089 9 -1.160,-1.055 9,9 b s 146/150 L,F,Y
166 T 0.264 4 -0.020, 0.377 5,4 e 146/150 E,Q,L,H,Y,F,T,I,R,K,V
167 L -0.786 8 -0.926,-0.687 8,8 b 146/150 M,Q,L,F,V,I
168 K -0.077 5 -0.281,-0.020 6,5 e 146/150 H,G,I,R,Q,L,C,E,M,N,K,V,S
169 D 0.082 5 -0.161, 0.155 6,4 e 146/150 S,D,K,N,E,A,L,Q,G,T,R,I
170 E -0.662 7 -0.796,-0.553 8,7 e 146/150 Q,P,I,H,C,E,D,K,N,S
171 I -1.055 9 -1.124,-1.027 9,9 e f 147/150 S,W,L,I,V
172 G -1.006 9 -1.103,-0.963 9,9 e f 146/150 A,G,F,N,S
173 K -0.772 8 -0.887,-0.687 8,8 e f 147/150 S,E,Q,F,H,K,R
174 G -1.186 9 -1.211,-1.175 9,9 e f 149/150 G
175 S -1.032 9 -1.103,-0.996 9,9 e f 149/150 T,N,A,S
176 Y -0.795 8 -0.926,-0.687 8,8 e f 149/150 Y,F
177 G -1.186 9 -1.211,-1.175 9,9 b s 149/150 G
178 V -0.752 8 -0.887,-0.687 8,8 b 149/150 V,S,R,T,I,A,L,M
179 V -1.198 9 -1.212,-1.198 9,9 b s 149/150 V
180 K -1.064 9 -1.143,-1.027 9,9 e f 149/150 H,V,K,R
181 L -1.050 9 -1.124,-0.996 9,9 b s 149/150 L,K,V
182 A -0.897 8 -0.996,-0.844 9,8 b 149/150 C,G,V,A
183 Y -0.391 6 -0.624,-0.281 7,6 e 149/150 E,A,L,I,T,R,H,Y,S,V
184 N -0.803 8 -0.926,-0.744 8,8 e f 149/150 S,D,N,H,T
185 E -0.847 8 -0.963,-0.796 9,8 e f 149/150 E,T,Q,A,S,K,V,D
186 N 0.212 4 -0.161, 0.377 6,4 e 149/150 S,N,K,D,E,Y,F,G,I,Q,A,L
187 D -0.941 9 -1.055,-0.887 9,8 e f 119/150 E,S,N,T,P,R,D
188 N -0.428 7 -0.624,-0.281 7,6 e 149/150 S,K,N,D,E,G,H,Q
189 T -0.016 5 -0.281, 0.155 6,4 e 149/150 R,T,I,H,A,Q,E,M,V,K,N,S
190 Y -0.471 7 -0.624,-0.384 7,6 e 149/150 D,K,N,L,Q,H,Y,F,E
191 Y -0.951 9 -1.055,-0.887 9,8 b s 149/150 F,Y
192 A -1.129 9 -1.175,-1.103 9,9 b s 147/150 V,A
193 M -0.897 8 -0.996,-0.844 9,8 b 146/150 L,I,V,M,S,C
194 K -1.127 9 -1.175,-1.103 9,9 e f 146/150 A,Y,K
195 V -0.936 9 -1.027,-0.887 9,8 e f 146/150 L,V,P,I,E
196 L -0.761 8 -0.887,-0.687 8,8 b 147/150 L,F,I,T,V,M
197 S -1.117 9 -1.160,-1.080 9,9 e f 147/150 S,G,Q,D
198 K -1.095 9 -1.160,-1.055 9,9 e f 147/150 H,G,T,K
199 K -0.357 6 -0.553,-0.281 7,6 e 147/150 A,L,T,I,R,H,M,C,V,K,N,S
200 K -0.586 7 -0.744,-0.474 8,7 e 147/150 S,M,K,R,L
201 L -0.933 9 -1.055,-0.887 9,8 b s 147/150 M,V,I,L
202 I -0.394 6 -0.553,-0.281 7,6 e 147/150 M,L,R,V,I,K,F
203 R -0.476 7 -0.624,-0.384 7,6 e 147/150 Q,I,K,R
204 Q -0.617 7 -0.744,-0.553 8,7 e 147/150 R,L,A,Q,M,K,N,S
205 A -0.358 6 -0.553,-0.281 7,6 e 147/150 E,C,Q,A,F,Y,H,G,I,T,S,N
206 G -0.468 7 -0.687,-0.384 8,6 e 147/150 L,A,H,Y,G,I,M,E,D,N,V,S
207 F 0.062 5 -0.281, 0.155 6,4 b 147/150 M,C,E,L,A,F,P,I,V,K
208 P -0.194 6 -0.474,-0.020 7,5 e 145/150 M,F,Y,P,I,T,L,A
209 R -0.818 8 -0.926,-0.744 8,8 e f 147/150 L,G,K,R,S
210 R -0.683 8 -0.844,-0.624 8,7 e f 148/150 W,C,L,Q,I,R,P,H,S,K,N
211 P 0.304 4 -0.020, 0.377 5,4 e 147/150 S,N,M,I,R,T,G,P,F,L,A,Q
212 P 0.442 3 -0.020, 0.683 5,2 e 148/150 M,Y,F,R,I,G,P,Q,A,L,S,N,K,V,D
213 P 0.450 3 -0.020, 0.683 5,2 e 148/150 D,V,K,S,A,L,Q,P,G,I,R,T,H,F,E
214 R -0.110 5 -0.384,-0.020 6,5 e 114/150 L,A,Q,R,P,T,G,K,N,S
215 G 0.418 3 -0.020, 0.683 5,2 e 137/150 S,D,K,V,M,E,L,A,Q,P,T,G,R,H
216 T 0.421 3 -0.020, 0.683 5,2 e 135/150 D,V,K,N,S,A,L,Q,G,R,P,T,M
217 R 0.487 3 0.155, 0.683 4,2 e 134/150 H,P,T,G,R,Q,A,E,N,K,S
218 P 1.141 1 0.683, 1.161 2,1 e 117/150 V,S,A,L,Q,I,P,R,T,G,C
219 A 0.780 2 0.377, 1.161 4,1 e 109/150 V,N,D,S,I,R,G,T,P,L,A,Q,E,C
220 P 1.205 1 0.377, 1.161 4,1 e 86/150 D,V,K,S,A,L,Q,R,I,T,G,P,M
221 G 1.188 1 0.377, 1.161 4,1 e 89/150 D,N,K,S,A,L,Y,T,P,G,R,E
222 G 2.329 1 1.161, 2.478 1,1 e 110/150 E,C,Q,S,D,K,M,A,L,R,P,G,I,T,V,N
223 C 2.447 1 1.161, 2.478 1,1 e 115/150 N,V,L,A,H,Y,T,I,G,P,R,D,K,S,Q,F,C,E
224 I 2.389 1 1.161, 2.478 1,1 e 119/150 T,P,R,G,I,Y,L,A,V,N,Q,C,E,K,D,S
225 Q 0.603 3 0.155, 0.683 4,2 e 137/150 D,K,S,Q,F,E,N,V,A,L,H,R,P,T,G,M
226 P 1.977 1 0.683, 2.478 2,1 e 142/150 N,K,V,S,Q,L,A,F,H,T,R,G,I,P,E
227 R 2.091 1 0.683, 2.478 2,1 e 148/150 E,F,Q,S,K,D,M,P,R,T,I,G,A,L,N,V
228 G -0.077 5 -0.281,-0.020 6,5 e 150/150 N,D,S,H,F,T,P,G,Q,A,L,M
229 P -0.699 8 -0.844,-0.624 8,7 e f 150/150 S,L,A,H,G,V,P
230 I -0.741 8 -0.887,-0.687 8,8 b 150/150 L,F,I,V,M
231 E 0.329 4 -0.020, 0.377 5,4 e 150/150 D,S,I,F,Y,H,A,Q,E
232 Q -0.315 6 -0.553,-0.161 7,6 e 150/150 R,Y,F,A,L,Q,V,K,N,S
233 V -0.827 8 -0.926,-0.744 8,8 b 150/150 V,I,L,M
234 Y -0.738 8 -0.887,-0.624 8,7 e f 150/150 R,K,H,Y,Q
235 Q -0.491 7 -0.687,-0.384 8,6 e 150/150 K,D,E,C,T,R,G,H,A,Q
236 E -1.194 9 -1.212,-1.188 9,9 e f 150/150 E
237 I -1.085 9 -1.143,-1.055 9,9 b s 150/150 I,T,V,M
238 A -1.176 9 -1.206,-1.160 9,9 b s 150/150 A,S
239 I -0.878 8 -0.963,-0.844 9,8 b 150/150 M,L,T,I,V
240 L -0.929 8 -1.027,-0.887 9,8 b 150/150 C,M,Q,L
241 K -1.099 9 -1.160,-1.055 9,9 e f 150/150 M,K,R
242 K -1.162 9 -1.198,-1.143 9,9 e f 150/150 R,K
243 L -1.016 9 -1.103,-0.963 9,9 e f 150/150 V,I,L,C
244 D -0.605 7 -0.744,-0.553 8,7 e 150/150 S,D,N,Y,H
245 H -1.172 9 -1.206,-1.160 9,9 e f 150/150 H,P
246 P 0.158 4 -0.161, 0.377 6,4 e 150/150 S,N,K,V,E,H,T,R,P,I,L
247 N -1.108 9 -1.160,-1.080 9,9 e f 150/150 S,G,N,H
248 V -0.669 8 -0.796,-0.624 8,7 b 150/150 L,I,V
249 V -1.098 9 -1.160,-1.080 9,9 b s 150/150 N,P,T,V,A
250 K -0.525 7 -0.687,-0.474 8,7 e 150/150 S,Q,A,N,R,K
251 L -1.187 9 -1.211,-1.175 9,9 b s 150/150 L
252 V -0.758 8 -0.887,-0.687 8,8 b 150/150 N,F,Y,V,I
253 E -1.163 9 -1.198,-1.143 9,9 e f 150/150 N,E
254 V -1.175 9 -1.206,-1.160 9,9 b s 149/150 V,Y
255 L -1.144 9 -1.198,-1.124 9,9 b s 147/150 L,R
256 D -1.055 9 -1.124,-1.027 9,9 e f 147/150 E,N,L,D
257 D -1.140 9 -1.188,-1.124 9,9 e f 147/150 E,D,H
258 P -0.951 9 -1.055,-0.887 9,8 e f 147/150 T,P,L,A,S
259 N 0.332 4 -0.020, 0.377 5,4 e 147/150 K,V,N,D,S,I,T,G,L,A,Q,E,M
260 E -0.607 7 -0.744,-0.553 8,7 e 147/150 S,D,K,N,E,Q,T,G
261 D -1.027 9 -1.103,-0.996 9,9 e f 148/150 S,E,L,D,T,K,N
262 H -0.761 8 -0.887,-0.687 8,8 e f 147/150 Q,A,H,Y,F,G,S,N
263 L -0.927 8 -1.027,-0.844 9,8 b 147/150 L,F,H,I,M
264 Y -0.801 8 -0.926,-0.744 8,8 b 148/150 W,T,F,N,Y,H
265 M -0.926 8 -1.027,-0.887 9,8 b 148/150 P,V,L,M
266 V -0.815 8 -0.926,-0.744 8,8 b 142/150 L,A,T,I,G,V,M
267 F -0.646 7 -0.796,-0.553 8,7 b 145/150 M,F,Y,R,I,L,S,K
268 E -0.731 8 -0.887,-0.624 8,7 e f 144/150 D,N,K,E,Q,A,P,R,T
269 L -0.640 7 -0.796,-0.553 8,7 b 144/150 W,M,F,Y,P,L,A,S
270 V -0.136 6 -0.384,-0.020 6,5 b 143/150 V,C,M,R,I,F,L,A
271 N 0.573 3 0.155, 0.683 4,2 e 144/150 K,N,D,S,T,P,R,H,F,A,Q,E
272 Q 0.352 4 -0.020, 0.377 5,4 e 143/150 Y,H,F,R,I,G,Q,L,S,N,K,D
273 G -0.815 8 -0.963,-0.744 9,8 e f 143/150 F,R,K,G,S,C
274 P -0.432 7 -0.624,-0.281 7,6 e 148/150 Q,A,H,P,I,C,E,K,V,S
275 V -0.630 7 -0.796,-0.553 8,7 b 150/150 L,V,I,P,C
276 M -0.700 8 -0.844,-0.624 8,7 b 150/150 H,T,V,I,L,M
277 E -0.102 5 -0.384,-0.020 6,5 e 149/150 S,N,V,K,D,E,H,R,T,Q
278 V -0.605 7 -0.744,-0.553 8,7 b 150/150 L,I,V,M
279 P -0.740 8 -0.887,-0.624 8,7 e f 150/150 S,D,E,L,Q,G,P,R
280 T -0.591 7 -0.744,-0.474 8,7 e 150/150 T,I,P,G,A,L,C,M,V,N,S
281 L 0.047 5 -0.281, 0.155 6,4 e 150/150 T,G,P,L,A,C,E,N,K,V,D
282 K 1.157 1 0.683, 1.161 2,1 e 148/150 E,C,H,G,R,P,T,Q,S,N,K,D
283 P -0.915 8 -1.027,-0.844 9,8 e f 150/150 S,P,T,A,Q
284 L -0.388 6 -0.624,-0.281 7,6 e 150/150 C,M,S,H,Y,F,L
285 S 0.564 3 0.155, 0.683 4,2 e 150/150 S,D,N,K,C,E,A,H,G,P,T
286 E -0.773 8 -0.887,-0.687 8,8 e f 150/150 S,E,D,A,Q,I,F
287 D 0.302 4 -0.020, 0.377 5,4 e 150/150 Q,L,A,Y,H,G,T,I,M,E,D,N,K,S
288 Q 0.579 3 0.155, 0.683 4,2 e 150/150 H,R,P,I,T,Q,L,A,E,C,M,K,V,D,S
289 A -1.014 9 -1.080,-0.963 9,9 b s 150/150 S,C,A,T,G
290 R -0.638 7 -0.796,-0.553 8,7 e 150/150 L,R,K,H,W,C
291 F 1.102 1 0.683, 1.161 2,1 e 150/150 L,Q,R,G,I,T,Y,H,F,M,C,E,K,N,S
292 Y -0.513 7 -0.687,-0.384 8,6 b 150/150 W,F,Y,H,I,R,A,N,V
293 F -0.875 8 -0.996,-0.796 9,8 b 150/150 L,F
294 Q -0.957 9 -1.055,-0.887 9,8 e f 150/150 I,T,R,K,Q
295 D -1.111 9 -1.160,-1.080 9,9 e f 150/150 E,Q,D
296 L 0.053 5 -0.281, 0.155 6,4 b 150/150 S,V,M,C,L,A,I,T
297 I -0.337 6 -0.553,-0.281 7,6 b 149/150 M,L,T,I,V
298 K -0.617 7 -0.796,-0.553 8,7 e 149/150 Q,L,K,I,R,S,M
299 G -1.143 9 -1.198,-1.124 9,9 b s 149/150 G,A
300 I -0.593 7 -0.744,-0.474 8,7 b 149/150 L,V,I,T,M
301 E -1.194 9 -1.212,-1.188 9,9 b s 149/150 E
302 Y -1.046 9 -1.124,-0.996 9,9 b s 149/150 F,Y
303 L -1.144 9 -1.198,-1.124 9,9 b s 147/150 L,V
304 H -1.197 9 -1.212,-1.188 9,9 b s 149/150 H
305 Y -0.182 6 -0.384,-0.020 6,5 b 149/150 E,C,G,F,Y,H,A,S,N
306 Q -1.004 9 -1.080,-0.963 9,9 b s 149/150 N,H,Q
307 K -0.692 8 -0.844,-0.624 8,7 e f 150/150 K,G,R,H,D
308 I -1.011 9 -1.080,-0.963 9,9 b s 150/150 V,I
309 I -0.578 7 -0.744,-0.474 8,7 b 150/150 V,I,A,L
310 H -1.197 9 -1.212,-1.188 9,9 e f 150/150 H
311 R -1.140 9 -1.188,-1.124 9,9 e f 150/150 A,G,R
312 D -1.196 9 -1.212,-1.188 9,9 e f 150/150 D
313 I -0.962 9 -1.055,-0.926 9,8 b s 150/150 V,I,L
314 K -1.193 9 -1.212,-1.188 9,9 e f 150/150 K
315 P -1.189 9 -1.211,-1.175 9,9 e f 150/150 P
316 S -0.969 9 -1.055,-0.926 9,8 e f 150/150 E,S,G,D,A
317 N -1.199 9 -1.212,-1.198 9,9 e f 150/150 N
318 L -0.879 8 -0.996,-0.796 9,8 b 150/150 C,M,V,I,L
319 L -1.187 9 -1.211,-1.175 9,9 b s 150/150 L
320 V -0.569 7 -0.744,-0.474 8,7 b 150/150 M,L,V,I,R
321 G -0.536 7 -0.687,-0.474 8,7 e 150/150 A,D,N,G,T,S
322 E 0.211 4 -0.161, 0.377 6,4 e 146/150 R,T,G,H,A,L,Q,E,K,N,D,S
323 D -0.543 7 -0.687,-0.474 8,7 e 150/150 E,C,F,T,L,A,S,N,K,D
324 G -0.530 7 -0.687,-0.384 8,6 e 150/150 E,R,G,H,N,D
325 H -0.323 6 -0.553,-0.161 7,6 e 150/150 Y,H,T,I,G,R,Q,L,C,V,K,S
326 I -0.442 7 -0.624,-0.384 7,6 b 150/150 V,I,L
327 K -0.999 9 -1.080,-0.963 9,9 e f 150/150 L,Q,R,K
328 I -1.013 9 -1.080,-0.963 9,9 b s 150/150 I,V
329 A -1.082 9 -1.143,-1.055 9,9 b s 150/150 S,T,V,A
330 D -1.196 9 -1.212,-1.188 9,9 e f 150/150 D
331 F -1.051 9 -1.124,-0.996 9,9 b s 150/150 L,F
332 G -1.186 9 -1.211,-1.175 9,9 e f 150/150 G
333 V -1.106 9 -1.160,-1.080 9,9 b s 150/150 A,V,I
334 S -1.109 9 -1.160,-1.080 9,9 b s 150/150 A,C,S
335 N -0.732 8 -0.844,-0.687 8,8 e f 150/150 S,D,K,N,C,E,A,Q,G,T,R,Y,H
336 E -0.878 8 -0.996,-0.796 9,8 e f 150/150 E,M,V,K,T,Q,L
337 F -1.142 9 -1.198,-1.124 9,9 b s 150/150 L,F
338 K -0.073 5 -0.281,-0.020 6,5 e 150/150 E,T,I,R,F,H,A,L,Q,S,K,V,N,D
339 G -0.866 8 -0.996,-0.796 9,8 e f 150/150 G,K,A,D,E,S
340 S 0.618 3 0.155, 0.683 4,2 e 150/150 S,V,N,D,E,T,G,P,I,H,L,A,Q
341 D -0.612 7 -0.744,-0.553 8,7 e 146/150 A,H,R,G,P,E,D,N,S
342 A -0.875 8 -0.963,-0.796 9,8 e f 150/150 S,V,D,E,M,G,I,P,A
343 L 0.957 1 0.377, 1.161 4,1 e 150/150 Q,F,C,E,K,S,L,A,H,Y,R,T,I,W,M,N
344 L -0.826 8 -0.963,-0.744 9,8 b 150/150 M,L,I,T,V,F
345 S -0.537 7 -0.687,-0.474 8,7 e 150/150 E,C,A,F,T,S,D,N,K
346 N -0.569 7 -0.744,-0.474 8,7 e 150/150 K,T,G,N,D,C,S
347 T -0.817 8 -0.926,-0.744 8,8 e f 150/150 A,I,P,K,T,S
348 V -1.022 9 -1.103,-0.996 9,9 e f 150/150 G,V,N,A,S
349 G -1.139 9 -1.188,-1.103 9,9 e f 150/150 G,T
350 T -1.136 9 -1.175,-1.124 9,9 e f 150/150 T,S
351 P -1.150 9 -1.198,-1.124 9,9 e f 150/150 P,H
352 A -1.149 9 -1.188,-1.124 9,9 b s 150/150 Y,A,L
353 F -1.185 9 -1.211,-1.175 9,9 b s 150/150 F
354 M -0.689 8 -0.844,-0.624 8,7 b 150/150 Q,A,L,F,T,R,I,M,V,S
355 A -0.932 8 -1.027,-0.887 9,8 b 150/150 A,P,S
356 P -1.189 9 -1.211,-1.175 9,9 e f 150/150 P
357 E -1.194 9 -1.212,-1.188 9,9 e f 150/150 E
358 S -0.479 7 -0.624,-0.384 7,6 b 150/150 L,A,T,V,S,M,C
359 L -0.452 7 -0.624,-0.384 7,6 b 150/150 V,S,T,I,A,L,C,M
360 S 0.204 4 -0.161, 0.377 6,4 e 148/150 N,K,V,D,S,P,R,I,G,T,Q,A,L,E,M
361 E 0.407 3 -0.020, 0.683 5,2 e 148/150 E,I,G,P,T,L,A,Q,S,V,N,D
362 T 0.919 2 0.377, 1.161 4,1 e 146/150 S,N,V,K,D,E,H,Y,G,T,R,I,Q,L,A
363 R -0.163 6 -0.384,-0.020 6,5 e 135/150 E,W,H,F,R,T,G,Q,L,A,S,K,D
364 K 0.272 4 -0.020, 0.377 5,4 e 150/150 E,G,P,T,R,H,L,A,Q,S,K,N,D
365 I 0.468 3 0.155, 0.683 4,2 e 150/150 E,F,Q,S,K,D,M,I,G,R,P,T,Y,H,L,A,V,N
366 F -0.312 6 -0.553,-0.161 7,6 e 150/150 Q,L,F,Y,V,I
367 S -0.715 8 -0.844,-0.624 8,7 e f 150/150 S,D,K,V,N,C,P,R,T,I,G,H
368 G -1.138 9 -1.188,-1.103 9,9 e f 150/150 G,I
369 K -0.495 7 -0.687,-0.384 8,6 e 150/150 E,S,T,K,P,R,Q
370 A -0.997 9 -1.080,-0.963 9,9 b s 150/150 M,C,A,L,R,P,G
371 L -0.298 6 -0.474,-0.161 7,6 b 150/150 C,I,T,Y,L,A,Q,S,V,D
372 D -1.169 9 -1.206,-1.160 9,9 b s 150/150 G,D
373 V -0.764 8 -0.887,-0.687 8,8 b 150/150 V,R,I,L,M
374 W -1.160 9 -1.211,-1.143 9,9 b s 150/150 W
375 A -0.975 9 -1.055,-0.926 9,8 b s 150/150 G,Q,A,S
376 M -0.707 8 -0.844,-0.624 8,7 b 150/150 L,F,T,I,S,M
377 G -1.142 9 -1.198,-1.124 9,9 b s 150/150 G,H
378 V -0.669 8 -0.796,-0.624 8,7 b 150/150 A,I,V,C
379 T -1.110 9 -1.160,-1.080 9,9 b s 150/150 T,C,S
380 L -1.102 9 -1.175,-1.055 9,9 b s 149/150 L,I,V
381 Y -0.317 6 -0.553,-0.161 7,6 b 149/150 F,H,N,Y
382 C -0.641 7 -0.796,-0.553 8,7 b 149/150 T,A,C,S
383 F -0.473 7 -0.687,-0.384 8,6 b 149/150 M,L,F,I
384 V -0.667 8 -0.796,-0.624 8,7 b 149/150 I,R,H,F,A,L,M,K,V
385 F 0.279 4 -0.020, 0.377 5,4 b 149/150 A,Y,F,H,I,T,N,V
386 G -1.141 9 -1.198,-1.124 9,9 b s 149/150 G,T
387 Q 0.431 3 0.155, 0.683 4,2 e 149/150 D,N,V,K,S,Q,F,H,T,R,M,C,E
388 C -0.454 7 -0.624,-0.384 7,6 b 150/150 T,I,V,L,C
389 P -1.189 9 -1.211,-1.175 9,9 e f 149/150 P
390 F -1.048 9 -1.124,-0.996 9,9 b s 149/150 F,Y,W
391 M 0.717 2 0.377, 0.683 4,2 e 149/150 K,D,S,F,Q,E,N,V,Y,H,R,G,T,I,L,A,M,W
392 D -0.402 7 -0.624,-0.281 7,6 e 149/150 N,K,D,S,H,R,G,Q,A,E
393 E 1.080 1 0.683, 1.161 2,1 e 149/150 G,T,I,P,H,L,A,Q,E,K,V,N,D,S
394 R -0.098 5 -0.384,-0.020 6,5 b 149/150 N,D,S,H,Y,F,G,P,T,R,A,C
395 I -0.327 6 -0.553,-0.161 7,6 b 149/150 M,A,L,P,G,I,R,F,S,K,V
396 M 0.131 5 -0.161, 0.377 6,4 b 149/150 V,S,R,I,T,G,P,Y,F,A,L,M
397 C 0.013 5 -0.281, 0.155 6,4 e 149/150 V,D,S,I,T,G,Q,A,L,E,C,M
398 L -0.693 8 -0.844,-0.624 8,7 b 149/150 I,T,V,L,A,M
399 H -0.614 7 -0.796,-0.553 8,7 e 149/150 M,C,Q,R,F,H,Y,S
400 S 0.306 4 -0.020, 0.377 5,4 e 148/150 D,N,K,S,Q,A,H,G,T,R,E
401 K -0.306 6 -0.553,-0.161 7,6 e 148/150 N,K,S,T,G,I,R,Q,A,L,E,M
402 I -1.106 9 -1.160,-1.080 9,9 b s 148/150 A,V,I
403 K 0.013 5 -0.281, 0.155 6,4 e 148/150 S,N,V,K,M,C,Q,L,T,R
404 S 0.639 3 0.155, 0.683 4,2 e 149/150 Q,L,A,H,I,T,G,R,E,D,N,K,S
405 Q 0.195 4 -0.161, 0.377 6,4 e 149/150 S,K,D,E,W,G,R,Q,A
406 A 1.131 1 0.683, 1.161 2,1 e 149/150 D,V,N,S,A,L,Q,G,T,P,H,M,C,E
407 L 0.032 5 -0.281, 0.155 6,4 e 148/150 I,P,H,F,L,A,M,V
408 E 2.434 1 1.161, 2.478 1,1 e 148/150 N,V,H,Y,P,I,R,G,T,L,A,M,K,D,S,Q,C,E
409 F -0.099 5 -0.384,-0.020 6,5 b 148/150 L,Y,F,I,M,W,C,V
410 P -0.552 7 -0.744,-0.474 8,7 e 149/150 D,S,T,P,G,A,L,Q,E
411 D 0.889 2 0.377, 1.161 4,1 e 149/150 P,G,R,L,A,Q,E,V,N,D,S
412 Q 1.105 1 0.683, 1.161 2,1 e 146/150 V,N,M,L,A,G,R,T,I,H,S,D,K,E,Q,F
413 P 0.129 5 -0.161, 0.377 6,4 e 114/150 C,A,L,Q,R,P,I,T,Y,H,F,S,V,K
414 D 2.478 1 1.161, 2.478 1,1 e 114/150 F,Q,E,K,D,S,P,T,G,R,Y,H,A,L,W,V,N
415 I 0.551 3 0.155, 0.683 4,2 e 148/150 V,K,D,S,I,R,T,P,L,A,Q,E,C,M
416 A -0.584 7 -0.744,-0.474 8,7 e 148/150 D,N,S,A,T,P,G,H,C,E
417 E 2.243 1 1.161, 2.478 1,1 e 148/150 E,M,H,T,R,P,Q,L,A,S,N,V,K,D
418 D 1.728 1 0.683, 2.478 2,1 e 148/150 E,F,Q,S,K,D,M,H,Y,P,R,T,I,G,L,A,N
419 L -0.728 8 -0.887,-0.624 8,7 b 148/150 M,H,F,I,V,L
420 K 0.227 4 -0.161, 0.377 6,4 e 148/150 D,V,K,S,Q,A,L,R,T,I,E
421 D 0.049 5 -0.281, 0.155 6,4 e 148/150 E,M,H,R,G,P,T,Q,L,S,N,K,D
422 L -0.704 8 -0.844,-0.624 8,7 b 148/150 F,I,V,L,C,M
423 I -0.322 6 -0.553,-0.161 7,6 b 148/150 M,A,L,V,I,F
424 T 2.473 1 1.161, 2.478 1,1 e 149/150 F,Q,E,C,K,D,S,Y,H,T,I,G,R,L,A,M,N,V
425 R 0.267 4 -0.020, 0.377 5,4 e 149/150 C,Q,L,H,G,R,T,S,N,K
426 M -0.698 8 -0.844,-0.624 8,7 b 149/150 C,M,I,T,Y,A,L
427 L -1.016 9 -1.103,-0.963 9,9 b s 150/150 L,F,T,I,M
428 D 0.582 3 0.155, 0.683 4,2 e 150/150 H,Y,I,R,T,Q,L,A,C,E,M,V,K,D
429 K -1.065 9 -1.143,-1.027 9,9 e f 150/150 E,A,R,K,T
430 N -0.316 6 -0.553,-0.161 7,6 e 150/150 D,V,K,N,S,P,M,E
431 P -0.901 8 -1.027,-0.844 9,8 e f 150/150 S,V,P,R,T,N,A
432 E 1.252 1 0.683, 1.161 2,1 e 150/150 Y,H,G,I,T,Q,A,L,E,N,V,K,D,S
433 S 0.628 3 0.155, 0.683 4,2 e 150/150 Q,L,A,H,P,R,T,I,M,E,D,N,K,S
434 R -1.111 9 -1.160,-1.080 9,9 e f 150/150 H,R,D
435 I -0.822 8 -0.926,-0.744 8,8 b 150/150 M,C,L,A,F,Y,I,P
436 V 0.085 5 -0.161, 0.155 6,4 e 150/150 T,P,G,I,H,L,A,Q,M,K,V,N,D,S
437 V -0.295 6 -0.474,-0.161 7,6 b 150/150 V,T,I,L,C,M
438 P 0.958 1 0.377, 1.161 4,1 e 150/150 S,D,V,K,E,A,Q,I,P,R,H,F
439 E -0.147 6 -0.384,-0.020 6,5 e 150/150 S,D,K,V,N,M,E,A,Q,G
440 I -0.626 7 -0.796,-0.553 8,7 b 150/150 M,L,V,I
441 K -1.102 9 -1.160,-1.080 9,9 e f 150/150 R,K,Q
442 L 1.962 1 0.683, 2.478 2,1 e 150/150 R,G,T,I,H,L,A,Q,E,M,K,V,N,D,S
443 H -0.938 9 -1.027,-0.887 9,8 e f 148/150 S,D,N,Y,H,R
444 P 0.259 4 -0.020, 0.377 5,4 e 147/150 D,N,V,K,S,Q,A,R,P,T,E,C
445 W -1.159 9 -1.211,-1.143 9,9 b s 147/150 W
446 V -0.837 8 -0.963,-0.796 9,8 b 148/150 M,A,L,V,T,I
447 T -1.063 9 -1.124,-1.027 9,9 e f 148/150 T,R,L,E,S
448 R 1.050 1 0.683, 1.161 2,1 e 148/150 N,V,K,S,Q,L,A,Y,G,R,I,M,C,E
449 H 1.954 1 0.683, 2.478 2,1 e 148/150 S,N,K,V,D,E,C,Y,H,F,R,G,Q,A,L
450 G -0.771 8 -0.926,-0.687 8,8 e f 148/150 S,D,A,G,P,N
451 A 1.376 1 0.683, 1.161 2,1 e 148/150 S,N,K,V,D,C,E,M,I,R,T,Q,A,L
452 E 0.262 4 -0.020, 0.377 5,4 e 148/150 C,E,F,Q,S,K,D,W,I,R,G,Y,H,A,V,N
453 P -0.083 5 -0.384,-0.020 6,5 e 148/150 S,K,V,M,C,L,A,Q,P,I,T,R,H,F
454 L -0.869 8 -0.996,-0.796 9,8 b 148/150 L,C,M
455 P -0.729 8 -0.887,-0.624 8,7 e f 148/150 M,L,A,H,P,I,V
456 S -0.365 6 -0.553,-0.281 7,6 e 148/150 L,A,Q,R,P,T,E,D,N,S
457 E -0.538 7 -0.687,-0.474 8,7 e 148/150 S,K,V,E,A,Q,T,I,P,Y,F
458 D -0.440 7 -0.624,-0.384 7,6 e 148/150 D,A,Q,K,G,S,E
459 E -0.654 7 -0.796,-0.553 8,7 e 148/150 Q,D,E
460 N -1.106 9 -1.160,-1.080 9,9 e f 148/150 Y,N,H
461 C -0.675 8 -0.844,-0.553 8,7 b 148/150 S,N,V,C,T,I,Q,L
462 T 0.412 3 -0.020, 0.683 5,2 e 148/150 R,G,T,H,A,Q,C,E,M,V,K,D,S
463 L 0.468 3 0.155, 0.683 4,2 e 145/150 K,V,N,D,S,I,T,G,F,L,A,Q,E,W,M
464 V -0.381 6 -0.553,-0.281 7,6 e 148/150 E,M,G,T,I,A,L,S,V,D
465 E -0.590 7 -0.744,-0.474 8,7 e 147/150 V,K,P,G,T,L,A,Q,E,M
466 V -0.812 8 -0.926,-0.744 8,8 b 148/150 V,P,I,L
467 T -0.990 9 -1.080,-0.963 9,9 e f 148/150 T,R,N,D,S
468 E -0.332 6 -0.553,-0.161 7,6 e 148/150 E,R,K,N,A,D,Q
469 E -0.608 7 -0.744,-0.553 8,7 e 148/150 S,D,K,M,E,C,Q,L,A,I,R
470 E -0.677 8 -0.796,-0.624 8,7 e f 147/150 E,D
471 V -0.549 7 -0.687,-0.474 8,7 b 147/150 V,I,L,M
472 E 0.266 4 -0.020, 0.377 5,4 e 146/150 S,N,K,V,D,E,M,H,R,T,Q,A
473 N -0.332 6 -0.553,-0.281 7,6 e 145/150 S,K,N,D,E,C,R,T,H,L,A,Q
474 S -0.970 9 -1.055,-0.926 9,8 b s 145/150 S,C,A,G,V
475 V -0.752 8 -0.887,-0.687 8,8 b 145/150 L,F,V,I
476 K -0.523 7 -0.687,-0.474 8,7 e 145/150 Q,G,T,K,R,H,C
477 H -0.516 7 -0.687,-0.384 8,6 e 140/150 C,L,R,I,T,H,F,S,K,V,N
478 I -0.607 7 -0.744,-0.553 8,7 b 140/150 M,I,V,L
479 P -0.351 6 -0.553,-0.281 7,6 e 142/150 K,N,S,A,R,P,G,I,T,H,E
480 S -0.586 7 -0.744,-0.474 8,7 e 142/150 K,N,S,A,Q,G,R,H
481 L -0.613 7 -0.796,-0.474 8,7 b 141/150 M,W,V,I,L,A
482 A 0.022 5 -0.281, 0.155 6,4 b 141/150 M,L,A,Y,T,P,G,I,N,V,C,E,F,S,D,K
483 T -0.575 7 -0.744,-0.474 8,7 b 141/150 V,S,A,I,T,R,F,M,C
484 V -0.770 8 -0.887,-0.687 8,8 b 141/150 T,I,V,F,A,L,M
485 I -0.766 8 -0.887,-0.687 8,8 b 138/150 A,L,F,I,V,M,E
486 L -0.678 8 -0.844,-0.553 8,7 b 132/150 M,H,R,I,L,S,V,K,D
487 V -0.960 9 -1.055,-0.926 9,8 b s 131/150 S,V,I,F,A
488 K -0.957 9 -1.055,-0.887 9,8 e f 128/150 I,R,V,K,A
489 T -0.250 6 -0.474,-0.161 7,6 e 126/150 K,N,S,T,R,Y,H,F,L,A,Q
490 M -0.963 9 -1.055,-0.926 9,8 e f 125/150 M,R,I,K
491 I -0.800 8 -0.926,-0.687 8,8 b 125/150 L,F,V,I,G,S
492 R -0.872 8 -0.996,-0.796 9,8 e f 125/150 F,H,K,R
493 K -0.068 5 -0.281, 0.155 6,4 e 125/150 S,N,K,V,C,E,H,Y,R,G,T,Q,L,A
494 R -0.740 8 -0.887,-0.687 8,8 e f 124/150 L,G,R,I,H,F,S,K,V
495 S -0.964 9 -1.055,-0.926 9,8 e f 123/150 S,V,M,L,H,R,T,G,I
496 F -0.730 8 -0.887,-0.624 8,7 e f 121/150 S,N,D,R,Y,F,L,A
497 G 0.177 4 -0.161, 0.377 6,4 e 120/150 Q,A,L,H,R,G,C,V,K,S
498 N -0.886 8 -0.996,-0.844 9,8 e f 120/150 H,N,R,K,Q,A,S
499 P -1.013 9 -1.103,-0.963 9,9 e f 120/150 Q,P,R,K
500 F -0.308 6 -0.553,-0.161 7,6 e 120/150 Q,A,L,F,H,Y,P,R,S,V
501 E 0.193 4 -0.161, 0.377 6,4 e 115/150 D,N,V,K,S,Q,L,A,H,R,G,M,E
502 G 2.063 1 0.683, 2.478 2,1 e 112/150 C,F,Q,S,K,D,W,H,Y,I,T,G,P,R,A,L,N,V
503 S 0.880 2 0.377, 1.161 4,1 e 110/150 S,D,N,V,K,E,C,Q,A,L,F,G,P,T,R
504 R -0.113 5 -0.384,-0.020 6,5 e 110/150 Q,A,P,R,T,M,E,N,V,K,S
505 R 0.669 2 0.155, 0.683 4,2 e 106/150 T,G,R,H,L,A,Q,E,M,K,N,D,S
506 E 0.661 3 0.155, 0.683 4,2 e 99/150 Q,A,P,G,R,T,M,C,E,D,N,K,V,S
507 E 0.409 3 -0.020, 0.683 5,2 e 98/150 N,K,D,S,H,F,T,G,R,Q,L,A,E
508 R -0.034 5 -0.281, 0.155 6,4 e 96/150 S,K,N,E,A,Q,P,R,T,F,H
509 S -0.420 7 -0.624,-0.281 7,6 e 95/150 P,I,R,G,T,A,S,K,N
510 L 0.160 4 -0.161, 0.377 6,4 e 95/150 S,D,N,V,M,C,E,Q,A,L,F,P,R,T
511 S -0.405 7 -0.624,-0.281 7,6 e 94/150 S,N,V,D,C,E,F,H,R,G,T,P,Q,A
512 A -0.005 5 -0.281, 0.155 6,4 e 92/150 S,V,K,N,D,C,G,I,T,P,R,A,L
513 P -0.408 7 -0.687,-0.281 8,6 e 89/150 K,Q,L,F,T,P,R,I,E
514 G -0.022 5 -0.384, 0.155 6,4 e 87/150 A,G,R,I,P,E,D,S
515 N 0.716 2 0.155, 1.161 4,1 e 85/150 K,N,D,S,R,P,I,T,G,H,A,Q,E
516 L 0.294 4* -0.161, 0.683 6,2 b 81/150 L,A,G,R,T,I,F,M,E,D,V,N,S
517 L 0.264 4* -0.161, 0.683 6,2 b 77/150 L,Q,P,R,T,E,C,D,V
518 T 2.176 1 1.161, 2.478 1,1 e 73/150 D,V,S,L,A,T,R,P,I,G,M,E
519 K 2.376 1 1.161, 2.478 1,1 e 66/150 D,N,K,S,Q,L,A,P,R,G,E
520 K 2.415 1 1.161, 2.478 1,1 e 54/150 K,V,S,H,T,G,I,R,P,Q,A,L,C,E
521 P 1.891 1 0.683, 2.478 2,1 e 52/150 E,W,T,P,G,H,A,Q,S,K,V
522 T 1.211 1 0.377, 1.161 4,1 e 48/150 C,E,A,Q,P,R,G,T,F,H,S,D,K,N
523 R 0.749 2 0.155, 1.161 4,1 e 46/150 P,R,G,Q,E,S
524 E 1.996 1 0.683, 2.478 2,1 e 44/150 V,K,D,S,P,R,G,A,Q,C,E
525 C 1.828 1 0.683, 2.478 2,1 e 39/150 S,D,N,V,K,W,E,C,A,T,G
526 E 1.713 1 0.683, 2.478 2,1 e 35/150 K,V,S,R,G,P,T,Q,L,A,E,C,M
527 S 2.281 1 1.161, 2.478 1,1 e 31/150 E,M,R,T,P,F,A,Q,S,K,D
528 L 2.358 1 1.161, 2.478 1,1 e 28/150 W,E,A,L,G,I,P,F,S,D
529 S 0.577 3* -0.020, 1.161 5,1 e 32/150 L,A,R,P,G,E,D,K,S
530 E -0.518 7 -0.796,-0.384 8,6 e 31/150 R,Q,D,L,E
531 L 1.104 1 0.155, 1.161 4,1 b 30/150 S,V,P,G,R,I,L,A
532 K 1.039 1 0.155, 1.161 4,1 e 29/150 K,S,H,T,P,R,Q,E
533 E 0.645 3* -0.020, 1.161 5,1 e 25/150 A,D,G,R,V,S,E
534 A 1.814 1 0.683, 2.478 2,1 e 24/150 V,S,Q,L,A,H,T,G,R,M
535 R 1.904 1 0.683, 2.478 2,1 e 20/150 P,I,R,G,A,Q,E,M,V
536 Q 0.140 4 -0.384, 0.377 6,4 e 17/150 E,P,K,H,D,Q
537 R 0.673 2* -0.161, 1.161 6,1 e 15/150 C,M,K,T,R,L
538 R -0.623 7 -0.926,-0.474 8,7 e 15/150 K,R,G
539 Q 0.854 2* -0.020, 1.161 5,1 e 14/150 Q,A,T,R,V,K
540 P 1.910 1 0.683, 2.478 2,1 e 13/150 S,L,K,T,G,P,N
541 P 1.795 1 0.683, 2.478 2,1 e 13/150 S,C,Q,F,P
542 G 0.193 4* -0.474, 0.683 7,2 e 11/150 F,I,V,G
543 H 1.491 1 0.377, 2.478 4,1 e 12/150 L,A,Q,P,H
544 R 0.389 4* -0.384, 0.683 6,2 e 11/150 L,N,R,P
545 P 0.612 3* -0.161, 1.161 6,1 e 13/150 A,P,N,H
546 A 1.519 1 0.377, 2.478 4,1 e 12/150 A,T,G,N,E,C
547 P 1.283 1 0.155, 2.478 4,1 e 12/150 R,P,L,A,S
548 R 0.119 5 -0.553, 0.377 7,4 e 13/150 S,R,T,H
549 G 1.091 1 0.155, 2.478 4,1 e 13/150 E,K,R,G,P
550 G 0.109 5 -0.624, 0.377 7,4 e 13/150 Q,P,G
551 G 0.033 5 -0.624, 0.377 7,4 e 13/150 E,T,G
552 G -0.508 7 -0.887,-0.281 8,6 e 15/150 G,R,S
553 S 0.293 4* -0.384, 0.683 6,2 e 13/150 D,K,G,S
554 A 0.217 4* -0.553, 0.683 7,2 e 10/150 G,D,A
555 L -0.150 6* -0.796, 0.155 8,4 e 10/150 L,P
556 V -0.399 6 -0.926,-0.161 8,6 b 10/150 V,M
557 R -0.288 6 -0.887,-0.020 8,5 e 10/150 R,K
558 G 1.113 1* -0.020, 2.478 5,1 e 10/150 A,G,T,C
559 S 0.504 3* -0.384, 1.161 6,1 e 10/150 G,A,S
560 P 0.447 3* -0.384, 1.161 6,1 e 10/150 S,A,P
561 C 2.166 1 1.161, 2.478 1,1 e 10/150 P,R,G,H,L,C
562 V 1.727 1 0.683, 2.478 2,1 e 10/150 E,A,T,V
563 E 1.022 1* -0.020, 2.478 5,1 e 10/150 E,G,Q,D
564 S -0.467 7 -0.926,-0.161 8,6 e 10/150 A,S
565 C 1.388 1 0.155, 2.478 4,1 e 10/150 R,C,W
566 W 0.528 3* -0.384, 1.161 6,1 b 10/150 G,A,W
567 A 1.733 1 0.683, 2.478 2,1 e 10/150 A,V,P,S
568 P 2.139 1 1.161, 2.478 1,1 e 10/150 L,D,V,P
569 A 0.310 4* -0.474, 0.683 7,2 e 10/150 G,R,A
570 P 0.464 3* -0.384, 1.161 6,1 e 10/150 A,L,P
571 G 0.655 3* -0.281, 1.161 6,1 e 10/150 C,G,V
572 S 0.100 5 -0.553, 0.377 7,4 e 10/150 S,P,G
573 P 2.091 1 1.161, 2.478 1,1 e 10/150 C,G,R,P,N
574 A 1.393 1 0.377, 2.478 4,1 e 10/150 P,T,G,K,A
575 R 0.844 2* -0.161, 1.161 6,1 e 10/150 C,H,R
576 M 1.513 1 0.377, 2.478 4,1 e 10/150 T,K,R,M,S
577 H 1.437 1 0.377, 2.478 4,1 e 10/150 Q,P,H
578 P -0.174 6* -0.844, 0.155 8,4 e 10/150 P,L
579 L 1.582 1 0.377, 2.478 4,1 e 10/150 S,Q,L,P
580 R 0.878 2* -0.161, 1.161 6,1 e 10/150 P,R,Q,W
581 P -0.895 8 -1.175,-0.796 9,8 e f 11/150 P
582 E 2.154 1 1.161, 2.478 1,1 e 11/150 E,Q,D,L,G
583 E 0.336 4* -0.474, 0.683 7,2 e 11/150 Q,R,E
584 A 0.644 3* -0.281, 1.161 6,1 e 10/150 V,A
585 M -0.910 8 -1.175,-0.796 9,8 e f 10/150 M
586 E -0.865 8 -1.175,-0.744 9,8 e f 9/150 E
587 P 0.420 3* -0.281, 0.683 6,2 e 8/150 S,P,G,N,A
588 E 0.409 3* -0.161, 0.683 6,2 e 13/150 R,T,K,N,A,E,S
