# Supplementary material for: Effects of Single-Nucleotide Polymorphisms in Calmodulin-Dependent Protein Kinase Kinase 2 (CAMKK2): A Comprehensive Study
Source: Comput Math Methods Med. 2020 Oct 6;2020:7419512. doi: 10.1155/2020/7419512 (PMC7559224; doi:10.1155/2020/7419512)
Supplement: Supplementary Materials — Table S1 lists down the SNPs that are predicted from SNPNexus (SIFT and PolyPhen). Table S2 shows the deleterious SNPs predicted from the PROVEAN tool. Table S3 summarizes the results from the Mutation Assessor tool that has a function prediction category as medium, low, and high. Table S4 shows the combined SNPs that are predicted as damaging from Meta-SNP, PredictSNP, and SNPs&GO. Table S5 has the list of SNPs that are predicted as destabilizing the protein structure and function. Table S6 shows the SNPs that are predicted as evolutionary conserved from the ConSurf tool. Table S7 shows the disease causing mutations from MutPred. Table S8 shows the interacting residues generated from PLIP for wildtype and mutant docked complexes. [file 7419512.f1.zip › Table S7.xlsx]

## Sheet: Table S7
Table S7: Results from MutPred
camkk2	V195A	0.748	Altered DNA binding (Pr = 0.25 | P = 8.3e-03); Altered Disordered interface (Pr = 0.24 | P = 0.02); Gain of Phosphorylation at Y190 (Pr = 0.24 | P = 0.04); Altered Metal binding (Pr = 0.13 | P = 0.03); Gain of Methylation at K198 (Pr = 0.12 | P = 0.03); Gain of Sulfation at Y190 (Pr = 0.01 | P = 0.04)	None	-
camkk2	F366Y	0.759	Altered Ordered interface (Pr = 0.27 | P = 0.04); Loss of Relative solvent accessibility (Pr = 0.27 | P = 0.02); Loss of Acetylation at K369 (Pr = 0.21 | P = 0.03)	ELME000052|ELME000085|ELME000146	-
camkk2	V249M	0.814	Altered Metal binding (Pr = 0.26 | P = 7.9e-03); Gain of Allosteric site at H245 (Pr = 0.25 | P = 9.6e-03)	ELME000333	-
camkk2	Y183C	0.855	Altered Metal binding (Pr = 0.53 | P = 4.1e-03); Loss of Relative solvent accessibility (Pr = 0.43 | P = 5.0e-04); Altered Ordered interface (Pr = 0.36 | P = 4.1e-03); Loss of Phosphorylation at Y183 (Pr = 0.30 | P = 0.02); Altered DNA binding (Pr = 0.27 | P = 4.2e-03); Altered Transmembrane protein (Pr = 0.20 | P = 4.5e-03); Altered Stability (Pr = 0.09 | P = 0.05)	ELME000007|PS00107	-
camkk2	Y183T	0.874	Altered Ordered interface (Pr = 0.34 | P = 6.8e-03); Loss of Phosphorylation at Y183 (Pr = 0.29 | P = 0.02); Gain of Relative solvent accessibility (Pr = 0.28 | P = 0.02); Altered DNA binding (Pr = 0.27 | P = 4.3e-03); Altered Transmembrane protein (Pr = 0.20 | P = 5.8e-03); Altered Metal binding (Pr = 0.19 | P = 9.9e-03); Altered Stability (Pr = 0.18 | P = 0.02)	ELME000146|ELME000173|PS00107	-
camkk2	L318A	0.908	Altered Stability (Pr = 0.78 | P = 3.7e-04); Altered Metal binding (Pr = 0.25 | P = 0.03); Gain of Relative solvent accessibility (Pr = 0.25 | P = 0.03); Loss of Catalytic site at K314 (Pr = 0.24 | P = 5.9e-03); Loss of Allosteric site at P315 (Pr = 0.23 | P = 0.03); Altered DNA binding (Pr = 0.17 | P = 0.03)	ELME000233|PS00108	-
camkk2	W445C	0.957	Gain of Intrinsic disorder (Pr = 0.35 | P = 0.02); Loss of Loop (Pr = 0.26 | P = 0.05); Altered Metal binding (Pr = 0.22 | P = 0.02)	None	-
camkk2	I435A	0.921	Altered Stability (Pr = 0.46 | P = 2.2e-03); Gain of Allosteric site at R434 (Pr = 0.27 | P = 6.4e-03)	None	-
camkk2	L419H	0.794	Altered Stability (Pr = 0.17 | P = 0.02)	ELME000149	-
camkk2	P389T	0.871	Altered Ordered interface (Pr = 0.30 | P = 0.02); Loss of Loop (Pr = 0.27 | P = 0.02)	ELME000220|PS00006	-
camkk2	R311C	0.937	Altered Metal binding (Pr = 0.83 | P = 3.6e-04); Gain of Catalytic site at K314 (Pr = 0.41 | P = 1.6e-04); Altered Ordered interface (Pr = 0.28 | P = 0.04); Gain of Allosteric site at H310 (Pr = 0.28 | P = 3.5e-03); Loss of Acetylation at K307 (Pr = 0.23 | P = 0.02); Altered DNA binding (Pr = 0.18 | P = 0.03)	ELME000146|ELME000233|PS00108	-
camkk2	V275T	0.807	Altered Ordered interface (Pr = 0.29 | P = 0.03); Altered Stability (Pr = 0.13 | P = 0.03)	ELME000052	-
camkk2	M265T	0.929	Gain of Relative solvent accessibility (Pr = 0.28 | P = 0.02); Altered Ordered interface (Pr = 0.27 | P = 0.05); Altered Metal binding (Pr = 0.25 | P = 9.9e-03); Altered Stability (Pr = 0.13 | P = 0.03); Altered Transmembrane protein (Pr = 0.10 | P = 0.04); Loss of Sulfation at Y264 (Pr = 0.02 | P = 0.03)	ELME000064|ELME000120|ELME000173|ELME000182|ELME000220|ELME000317|PS00006	-
camkk2	M265D	0.955	Altered Metal binding (Pr = 0.30 | P = 2.5e-03); Altered Ordered interface (Pr = 0.29 | P = 0.03); Gain of Relative solvent accessibility (Pr = 0.29 | P = 0.01); Altered Transmembrane protein (Pr = 0.12 | P = 0.03); Altered Stability (Pr = 0.11 | P = 0.04); Gain of Sulfation at Y264 (Pr = 0.04 | P = 0.01)	ELME000120|ELME000149|ELME000317	-
CAMKK2	P389T	0.871	Altered Ordered interface (Pr = 0.30 | P = 0.02); Loss of Loop (Pr = 0.27 | P = 0.02)	ELME000220|PS00006	-
